# Supplementary material for: Multi-omics identify falling LRRC15 as a COVID-19 severity marker and persistent pro-thrombotic signals in convalescence
Source: Nat Commun. 2022 Dec 15;13:7775. doi: 10.1038/s41467-022-35454-4 (PMC9753891; doi:10.1038/s41467-022-35454-4)
Supplement: Supplementary file 4 — Supplementary Data [file 41467_2022_35454_MOESM4_ESM.xlsx]

## Sheet: A
Supplementary Data 1A. Differential expression analysis comparing COVID-19 positive versus negative patients.
Gene metadata		Comparison of COVID-19 infected vs. non-infected patients
ENSEMBL ID	Gene ID	Aggregated Score	Wave 1 Cohort			Wave 2 Cohort
			Beta	Pvalue	Adjusted Pvalue	Beta	Pvalue	Adjusted Pvalue
ENSG00000126804	ZBTB1	9.8552e-05	-0.432184	7.50261e-13	1.45017e-10	-0.521588	1.35834e-09	1.90236e-07
ENSG00000137807	KIF23	0.000113352	1.63992	1.80656e-16	1.7539e-13	1.80932	1.87797e-09	2.44778e-07
ENSG00000184677	ZBTB40	0.000132479	-0.441146	1.6701e-11	2.02677e-09	-0.481455	7.08973e-10	1.30498e-07
ENSG00000079385	CEACAM1	0.000137494	1.83793	2.75278e-12	4.60781e-10	2.26515	2.57957e-09	3.05861e-07
ENSG00000179988	PSTK	0.000169537	-0.737025	4.75356e-12	7.21093e-10	-0.727308	3.6383e-09	3.88494e-07
ENSG00000148773	MKI67	0.000203464	1.93494	5.08227e-19	7.82826e-15	1.89097	8.08174e-08	3.05667e-06
ENSG00000165949	IFI27	0.000203464	2.75177	2.37435e-08	6.12255e-07	5.31862	2.36519e-18	4.57121e-14
ENSG00000105373	NOP53	0.000280944	-0.471986	8.64968e-11	7.20819e-09	-0.6041	9.56202e-11	4.20012e-08
ENSG00000103489	XYLT1	0.000295599	-0.505991	1.32505e-11	1.72792e-09	-0.458539	8.1506e-09	6.5531e-07
ENSG00000113368	LMNB1	0.000308097	0.987694	1.10407e-10	8.7843e-09	1.24553	7.00962e-12	5.93278e-09
ENSG00000147403	RPL10	0.000357947	-0.402145	1.56537e-10	1.15569e-08	-0.585258	3.78491e-10	8.81115e-08
ENSG00000274211	SOCS7	0.00036616	-0.308155	1.72849e-10	1.26173e-08	-0.44471	4.21379e-13	9.04888e-10
ENSG00000156508	EEF1A1	0.000402824	-0.406494	2.25851e-10	1.57181e-08	-0.654877	4.46418e-10	9.90613e-08
ENSG00000131747	TOP2A	0.000406918	1.77356	8.0633e-19	7.82826e-15	1.76855	8.65056e-07	1.68199e-05
ENSG00000227081	ENSG00000227081	0.000406918	-0.27854	0.000222838	0.0010605	-0.832745	3.76308e-17	3.63645e-13
ENSG00000166441	RPL27A	0.000417392	-0.312947	9.14535e-11	7.55639e-09	-0.399928	1.4165e-08	9.63969e-07
ENSG00000100883	SRP54	0.000420336	0.351379	2.89543e-11	3.03895e-09	0.430486	1.43378e-08	9.72307e-07
ENSG00000118113	MMP8	0.000429232	2.02916	2.55498e-10	1.72197e-08	2.58067	2.6454e-09	3.11005e-07
ENSG00000005381	MPO	0.000456478	1.76076	3.07697e-10	2.01164e-08	1.86831	1.13689e-08	8.22949e-07
ENSG00000288033	ENSG00000288033	0.000462647	-0.570368	5.15969e-11	4.79358e-09	-0.673888	1.7277e-08	1.11676e-06
ENSG00000143947	RPS27A	0.000529916	-0.43128	4.33966e-10	2.63323e-08	-0.572232	3.92626e-09	4.1165e-07
ENSG00000114023	FAM162A	0.000566974	-0.406206	1.49834e-10	1.12765e-08	-0.445872	2.31956e-08	1.35353e-06
ENSG00000115875	SRSF7	0.000591208	-0.388525	3.3034e-12	5.34517e-10	-0.433139	2.42737e-08	1.38474e-06
ENSG00000204568	MRPS18B	0.000591208	0.443783	5.7527e-10	3.30221e-08	0.600766	1.79567e-10	5.93056e-08
ENSG00000169814	BTD	0.000594712	-0.300027	5.78042e-10	3.30221e-08	-0.419953	6.25618e-10	1.20913e-07
ENSG00000004468	CD38	0.000598226	0.945669	5.78912e-10	3.30221e-08	1.25049	1.81044e-10	5.93056e-08
ENSG00000276043	UHRF1	0.000610361	1.62981	2.51233e-18	1.62606e-14	1.47392	3.38743e-06	4.61048e-05
ENSG00000169385	RNASE2	0.000610361	1.33811	6.84793e-10	3.78401e-08	2.24376	5.46467e-16	3.52052e-12
ENSG00000126368	NR1D1	0.000619526	-0.784916	2.67636e-14	7.75626e-12	-0.862109	2.56742e-08	1.43412e-06
ENSG00000085999	RAD54L	0.00069701	1.66436	3.50394e-14	1.00053e-11	1.77276	3.09869e-08	1.63183e-06
ENSG00000138772	ANXA3	0.000735512	1.83583	8.46559e-10	4.35788e-08	2.32093	1.10252e-08	8.04088e-07
ENSG00000257017	HP	0.00078308	1.70091	8.59509e-10	4.39187e-08	2.18655	3.66749e-08	1.82215e-06
ENSG00000174099	MSRB3	0.000791153	1.09657	5.87968e-10	3.32845e-08	1.21037	3.75075e-08	1.84805e-06
ENSG00000175063	UBE2C	0.000813794	2.05443	9.19332e-18	4.2538e-14	2.06642	5.56939e-07	1.23043e-05
ENSG00000243199	ENSG00000243199	0.000813794	-0.233797	0.0119536	0.0297758	-0.96405	4.02228e-15	1.94347e-11
ENSG00000198918	RPL39	0.000815621	-0.319639	9.19563e-10	4.62569e-08	-0.397811	3.91736e-08	1.90707e-06
ENSG00000235552	RPL6P27	0.000848823	-0.39757	1.07024e-09	5.23445e-08	-0.567681	4.12972e-08	1.96131e-06
ENSG00000113407	TARS1	0.000899869	0.463141	1.31415e-09	6.11913e-08	0.55461	6.20689e-10	1.20913e-07
ENSG00000083838	ZNF446	0.000921578	-0.321156	8.9024e-10	4.50151e-08	-0.349511	4.64369e-08	2.12675e-06
ENSG00000008438	PGLYRP1	0.000939131	1.90964	1.46166e-09	6.66221e-08	2.47989	4.73399e-08	2.1528e-06
ENSG00000145425	RPS3A	0.000974735	-0.437006	1.66246e-09	7.42876e-08	-0.669567	2.21914e-09	2.78502e-07
ENSG00000008256	CYTH3	0.000988257	-0.492779	1.69542e-09	7.53319e-08	-0.580463	5.47978e-10	1.09183e-07
ENSG00000135636	DYSF	0.000992785	1.20633	1.81054e-09	8.0263e-08	1.54373	1.19982e-11	8.91885e-09
ENSG00000145386	CCNA2	0.00101722	1.97492	1.09538e-17	4.2538e-14	1.82658	6.2356e-07	1.32144e-05
ENSG00000234664	HMGN2P5	0.00101722	0.253673	0.00924162	0.023981	0.951131	1.43708e-13	4.80642e-10
ENSG00000196150	ZNF250	0.00102938	-0.634264	4.08366e-10	2.51722e-08	-0.648068	5.45649e-08	2.35886e-06
ENSG00000168758	SEMA4C	0.00109502	-0.634676	2.24973e-09	9.49632e-08	-0.794426	1.07346e-09	1.6743e-07
ENSG00000165699	TSC1	0.00109979	-0.18209	2.25601e-09	9.50216e-08	-0.243136	2.68572e-08	1.47872e-06
ENSG00000108654	DDX5	0.00113344	-0.251519	4.30004e-12	6.67951e-10	-0.336991	6.16641e-08	2.54327e-06
ENSG00000151353	TMEM18	0.00114802	-0.360327	2.4131e-09	9.94801e-08	-0.385875	3.64842e-08	1.81734e-06
ENSG00000100650	SRSF5	0.0011529	-0.260732	2.46756e-09	1.0151e-07	-0.375969	4.93186e-09	4.60474e-07
ENSG00000117419	ERI3	0.00121728	-0.316517	2.78333e-09	1.11202e-07	-0.471761	9.39975e-12	7.26676e-09
ENSG00000126787	DLGAP5	0.00122063	2.31438	1.50162e-17	4.85949e-14	2.24105	2.29182e-06	3.48223e-05
ENSG00000088827	SIGLEC1	0.00122063	1.34203	7.26749e-05	0.000417865	3.35452	1.49214e-13	4.80642e-10
ENSG00000099622	CIRBP	0.00123744	-0.304444	2.84395e-09	1.12926e-07	-0.374703	1.27077e-10	4.7231e-08
ENSG00000141027	NCOR1	0.00127826	0.192197	3.13028e-09	1.22295e-07	0.298062	6.60273e-10	1.25109e-07
ENSG00000109805	NCAPG	0.00131974	1.90198	3.44037e-15	1.62931e-12	2.09086	7.81973e-08	2.99271e-06
ENSG00000007968	E2F2	0.00133022	0.976046	3.411e-09	1.30634e-07	1.39537	8.20155e-10	1.38631e-07
ENSG00000223496	EXOSC6	0.00135659	-0.511977	1.27333e-11	1.69458e-09	-0.341203	8.10942e-08	3.06115e-06
ENSG00000132646	PCNA	0.00138321	0.905639	1.1305e-14	3.85103e-12	0.866227	8.35105e-08	3.12177e-06
ENSG00000089009	RPL6	0.00139393	-0.356292	1.88723e-09	8.27188e-08	-0.474854	8.49165e-08	3.1622e-06
ENSG00000184787	UBE2G2	0.0014155	-0.221908	4.12031e-09	1.52971e-07	-0.268646	2.97443e-08	1.57931e-06
ENSG00000127564	PKMYT1	0.00142403	2.06081	1.92904e-17	5.35089e-14	2.04345	2.38199e-07	6.63352e-06
ENSG00000198848	CES1	0.00142403	0.476763	0.0674956	0.123196	1.716	2.92115e-13	8.0653e-10
ENSG00000128245	YWHAH	0.00147015	0.538161	4.4725e-09	1.62932e-07	0.768074	3.97113e-09	4.1165e-07
ENSG00000088970	KIZ	0.00148675	-0.331748	6.49387e-10	3.63376e-08	-0.410368	9.80971e-08	3.53717e-06
ENSG00000101442	ACTR5	0.00152022	-0.417343	4.96755e-09	1.77961e-07	-0.405851	5.02899e-09	4.65049e-07
ENSG00000197930	ERO1A	0.00155974	0.313398	1.57319e-09	7.10386e-08	0.386806	1.09927e-07	3.86986e-06
ENSG00000023330	ALAS1	0.00158255	0.530051	7.71566e-10	4.07106e-08	0.49779	1.11687e-07	3.90338e-06
ENSG00000137154	RPS6	0.00159977	-0.386175	5.76952e-09	2.01241e-07	-0.542212	2.15403e-08	1.29691e-06
ENSG00000279086	ENSG00000279086	0.00161708	-0.615484	4.71548e-11	4.51037e-09	-0.649905	1.16363e-07	4.02316e-06
ENSG00000171848	RRM2	0.00162742	1.9395	2.20514e-17	5.35214e-14	1.88767	3.37718e-07	8.58987e-06
ENSG00000183060	LYSMD4	0.00162742	-0.137177	0.0615899	0.114334	-0.458796	3.34596e-13	8.08343e-10
ENSG00000164587	RPS14	0.0016403	-0.373234	5.95096e-09	2.05239e-07	-0.572698	2.36916e-10	6.74383e-08
ENSG00000152253	SPC25	0.00165783	2.17617	3.2038e-15	1.55587e-12	2.17438	1.23255e-07	4.20875e-06
ENSG00000215712	TMEM242	0.00166957	-0.192578	6.30479e-09	2.15421e-07	-0.264271	1.17191e-07	4.04456e-06
ENSG00000090621	PABPC4	0.00171693	-0.38055	6.44221e-09	2.17167e-07	-0.526168	5.05597e-08	2.25232e-06
ENSG00000117724	CENPF	0.0018308	1.6093	2.74356e-17	5.61508e-14	1.46364	6.04589e-06	7.18219e-05
ENSG00000092853	CLSPN	0.00183823	1.59085	5.46577e-16	3.9307e-13	1.52805	1.42108e-07	4.60826e-06
ENSG00000148346	LCN2	0.0018692	1.77876	4.82068e-09	1.73661e-07	1.93069	1.46312e-07	4.70118e-06
ENSG00000105193	RPS16	0.00190043	-0.345275	8.17961e-09	2.62085e-07	-0.441029	2.28782e-08	1.34501e-06
ENSG00000148175	STOM	0.0019193	0.629921	8.30387e-09	2.64756e-07	0.911993	1.00608e-07	3.61423e-06
ENSG00000140948	ZCCHC14	0.00194459	-0.335369	8.44261e-09	2.67423e-07	-0.426134	4.27878e-09	4.19776e-07
ENSG00000153823	PID1	0.0019573	-1.21797	2.28402e-09	9.55794e-08	-1.40676	1.56978e-07	4.93101e-06
ENSG00000110171	TRIM3	0.00198284	-0.299864	5.72033e-09	2.0049e-07	-0.320434	1.58442e-07	4.94072e-06
ENSG00000123485	HJURP	0.00200211	1.903	1.76076e-14	5.60472e-12	2.03447	1.60188e-07	4.97742e-06
ENSG00000198730	CTR9	0.00201501	0.322612	9.42883e-09	2.93397e-07	0.47687	5.399e-08	2.35499e-06
ENSG00000166851	PLK1	0.00203417	1.54984	2.89184e-17	5.61508e-14	1.45011	1.89938e-06	3.01492e-05
ENSG00000197903	H2BC12	0.00203417	0.816507	3.43852e-07	5.17564e-06	1.30876	7.01217e-13	1.35524e-09
ENSG00000177628	GBA	0.00203443	0.567368	1.15306e-09	5.52813e-08	0.715927	1.68331e-07	5.18873e-06
ENSG00000265808	SEC22B	0.00204743	0.270882	1.00535e-08	3.10347e-07	0.319479	1.51959e-09	2.06825e-07
ENSG00000143546	S100A8	0.00205394	1.06037	1.01017e-08	3.11341e-07	1.30251	7.00709e-08	2.78654e-06
ENSG00000240230	COX19	0.002067	-0.243963	1.03573e-08	3.18209e-07	-0.341333	1.45362e-08	9.78889e-07
ENSG00000143476	DTL	0.00208667	1.90439	8.5414e-16	5.44452e-13	1.92781	1.79453e-07	5.46188e-06
ENSG00000150787	PTS	0.00209325	-0.487483	1.03629e-09	5.10126e-08	-0.593399	1.80839e-07	5.4954e-06
ENSG00000231767	RPS27AP5	0.00211966	-0.607448	4.95735e-11	4.67266e-09	-0.87258	1.84849e-07	5.57665e-06
ENSG00000109475	RPL34	0.00212629	-0.39738	1.01244e-10	8.22529e-09	-0.431688	1.8518e-07	5.57665e-06
ENSG00000111206	FOXM1	0.00215291	1.91942	8.89236e-17	1.2101e-13	2.00078	1.87456e-07	5.617e-06
ENSG00000272256	ENSG00000272256	0.0021797	-0.872281	1.2209e-08	3.64999e-07	-1.12769	7.51566e-08	2.91677e-06
ENSG00000196358	NTNG2	0.00220665	0.956032	1.21076e-08	3.6336e-07	1.11416	1.94914e-07	5.76893e-06
ENSG00000088325	TPX2	0.00223753	1.78604	5.73751e-17	1.00356e-13	1.81843	3.83544e-07	9.419e-06
ENSG00000116251	RPL22	0.00223753	-0.255228	1.51515e-06	1.72246e-05	-0.56948	1.18764e-12	2.08669e-09
ENSG00000149823	VPS51	0.00224739	-0.243721	1.28764e-08	3.79395e-07	-0.332228	9.574e-09	7.34273e-07
ENSG00000132357	CARD6	0.00225421	0.952375	1.29472e-08	3.80904e-07	1.34496	6.68246e-08	2.69067e-06
ENSG00000152795	HNRNPDL	0.00226105	-0.318702	1.03687e-14	3.72831e-12	-0.272096	2.08585e-07	6.09883e-06
ENSG00000145375	SPATA5	0.0022679	-0.49328	1.30325e-08	3.82252e-07	-0.492502	1.72603e-07	5.30351e-06
ENSG00000131089	ARHGEF9	0.00228162	-0.458222	1.33917e-08	3.91606e-07	-0.528353	7.22087e-08	2.84232e-06
ENSG00000171155	C1GALT1C1	0.0022885	0.555779	6.37424e-09	2.16379e-07	0.680298	2.11634e-07	6.15075e-06
ENSG00000176890	TYMS	0.00229539	1.79676	8.69239e-16	5.44452e-13	1.83384	2.12939e-07	6.17939e-06
ENSG00000196205	EEF1A1P5	0.00232304	-0.446679	1.4029e-08	4.06568e-07	-0.660153	1.04613e-08	7.74654e-07
ENSG00000012223	LTF	0.0023929	1.79913	2.72743e-09	1.09989e-07	1.58944	2.25705e-07	6.40668e-06
ENSG00000163220	S100A9	0.0023929	0.981914	1.51118e-08	4.3151e-07	1.15747	7.2618e-08	2.84683e-06
ENSG00000170312	CDK1	0.00244088	1.91968	6.62655e-17	1.00356e-13	1.87665	7.0476e-07	1.44749e-05
ENSG00000125971	DYNLRB1	0.00244088	0.254197	0.000127764	0.000665147	0.563075	1.53521e-12	2.47258e-09
ENSG00000113456	RAD1	0.0024638	-0.299747	3.76166e-11	3.67036e-09	-0.316706	2.36172e-07	6.60287e-06
ENSG00000196683	TOMM7	0.00247095	-0.37827	1.61002e-08	4.52413e-07	-0.46396	1.05621e-10	4.2528e-08
ENSG00000089091	DZANK1	0.0024781	-0.38996	1.62932e-08	4.56606e-07	-0.461951	2.04029e-08	1.24002e-06
ENSG00000234741	GAS5	0.00249964	-0.362775	1.63686e-08	4.56937e-07	-0.452781	2.24402e-08	1.33037e-06
ENSG00000142541	RPL13A	0.00250683	-0.358929	1.63789e-08	4.56937e-07	-0.488848	5.99078e-09	5.41046e-07
ENSG00000103264	FBXO31	0.00253573	-0.447044	1.66689e-08	4.62372e-07	-0.555785	6.99829e-08	2.78654e-06
ENSG00000124469	CEACAM8	0.0026087	1.86307	1.22206e-08	3.64999e-07	1.91755	2.59872e-07	7.07402e-06
ENSG00000126870	DYNC2I1	0.00262342	-0.374955	1.83247e-08	4.99735e-07	-0.38477	7.64785e-08	2.9503e-06
ENSG00000167900	TK1	0.00264422	1.78005	6.71898e-17	1.00356e-13	1.64599	1.95276e-06	3.07088e-05
ENSG00000142089	IFITM3	0.00264422	1.04921	1.70723e-05	0.000125093	2.19508	1.67712e-12	2.49336e-09
ENSG00000189241	TSPYL1	0.00264557	-0.409122	3.37903e-11	3.45319e-09	-0.445853	2.6773e-07	7.23695e-06
ENSG00000196449	YRDC	0.00266039	-0.363581	1.26433e-08	3.73662e-07	-0.513123	2.69104e-07	7.25379e-06
ENSG00000185163	DDX51	0.00267525	-0.373649	1.9307e-08	5.21397e-07	-0.394893	2.21614e-07	6.32663e-06
ENSG00000169607	CKAP2L	0.00269762	1.72181	4.66943e-14	1.25926e-11	2.1354	2.79306e-07	7.47665e-06
ENSG00000147364	FBXO25	0.0027051	-0.30939	7.18326e-11	6.14438e-09	-0.269725	2.84319e-07	7.60032e-06
ENSG00000239887	C1orf226	0.0027276	1.68147	8.34609e-09	2.64797e-07	1.96849	2.89463e-07	7.70586e-06
ENSG00000153234	NR4A2	0.00273512	-1.1486	1.71691e-10	1.25801e-08	-1.2254	2.93694e-07	7.80773e-06
ENSG00000159714	ZDHHC1	0.00273512	-0.925498	2.00438e-08	5.35339e-07	-1.05286	2.23766e-08	1.33037e-06
ENSG00000164104	HMGB2	0.00277287	0.705674	5.03261e-10	2.96116e-08	0.873973	2.99388e-07	7.90474e-06
ENSG00000159479	MED8	0.00280326	0.394601	2.17092e-08	5.72729e-07	0.618673	7.02306e-09	5.9795e-07
ENSG00000187741	FANCA	0.00281088	0.478945	4.37228e-09	1.60182e-07	0.550622	3.16196e-07	8.28428e-06
ENSG00000142676	RPL11	0.00283381	-0.294439	5.89343e-09	2.0398e-07	-0.358756	3.18765e-07	8.32538e-06
ENSG00000213015	ZNF580	0.00284755	-0.136132	0.0945453	0.162516	-0.731088	1.9255e-12	2.65815e-09
ENSG00000169223	LMAN2	0.00284915	0.343394	2.2491e-08	5.88494e-07	0.439231	1.94164e-08	1.20127e-06
ENSG00000123353	ORMDL2	0.00288768	0.400005	1.66214e-08	4.61714e-07	0.520648	3.23314e-07	8.36505e-06
ENSG00000011426	ANLN	0.00294205	1.9114	1.68736e-14	5.46057e-12	2.14726	3.33548e-07	8.54467e-06
ENSG00000272398	CD24	0.00297335	1.60119	4.20852e-09	1.55651e-07	1.62471	3.3512e-07	8.54467e-06
ENSG00000136807	CDK9	0.00298906	-0.260427	1.78673e-11	2.14154e-09	-0.313366	3.38064e-07	8.58987e-06
ENSG00000145365	TIFA	0.00300481	0.662229	2.52104e-08	6.42403e-07	0.57099	3.34055e-07	8.54467e-06
ENSG00000148291	SURF2	0.0030127	-0.243556	2.55595e-08	6.50444e-07	-0.327552	7.83551e-08	2.99283e-06
ENSG00000100985	MMP9	0.00302852	1.97046	1.29624e-09	6.06482e-08	2.66976	3.47941e-07	8.79039e-06
ENSG00000186185	KIF18B	0.00305087	2.31274	9.42848e-17	1.2101e-13	2.27417	3.26787e-06	4.49369e-05
ENSG00000263266	RPS7P1	0.00305087	-0.140192	0.137125	0.219628	-0.874666	2.13432e-12	2.75e-09
ENSG00000007392	LUC7L	0.00306823	-0.29546	2.67547e-08	6.74669e-07	-0.372802	6.248e-08	2.5638e-06
ENSG00000104687	GSR	0.0031002	0.390497	2.72823e-08	6.84419e-07	0.529064	3.47071e-07	8.78713e-06
ENSG00000122406	RPL5	0.00312427	-0.402375	2.75835e-08	6.88767e-07	-0.634116	5.06938e-08	2.25232e-06
ENSG00000155099	PIP4P2	0.00315652	0.66138	2.82338e-08	7.01941e-07	0.770011	2.5699e-07	7.01531e-06
ENSG00000197561	ELANE	0.00322969	1.83823	3.06437e-08	7.53176e-07	2.24329	1.83505e-07	5.55023e-06
ENSG00000198034	RPS4X	0.00323788	-0.351573	3.08782e-08	7.57979e-07	-0.531533	6.58429e-08	2.65667e-06
ENSG00000089685	BIRC5	0.00325418	2.14303	1.12577e-16	1.2101e-13	2.07991	7.30338e-07	1.48114e-05
ENSG00000133316	WDR74	0.00325418	-0.369463	1.5075e-06	1.71477e-05	-0.652612	2.45244e-12	2.96239e-09
ENSG00000100526	CDKN3	0.00325427	1.3596	4.54231e-12	6.99984e-10	1.57962	3.96127e-07	9.65441e-06
ENSG00000135451	TROAP	0.00329544	2.03797	7.68525e-16	5.14567e-13	2.15106	4.17638e-07	1.01092e-05
ENSG00000173653	RCE1	0.00336184	-0.315353	5.0214e-11	4.68752e-09	-0.323196	4.30543e-07	1.0324e-05
ENSG00000163563	MNDA	0.00342891	0.951957	3.58119e-08	8.54251e-07	1.15849	2.09877e-09	2.66862e-07
ENSG00000168763	CNNM3	0.00345423	-0.371428	3.61327e-08	8.58737e-07	-0.433291	6.93044e-09	5.9795e-07
ENSG00000117399	CDC20	0.00345748	2.24625	1.12616e-16	1.2101e-13	2.17784	2.87497e-06	4.12199e-05
ENSG00000165185	KIAA1958	0.00345748	0.580854	6.99001e-05	0.000403583	1.36907	3.12577e-12	3.55363e-09
ENSG00000213889	PPM1N	0.00353931	-0.576809	3.96202e-08	9.30237e-07	-0.87209	1.87174e-09	2.44778e-07
ENSG00000125124	BBS2	0.00357363	-0.340321	4.0266e-08	9.40849e-07	-0.458764	5.09565e-11	2.59167e-08
ENSG00000100095	SEZ6L	0.00358223	-1.14908	2.45434e-08	6.28707e-07	-1.3403	4.7393e-07	1.10092e-05
ENSG00000186468	RPS23	0.00359085	-0.370513	4.04396e-08	9.42635e-07	-0.535148	8.87267e-09	6.88683e-07
ENSG00000171453	POLR1C	0.00359948	-0.406041	4.07297e-08	9.47852e-07	-0.567119	2.36154e-10	6.74383e-08
ENSG00000012061	ERCC1	0.00366015	-0.257151	4.21894e-08	9.73183e-07	-0.313249	1.47277e-07	4.71386e-06
ENSG00000093009	CDC45	0.00366077	1.87026	1.1547e-16	1.2101e-13	1.60803	1.35998e-06	2.35734e-05
ENSG00000178464	RPL10P16	0.00366077	-0.35632	5.83458e-08	1.25182e-06	-0.657198	4.28182e-12	4.59748e-09
ENSG00000131791	PRKAB2	0.00367758	-0.262763	4.25395e-08	9.79821e-07	-0.333161	4.13828e-08	1.96131e-06
ENSG00000135185	TMEM243	0.00373012	-0.404931	3.18643e-09	1.23495e-07	-0.464199	5.07877e-07	1.15615e-05
ENSG00000233392	UICLM	0.00377418	-1.95474	6.90931e-10	3.7947e-08	-2.12224	5.13046e-07	1.16108e-05
ENSG00000115091	ACTR3	0.00378303	0.360216	4.44488e-08	1.00943e-06	0.382324	3.85776e-08	1.8828e-06
ENSG00000163319	MRPS18C	0.00380962	0.402246	3.71678e-08	8.78281e-07	0.466376	5.17375e-07	1.16542e-05
ENSG00000100129	EIF3L	0.00380962	-0.427824	4.5687e-08	1.03293e-06	-0.805281	4.16898e-09	4.18815e-07
ENSG00000211896	IGHG1	0.00386405	2.88767	1.18411e-16	1.2101e-13	2.19387	1.3891e-05	0.000136072
ENSG00000165795	NDRG2	0.00386405	-0.409267	6.60029e-05	0.000385553	-0.793374	5.52815e-12	5.6233e-09
ENSG00000135476	ESPL1	0.00397114	1.64658	1.39129e-15	7.94552e-13	1.74283	5.57693e-07	1.23043e-05
ENSG00000100316	RPL3	0.00400749	-0.412331	5.07826e-08	1.12051e-06	-0.656181	6.74193e-09	5.8431e-07
ENSG00000146670	CDCA5	0.004044	1.74277	2.21152e-14	6.81606e-12	1.84104	5.75089e-07	1.25732e-05
ENSG00000255717	SNHG1	0.00405316	-0.519241	7.87348e-09	2.53531e-07	-0.514501	5.76021e-07	1.25794e-05
ENSG00000171049	FPR2	0.00405316	1.38928	5.23529e-08	1.14863e-06	2.07947	4.00395e-09	4.1165e-07
ENSG00000198242	RPL23A	0.00406232	-0.335178	2.58104e-08	6.55968e-07	-0.357694	5.77689e-07	1.26016e-05
ENSG00000137959	IFI44L	0.00406731	1.35514	6.04674e-06	5.33923e-05	2.951	6.63307e-12	5.93278e-09
ENSG00000130487	KLHDC7B	0.0040715	1.09203	5.32097e-08	1.16402e-06	1.77825	1.49179e-10	5.33159e-08
ENSG00000174444	RPL4	0.00408988	-0.374125	1.50858e-08	4.31402e-07	-0.564552	5.81421e-07	1.26272e-05
ENSG00000163682	RPL9	0.00414527	-0.380546	5.4417e-08	1.18058e-06	-0.544332	7.30607e-09	6.13932e-07
ENSG00000087258	GNAO1	0.00415454	-0.901844	5.46104e-08	1.1822e-06	-0.892095	2.48623e-08	1.40091e-06
ENSG00000063177	RPL18	0.00417311	-0.296128	5.4871e-08	1.18567e-06	-0.398646	4.77471e-07	1.10516e-05
ENSG00000111247	RAD51AP1	0.00421971	0.965228	6.66004e-10	3.70539e-08	0.985173	6.09422e-07	1.30322e-05
ENSG00000245849	RAD51-AS1	0.00422906	-0.362855	4.08098e-08	9.47852e-07	-0.464949	6.09569e-07	1.30322e-05
ENSG00000198081	ZBTB14	0.00425718	-0.273057	5.86415e-08	1.25418e-06	-0.298757	8.48021e-10	1.41291e-07
ENSG00000138160	KIF11	0.00427057	1.59721	2.09113e-16	1.9335e-13	1.49983	5.69528e-06	6.85384e-05
ENSG00000156599	ZDHHC5	0.00427057	0.193048	4.55959e-05	0.000285132	0.379213	6.67545e-12	5.93278e-09
ENSG00000157456	CCNB2	0.00427597	1.93715	4.37893e-16	3.27022e-13	2.10656	6.16021e-07	1.30977e-05
ENSG00000187860	CCDC157	0.00427597	-0.400077	5.87668e-08	1.25531e-06	-0.566617	2.09652e-07	6.12076e-06
ENSG00000169756	LIMS1	0.00429481	0.367455	5.97432e-08	1.27336e-06	0.508792	2.75622e-09	3.1335e-07
ENSG00000099992	TBC1D10A	0.00434208	-0.328324	6.35826e-08	1.3478e-06	-0.542978	1.02523e-10	4.2528e-08
ENSG00000178605	GTPBP6	0.00443741	-0.273311	6.65407e-08	1.39527e-06	-0.251786	4.56901e-07	1.07167e-05
ENSG00000112053	SLC26A8	0.00444699	1.67333	3.11139e-08	7.6088e-07	2.02973	6.76747e-07	1.41095e-05
ENSG00000167513	CDT1	0.00447382	1.78115	2.35436e-16	1.99536e-13	1.70883	6.85525e-07	1.41551e-05
ENSG00000175643	RMI2	0.00451441	1.20194	2.68146e-10	1.78308e-08	1.34543	6.84795e-07	1.41551e-05
ENSG00000150477	KIAA1328	0.0045726	-0.399786	7.09578e-08	1.46533e-06	-0.437448	3.69859e-08	1.83289e-06
ENSG00000071082	RPL31	0.00461159	-0.303144	1.19945e-08	3.60521e-07	-0.340517	7.11817e-07	1.45734e-05
ENSG00000150961	SEC24D	0.00463116	0.387235	7.3548e-08	1.5096e-06	0.461066	3.76372e-08	1.84805e-06
ENSG00000131469	RPL27	0.00464095	-0.317539	3.47836e-09	1.3269e-07	-0.381629	7.15648e-07	1.46054e-05
ENSG00000142166	IFNAR1	0.00466058	0.435364	7.52626e-08	1.5393e-06	0.491389	5.57265e-09	5.05646e-07
ENSG00000072571	HMMR	0.00467705	1.9265	2.36357e-16	1.99536e-13	2.02744	8.09487e-07	1.60956e-05
ENSG00000174776	WDR49	0.00467705	-0.869485	8.95242e-06	7.42082e-05	-1.27655	7.06027e-12	5.93278e-09
ENSG00000198417	MT1F	0.00471969	0.608111	7.58288e-08	1.54175e-06	0.769467	1.18212e-07	4.07251e-06
ENSG00000063046	EIF4B	0.00475931	-0.340763	7.66793e-08	1.55254e-06	-0.63197	2.74562e-09	3.1335e-07
ENSG00000154839	SKA1	0.00476924	2.04791	7.06493e-15	2.63807e-12	2.13629	7.47489e-07	1.50487e-05
ENSG00000100916	BRMS1L	0.00480907	-0.42897	2.03549e-12	3.55059e-10	-0.452041	7.67508e-07	1.53876e-05
ENSG00000065328	MCM10	0.00484906	2.1317	3.20518e-15	1.55587e-12	2.0717	7.95939e-07	1.58916e-05
ENSG00000090889	KIF4A	0.00488028	2.05703	3.53669e-16	2.86133e-13	1.9735	7.70508e-06	8.66295e-05
ENSG00000216866	RPS2P55	0.00488028	-0.287593	0.039504	0.0796024	-0.782374	8.13902e-12	6.55428e-09
ENSG00000164045	CDC25A	0.00494977	2.02334	7.49743e-14	1.9155e-11	2.19759	8.2598e-07	1.6307e-05
ENSG00000117868	ESYT2	0.00494977	-0.276897	8.58715e-08	1.70335e-06	-0.338417	4.81222e-07	1.1087e-05
ENSG00000019485	PRDM11	0.00500051	-0.482754	4.02205e-08	9.40849e-07	-0.623309	8.30012e-07	1.6307e-05
ENSG00000146433	TMEM181	0.00501069	-0.484926	8.96472e-08	1.76898e-06	-0.510482	3.48427e-07	8.79119e-06
ENSG00000099194	SCD	0.00508223	0.978338	1.56741e-11	1.9787e-09	0.969361	8.55061e-07	1.66759e-05
ENSG00000237649	KIFC1	0.00508349	1.71581	4.00804e-16	3.11296e-13	1.60278	4.71555e-06	5.98015e-05
ENSG00000087502	ERGIC2	0.00518532	0.397428	2.01028e-08	5.35828e-07	0.437862	8.78937e-07	1.69703e-05
ENSG00000137812	KNL1	0.00519568	1.23725	3.89313e-15	1.75797e-12	1.24492	8.86333e-07	1.7096e-05
ENSG00000225828	FAM229A	0.00521644	-0.278937	9.94928e-08	1.92415e-06	-0.426832	1.59353e-08	1.04401e-06
ENSG00000197771	MCMBP	0.00522684	0.436439	1.22964e-08	3.65075e-07	0.527259	8.90163e-07	1.71186e-05
ENSG00000185222	TCEAL9	0.00529991	0.984378	3.8925e-10	2.44598e-08	1.15357	9.10431e-07	1.73872e-05
ENSG00000167658	EEF2	0.00546882	-0.312821	1.1222e-07	2.11736e-06	-0.513321	6.85362e-07	1.41551e-05
ENSG00000056558	TRAF1	0.00548989	-0.496362	1.13788e-06	1.36384e-05	-0.78824	1.42822e-11	1.02234e-08
ENSG00000285589	ENSG00000285589	0.00554355	-0.368844	1.144e-07	2.14619e-06	-0.473779	5.88288e-08	2.46929e-06
ENSG00000114391	RPL24	0.00560801	-0.255698	1.15871e-07	2.16125e-06	-0.353774	4.579e-07	1.07271e-05
ENSG00000140983	RHOT2	0.00565119	-0.18342	1.09099e-07	2.07481e-06	-0.206943	1.07266e-06	1.98385e-05
ENSG00000109689	STIM2	0.00567284	-0.382434	3.03768e-13	6.70258e-11	-0.408533	1.08617e-06	2.00333e-05
ENSG00000064607	SUGP2	0.00568368	-0.252819	1.20783e-07	2.23784e-06	-0.280673	3.22397e-07	8.36249e-06
ENSG00000111665	CDCA3	0.00569308	1.71488	7.52793e-16	5.14567e-13	1.41061	2.79931e-05	0.000235227
ENSG00000149256	TENM4	0.00569308	-0.375266	0.275869	0.380869	-1.52348	1.9456e-11	1.34295e-08
ENSG00000188846	RPL14	0.00569453	-0.26283	1.21891e-07	2.2562e-06	-0.327538	8.0505e-08	3.05083e-06
ENSG00000129158	SERGEF	0.00574895	-0.314664	7.99781e-09	2.56683e-07	-0.357278	1.11918e-06	2.05111e-05
ENSG00000123933	MXD4	0.00575986	-0.349664	1.2615e-07	2.31964e-06	-0.444772	1.05789e-09	1.6743e-07
ENSG00000092421	SEMA6A	0.00579267	1.56296	1.28458e-07	2.35753e-06	1.74793	3.70556e-07	9.1935e-06
ENSG00000136444	RSAD1	0.00580362	-0.266502	1.2901e-07	2.36543e-06	-0.393534	1.80069e-08	1.1429e-06
ENSG00000170439	METTL7B	0.00582556	2.50031	1.30685e-07	2.39163e-06	3.20893	4.69777e-07	1.09259e-05
ENSG00000112742	TTK	0.00583655	1.56552	1.34793e-12	2.44605e-10	1.68309	1.14481e-06	2.08341e-05
ENSG00000134001	EIF2S1	0.00585855	0.409439	6.98503e-11	6.00126e-09	0.437952	1.1575e-06	2.10253e-05
ENSG00000132773	TOE1	0.00586957	-0.634914	9.42478e-13	1.74287e-10	-0.548357	1.15994e-06	2.10498e-05
ENSG00000141448	GATA6	0.00586957	-1.33762	1.33866e-07	2.44064e-06	-1.42816	5.92654e-07	1.2786e-05
ENSG00000179869	ABCA13	0.0058806	1.71867	1.34019e-07	2.44114e-06	1.81613	4.90898e-07	1.12545e-05
ENSG00000157601	MX1	0.00589625	1.07918	3.11216e-06	3.10209e-05	2.26786	2.09619e-11	1.39701e-08
ENSG00000137970	RPL7P9	0.00592481	-0.405484	1.37137e-07	2.48859e-06	-0.657346	1.81851e-07	5.51748e-06
ENSG00000141367	CLTC	0.00594698	0.281935	1.38444e-07	2.50761e-06	0.394886	3.9383e-07	9.63488e-06
ENSG00000109471	IL2	0.00603608	-1.53566	1.42944e-07	2.56679e-06	-1.90339	1.51934e-07	4.82171e-06
ENSG00000162804	SNED1	0.00604726	-0.791181	1.42947e-07	2.56679e-06	-0.975003	7.25435e-07	1.47584e-05
ENSG00000026652	AGPAT4	0.00608087	-0.454371	1.44202e-07	2.58299e-06	-0.419657	6.17164e-08	2.54327e-06
ENSG00000160226	CFAP410	0.00609942	-0.361118	3.0576e-06	3.06104e-05	-0.522427	2.29079e-11	1.43921e-08
ENSG00000225648	SBDSP1	0.00610333	-0.715747	2.38508e-11	2.61645e-09	-0.772779	1.24036e-06	2.20618e-05
ENSG00000110700	RPS13	0.00615966	-0.312518	4.80175e-10	2.85525e-08	-0.37123	1.25583e-06	2.2247e-05
ENSG00000174080	CTSF	0.00617096	-0.587088	1.48468e-07	2.63993e-06	-0.674294	2.36415e-07	6.60287e-06
ENSG00000179918	SEPHS2	0.00618226	0.497258	5.10259e-09	1.81792e-07	0.560035	1.26248e-06	2.23229e-05
ENSG00000118193	KIF14	0.00629591	1.75251	1.11478e-14	3.85103e-12	1.83903	1.30543e-06	2.28739e-05
ENSG00000171860	C3AR1	0.00630257	0.954804	1.48565e-05	0.000111994	1.73245	2.30845e-11	1.43921e-08
ENSG00000139154	AEBP2	0.00630733	-0.251778	2.41466e-08	6.20239e-07	-0.275106	1.3097e-06	2.2928e-05
ENSG00000175390	EIF3F	0.00636459	-0.334583	2.71757e-11	2.88345e-09	-0.403462	1.32928e-06	2.31659e-05
ENSG00000149273	RPS3	0.00642211	-0.330361	1.5977e-07	2.78479e-06	-0.527806	7.59085e-10	1.35841e-07
ENSG00000198929	NOS1AP	0.00650307	1.28739	1.64145e-07	2.84318e-06	1.84541	1.17953e-08	8.38119e-07
ENSG00000140534	TICRR	0.00650571	2.19853	1.13444e-15	6.88357e-13	2.08806	3.96678e-06	5.20122e-05
ENSG00000126709	IFI6	0.00650571	1.06509	3.80775e-05	0.000245469	2.58308	2.69657e-11	1.62864e-08
ENSG00000183019	MCEMP1	0.00652629	1.147	2.23551e-08	5.86579e-07	1.36997	1.38621e-06	2.38568e-05
ENSG00000123405	NFE2	0.00652629	0.992012	1.66481e-07	2.87851e-06	1.29118	1.26086e-08	8.86136e-07
ENSG00000086548	CEACAM6	0.00653792	1.77144	1.68191e-07	2.9045e-06	1.94278	4.25273e-07	1.0223e-05
ENSG00000142937	RPS8	0.00654956	-0.335495	9.4078e-08	1.84144e-06	-0.462758	1.39196e-06	2.39133e-05
ENSG00000118181	RPS25	0.00656121	-0.30926	6.25819e-09	2.14538e-07	-0.329241	1.40292e-06	2.40802e-05
ENSG00000174748	RPL15	0.00660791	-0.319469	1.96003e-09	8.4573e-08	-0.378709	1.42721e-06	2.44103e-05
ENSG00000122026	RPL21	0.00661961	-0.340653	1.74186e-07	2.99042e-06	-0.475138	2.16624e-07	6.25814e-06
ENSG00000163808	KIF15	0.00670885	1.3116	1.33018e-15	7.82671e-13	1.15226	2.6728e-05	0.000226467
ENSG00000115073	ACTR1B	0.00670885	-0.178512	1.99075e-06	2.16067e-05	-0.276787	2.92741e-11	1.71449e-08
ENSG00000072110	ACTN1	0.00673718	0.691915	1.81995e-07	3.10801e-06	0.706695	1.48223e-06	2.5107e-05
ENSG00000187240	DYNC2H1	0.006749	-0.549259	1.86322e-07	3.16797e-06	-0.654895	6.05078e-09	5.43923e-07
ENSG00000177600	RPLP2	0.00679636	-0.321647	3.59467e-08	8.55365e-07	-0.368638	1.52596e-06	2.57079e-05
ENSG00000269893	SNHG8	0.00680823	-0.405829	1.14193e-07	2.14438e-06	-0.462282	1.52649e-06	2.57079e-05
ENSG00000169045	HNRNPH1	0.00686771	-0.348002	1.09402e-10	8.74182e-09	-0.386187	1.54117e-06	2.58312e-05
ENSG00000158470	B4GALT5	0.00687964	0.674193	1.95734e-07	3.29625e-06	0.856305	7.25368e-08	2.84683e-06
ENSG00000164951	PDP1	0.00690353	-0.314638	7.02693e-08	1.45616e-06	-0.33761	1.54497e-06	2.58526e-05
ENSG00000180573	H2AC6	0.00691197	0.912292	1.23871e-05	9.68667e-05	1.47952	3.43296e-11	1.95143e-08
ENSG00000148180	GSN	0.00692746	0.627803	6.951e-08	1.44505e-06	0.696782	1.55301e-06	2.59421e-05
ENSG00000172262	ZNF131	0.00693944	-0.177065	2.00106e-07	3.35531e-06	-0.245777	8.00948e-10	1.37321e-07
ENSG00000182670	TTC3	0.00698746	-0.34021	1.95061e-07	3.28776e-06	-0.376036	1.59132e-06	2.64676e-05
ENSG00000254692	ENSG00000254692	0.00701154	-0.265833	4.599e-08	1.03595e-06	-0.315555	1.59988e-06	2.65644e-05
ENSG00000169397	RNASE3	0.00701154	1.63945	2.0325e-07	3.39047e-06	2.04728	3.42792e-09	3.76429e-07
ENSG00000185651	UBE2L3	0.00703565	0.208398	2.05364e-07	3.41985e-06	0.243785	6.93821e-07	1.42958e-05
ENSG00000184083	FAM120C	0.00704772	-0.360519	2.05793e-07	3.42406e-06	-0.454948	1.05669e-08	7.79493e-07
ENSG00000177426	TGIF1	0.00705981	-0.384898	7.8481e-08	1.58077e-06	-0.457833	1.6154e-06	2.67301e-05
ENSG00000068394	GPKOW	0.00708401	0.258604	2.07707e-07	3.44705e-06	0.336986	1.77271e-07	5.40396e-06
ENSG00000124596	OARD1	0.00709612	-0.232571	8.80906e-10	4.46594e-08	-0.216145	1.62615e-06	2.68018e-05
ENSG00000184661	CDCA2	0.00711508	2.07164	1.69699e-15	9.41442e-13	1.94667	2.80347e-06	4.04047e-05
ENSG00000145949	MYLK4	0.00711508	-0.378809	0.00173999	0.00589932	-0.793682	3.60091e-11	1.98842e-08
ENSG00000037241	RPL26L1	0.00714468	0.3656	4.32321e-09	1.59286e-07	0.308363	1.63448e-06	2.68848e-05
ENSG00000269929	MIRLET7A1HG	0.00714468	-0.352314	2.12933e-07	3.51874e-06	-0.628757	3.60708e-09	3.873e-07
ENSG00000168495	POLR3D	0.00715685	-0.268775	2.13582e-07	3.52647e-06	-0.354555	1.4852e-07	4.74453e-06
ENSG00000111860	CEP85L	0.00716902	-0.34982	1.99078e-09	8.53309e-08	-0.408241	1.65008e-06	2.70953e-05
ENSG00000079257	LXN	0.00718121	0.563629	1.1561e-07	2.15989e-06	0.647535	1.6579e-06	2.72001e-05
ENSG00000118520	ARG1	0.00719341	1.84146	8.76186e-09	2.74845e-07	2.3877	1.65928e-06	2.72001e-05
ENSG00000188404	SELL	0.00720562	0.717531	2.19219e-07	3.60726e-06	0.925778	1.29279e-09	1.86145e-07
ENSG00000187837	H1-2	0.00721783	1.09499	2.19866e-07	3.61485e-06	1.45194	2.48506e-10	6.81889e-08
ENSG00000164615	CAMLG	0.0072423	-0.283896	8.86291e-11	7.35432e-09	-0.300371	1.69075e-06	2.76222e-05
ENSG00000170606	HSPA4	0.00726681	0.219933	2.2333e-07	3.65941e-06	0.252993	5.57427e-07	1.23043e-05
ENSG00000134057	CCNB1	0.00731818	1.58149	2.30977e-15	1.2458e-12	1.41954	2.20567e-05	0.000195009
ENSG00000114867	EIF4G1	0.00731818	0.177824	6.03282e-05	0.000359212	0.356438	3.9179e-11	2.10337e-08
ENSG00000142039	CCDC97	0.00734059	0.332274	1.60864e-08	4.52413e-07	0.396112	1.757e-06	2.85118e-05
ENSG00000173221	GLRX	0.00734059	0.50429	2.30046e-07	3.75046e-06	0.623837	4.18838e-07	1.01186e-05
ENSG00000128881	TTBK2	0.00735292	-0.237889	1.86319e-11	2.17937e-09	-0.25073	1.76907e-06	2.86496e-05
ENSG00000161888	SPC24	0.00736526	1.41939	4.88898e-13	1.02075e-10	1.68309	1.76992e-06	2.86496e-05
ENSG00000175573	C11orf68	0.00738997	0.460581	2.35519e-07	3.82685e-06	0.682638	1.26358e-06	2.23229e-05
ENSG00000012048	BRCA1	0.00748925	0.984668	7.03152e-15	2.63807e-12	0.905727	1.80253e-06	2.89588e-05
ENSG00000125691	RPL23	0.00750171	-0.331701	6.97272e-09	2.29863e-07	-0.423322	1.80491e-06	2.8973e-05
ENSG00000100206	DMC1	0.00752127	1.99326	3.05756e-15	1.55587e-12	1.6953	8.72831e-06	9.5303e-05
ENSG00000188313	PLSCR1	0.00752127	0.62732	4.63306e-05	0.000288704	1.30642	4.53508e-11	2.36891e-08
ENSG00000183856	IQGAP3	0.00756414	1.89532	2.78227e-11	2.93605e-09	2.0445	1.83293e-06	2.93011e-05
ENSG00000231607	DLEU2	0.00760173	0.565862	2.98168e-09	1.16724e-07	0.57622	1.86404e-06	2.97246e-05
ENSG00000225450	ENSG00000225450	0.00760173	0.767979	2.59258e-07	4.15348e-06	1.10973	1.5496e-09	2.08354e-07
ENSG00000137496	IL18BP	0.00762684	-0.362731	1.44141e-11	1.84131e-09	-0.326312	1.88456e-06	2.99813e-05
ENSG00000188610	FAM72B	0.00767718	0.63756	2.74448e-08	6.87607e-07	0.791316	1.90034e-06	3.01492e-05
ENSG00000161800	RACGAP1	0.00772436	0.817044	3.19014e-15	1.55587e-12	0.6466	0.000256788	0.00134972
ENSG00000261594	TPBGL	0.007753	-1.28633	2.73543e-07	4.33936e-06	-1.49879	1.74435e-07	5.35126e-06
ENSG00000138180	CEP55	0.00776568	1.81359	5.99778e-15	2.32918e-12	1.94719	1.93325e-06	3.05011e-05
ENSG00000122642	FKBP9	0.00777836	0.666446	2.74121e-07	4.34144e-06	0.928959	1.01786e-06	1.9007e-05
ENSG00000178053	MLF1	0.00779106	-1.06004	4.3516e-08	9.91801e-07	-1.11108	1.93679e-06	3.05072e-05
ENSG00000175198	PCCA	0.00784194	-0.361927	2.78932e-07	4.39969e-06	-0.483264	9.26952e-08	3.3612e-06
ENSG00000174371	EXO1	0.00785468	1.67756	5.26751e-13	1.08808e-10	1.61454	1.99859e-06	3.13528e-05
ENSG00000163565	IFI16	0.00786744	0.591144	2.80952e-07	4.42437e-06	0.968742	5.12476e-09	4.69413e-07
ENSG00000117650	NEK2	0.00791857	1.76664	4.74141e-13	1.01168e-10	2.00791	2.03387e-06	3.17773e-05
ENSG00000100307	CBX7	0.00792743	-0.288299	2.59072e-05	0.00017832	-0.534649	5.29196e-11	2.62251e-08
ENSG00000107566	ERLIN1	0.00794419	0.731048	3.17474e-09	1.23495e-07	0.924474	2.06939e-06	3.22802e-05
ENSG00000167785	ZNF558	0.00795702	-0.269505	2.87608e-07	4.50361e-06	-0.342817	4.90395e-07	1.12545e-05
ENSG00000221978	CCNL2	0.00798271	-0.245121	2.47511e-09	1.01605e-07	-0.272654	2.10257e-06	3.27185e-05
ENSG00000212907	MT-ND4L	0.00799557	-0.354551	2.33348e-08	6.05739e-07	-0.540623	2.11317e-06	3.28371e-05
ENSG00000011275	RNF216	0.00799557	-0.189433	2.89035e-07	4.51464e-06	-0.244184	7.2482e-07	1.47584e-05
ENSG00000100353	EIF3D	0.00804711	-0.203401	2.65201e-10	1.76956e-08	-0.242561	2.14029e-06	3.31719e-05
ENSG00000095139	ARCN1	0.00809882	0.32977	2.97229e-07	4.61335e-06	0.494688	3.16763e-07	8.28428e-06
ENSG00000171612	SLC25A33	0.00812474	-0.519046	8.0361e-08	1.61362e-06	-0.604057	2.17447e-06	3.35402e-05
ENSG00000240893	LINC02042	0.00812474	-1.54059	2.9795e-07	4.61716e-06	-2.43455	5.96225e-10	1.17584e-07
ENSG00000168395	ING5	0.00813049	-0.206019	9.21812e-05	0.000507768	-0.431123	5.6369e-11	2.72361e-08
ENSG00000163993	S100P	0.00815069	1.46926	3.01213e-07	4.66028e-06	1.96443	4.49986e-07	1.06018e-05
ENSG00000066279	ASPM	0.00817669	1.75465	3.82238e-15	1.75797e-12	1.74516	2.21422e-06	3.40447e-05
ENSG00000120265	PCMT1	0.00818971	0.403455	1.1233e-07	2.11736e-06	0.524283	2.21747e-06	3.40676e-05
ENSG00000104918	RETN	0.00824187	1.38015	9.29183e-09	2.9053e-07	1.64163	2.23628e-06	3.42476e-05
ENSG00000137965	IFI44	0.00833354	0.885685	4.81863e-05	0.000297878	2.07522	6.33184e-11	2.98477e-08
ENSG00000156976	EIF4A2	0.00833356	-0.301222	1.52581e-12	2.74321e-10	-0.352253	2.28152e-06	3.4724e-05
ENSG00000161692	DBF4B	0.00837301	0.449817	3.22986e-07	4.93035e-06	0.582786	2.16099e-06	3.34353e-05
ENSG00000126351	THRA	0.00838618	-0.40719	1.81374e-10	1.30435e-08	-0.436673	2.31228e-06	3.51056e-05
ENSG00000204946	ZNF783	0.00842575	-0.317895	3.27626e-07	4.98552e-06	-0.404627	2.98666e-08	1.58146e-06
ENSG00000158373	H2BC5	0.00853658	1.36926	4.84998e-06	4.48225e-05	2.12634	6.68402e-11	3.07576e-08
ENSG00000169679	BUB1	0.00857165	1.9846	3.90037e-14	1.08191e-11	1.99873	2.40423e-06	3.61007e-05
ENSG00000108953	YWHAE	0.00859831	0.274418	3.41571e-07	5.14529e-06	0.287098	1.10193e-06	2.02635e-05
ENSG00000116062	MSH6	0.00861165	0.313648	1.82765e-07	3.11567e-06	0.391083	2.41866e-06	3.62367e-05
ENSG00000101425	BPI	0.00862501	1.55367	5.17147e-08	1.1372e-06	1.45858	2.42468e-06	3.62934e-05
ENSG00000279529	ENSG00000279529	0.00863838	-0.415059	1.25639e-08	3.72447e-07	-0.623994	2.42619e-06	3.62934e-05
ENSG00000184990	SIVA1	0.0087188	-0.470811	2.07919e-11	2.34873e-09	-0.503585	2.44477e-06	3.64022e-05
ENSG00000008226	DLEC1	0.0087396	-0.31777	0.000772656	0.00299275	-0.730721	8.95972e-11	4.02708e-08
ENSG00000134884	ARGLU1	0.00874569	-0.195977	1.05884e-07	2.03962e-06	-0.253949	2.46318e-06	3.662e-05
ENSG00000278677	H2AC17	0.00874569	1.36476	3.55225e-07	5.3039e-06	2.06917	7.16763e-08	2.8387e-06
ENSG00000169100	SLC25A6	0.00877262	-0.33605	6.73818e-09	2.24033e-07	-0.440686	2.46817e-06	3.66306e-05
ENSG00000104626	ERI1	0.00881309	0.385669	2.2734e-09	9.53406e-08	0.368041	2.49298e-06	3.69209e-05
ENSG00000029153	ARNTL2	0.00881309	0.680538	3.60582e-07	5.36507e-06	0.755247	1.58312e-06	2.6354e-05
ENSG00000101412	E2F1	0.00884012	0.757439	1.74828e-08	4.80146e-07	0.848862	2.50022e-06	3.69537e-05
ENSG00000129197	RPAIN	0.00885366	-0.293084	3.69385e-07	5.48345e-06	-0.34639	4.23614e-07	1.01958e-05
ENSG00000147677	EIF3H	0.00889432	-0.207248	1.22377e-08	3.64999e-07	-0.282665	2.54369e-06	3.74995e-05
ENSG00000114573	ATP6V1A	0.00893507	0.453923	6.50469e-09	2.18515e-07	0.459436	2.58962e-06	3.80894e-05
ENSG00000075218	GTSE1	0.00894262	1.5643	4.40673e-15	1.93204e-12	1.41482	3.82288e-05	0.000299371
ENSG00000142173	COL6A2	0.00897591	-0.9717	6.30748e-08	1.3385e-06	-0.791625	2.61501e-06	3.83753e-05
ENSG00000184640	SEPTIN9	0.00903052	-0.253734	3.92241e-07	5.76544e-06	-0.317011	2.15427e-07	6.23287e-06
ENSG00000178999	AURKB	0.00914563	1.47145	4.47762e-15	1.93204e-12	1.37975	5.39103e-06	6.6024e-05
ENSG00000161395	PGAP3	0.00914563	-0.289066	6.47883e-06	5.66154e-05	-0.48591	9.94113e-11	4.2528e-08
ENSG00000198736	MSRB1	0.00916776	0.867779	4.14924e-07	6.04929e-06	1.06022	2.43013e-07	6.71919e-06
ENSG00000187109	NAP1L1	0.00920913	-0.406369	1.2599e-11	1.69458e-09	-0.438373	2.78411e-06	4.03362e-05
ENSG00000116133	DHCR24	0.00929216	0.813134	4.25982e-07	6.17261e-06	1.17827	4.17927e-07	1.01092e-05
ENSG00000204438	GPANK1	0.00931992	0.326163	7.25289e-08	1.49184e-06	0.361409	2.81787e-06	4.0582e-05
ENSG00000129473	BCL2L2	0.00933381	-0.440024	4.39125e-07	6.34884e-06	-0.713573	7.91997e-10	1.37321e-07
ENSG00000100162	CENPM	0.00934863	1.36328	4.94726e-15	2.08828e-12	0.919942	0.000746814	0.00314871
ENSG00000134690	CDCA8	0.00937556	1.36923	1.10968e-13	2.66008e-11	1.35589	2.86072e-06	4.10766e-05
ENSG00000158050	DUSP2	0.0094174	-0.800393	4.49308e-07	6.46563e-06	-1.00373	1.52908e-07	4.84467e-06
ENSG00000142945	KIF2C	0.00955162	1.8878	5.28448e-15	2.14331e-12	1.7546	5.12303e-06	6.35857e-05
ENSG00000005893	LAMP2	0.00955162	0.413544	4.7593e-06	4.41737e-05	0.634268	1.03861e-10	4.2528e-08
ENSG00000129810	SGO1	0.00957161	1.29658	1.0781e-13	2.66008e-11	1.42602	2.9729e-06	4.2218e-05
ENSG00000137802	MAPKBP1	0.00959978	-0.231209	4.69344e-07	6.69109e-06	-0.375426	8.24467e-08	3.09945e-06
ENSG00000040199	PHLPP2	0.00961388	-0.407475	1.08189e-07	2.06356e-06	-0.48551	2.99304e-06	4.24405e-05
ENSG00000147604	RPL7	0.00967039	-0.335152	4.77084e-07	6.77654e-06	-0.697492	2.75059e-10	7.37617e-08
ENSG00000066654	THUMPD1	0.00968455	-0.404866	2.50251e-13	5.65015e-11	-0.33206	3.01333e-06	4.25721e-05
ENSG00000173209	AHSA2P	0.00974127	-0.295809	4.90134e-07	6.93655e-06	-0.429053	2.50324e-09	2.98643e-07
ENSG00000051180	RAD51	0.0097546	1.51931	5.40343e-15	2.14331e-12	1.3845	1.06497e-05	0.000110363
ENSG00000168101	NUDT16L1	0.00975547	-0.174161	4.90581e-07	6.93781e-06	-0.235714	1.08865e-07	3.83946e-06
ENSG00000162104	ADCY9	0.0098552	-0.366315	4.60232e-07	6.58536e-06	-0.430232	3.11143e-06	4.35759e-05
ENSG00000155275	TRMT44	0.00994108	-0.239633	1.41309e-07	2.54763e-06	-0.274634	3.16366e-06	4.41155e-05
ENSG00000172053	QARS1	0.00994108	-0.228486	5.19323e-07	7.2754e-06	-0.426786	1.80275e-08	1.1429e-06
ENSG00000119013	NDUFB3	0.00995543	0.501753	3.46055e-08	8.27506e-07	0.548178	3.16963e-06	4.41285e-05
ENSG00000165304	MELK	0.00995756	1.66626	5.40878e-15	2.14331e-12	1.48035	5.05048e-06	6.30117e-05
ENSG00000149418	ST14	0.00995756	0.417429	0.00336124	0.0102299	1.10845	1.10029e-10	4.33985e-08
ENSG00000198455	ZXDB	0.00996979	-0.668994	6.92701e-13	1.37247e-10	-0.663851	3.17334e-06	4.41285e-05
ENSG00000198755	RPL10A	0.00996979	-0.31869	5.22789e-07	7.3134e-06	-0.487373	2.35129e-07	6.59556e-06
ENSG00000142534	RPS11	0.0100417	-0.22625	5.34706e-07	7.45326e-06	-0.353748	3.87763e-07	9.51053e-06
ENSG00000120306	CYSTM1	0.0100706	0.929047	5.39139e-07	7.50427e-06	1.30653	6.75858e-07	1.41062e-05
ENSG00000136828	RALGPS1	0.0100995	-0.404002	5.44219e-07	7.56414e-06	-0.454118	8.19085e-07	1.62364e-05
ENSG00000137040	RANBP6	0.0101429	-0.369293	2.04803e-12	3.55059e-10	-0.329328	3.24261e-06	4.47642e-05
ENSG00000116489	CAPZA1	0.0101429	0.305085	5.47236e-07	7.58978e-06	0.440981	3.60306e-08	1.81673e-06
ENSG00000030582	GRN	0.0101605	0.440648	5.90203e-05	0.000351965	0.898494	1.15545e-10	4.46628e-08
ENSG00000148303	RPL7A	0.0101864	-0.260216	5.48696e-07	7.59375e-06	-0.467606	2.80163e-08	1.51965e-06
ENSG00000128159	TUBGCP6	0.0102446	-0.250513	5.55732e-07	7.66926e-06	-0.263164	8.11756e-07	1.61076e-05
ENSG00000172663	TMEM134	0.0102592	-0.29384	3.1597e-07	4.84229e-06	-0.298739	3.27579e-06	4.49369e-05
ENSG00000254632	ENSG00000254632	0.0103029	2.32941	6.12025e-10	3.43459e-08	2.68831	3.31393e-06	4.53673e-05
ENSG00000277957	SENP3-EIF4A1	0.0103614	-0.482108	5.6122e-07	7.69638e-06	-0.645975	1.26979e-06	2.23713e-05
ENSG00000115159	GPD2	0.0103635	0.321196	1.43988e-05	0.000109297	0.662903	1.18473e-10	4.48967e-08
ENSG00000237499	WAKMAR2	0.0103761	-0.70717	2.60835e-08	6.60318e-07	-0.634963	3.36342e-06	4.58761e-05
ENSG00000114942	EEF1B2	0.0103761	-0.36821	5.61264e-07	7.69638e-06	-0.629586	6.14812e-08	2.54327e-06
ENSG00000179364	PACS2	0.0104054	-0.270092	7.10303e-09	2.33366e-07	-0.240198	3.37932e-06	4.60593e-05
ENSG00000141258	SGSM2	0.0104054	-0.256327	5.71241e-07	7.82213e-06	-0.327763	4.56738e-07	1.07167e-05
ENSG00000107679	PLEKHA1	0.0104642	-0.498741	1.40638e-07	2.53789e-06	-0.567431	3.39864e-06	4.61924e-05
ENSG00000186529	CYP4F3	0.0104789	1.81264	1.06996e-09	5.23445e-08	2.00376	3.40312e-06	4.61995e-05
ENSG00000198830	HMGN2	0.0104937	0.347785	1.52553e-08	4.34967e-07	0.406874	3.40395e-06	4.61995e-05
ENSG00000257093	DENND11	0.0105379	-0.507824	3.71981e-07	5.51777e-06	-0.556525	3.42349e-06	4.6367e-05
ENSG00000079246	XRCC5	0.0105527	0.177134	3.9909e-07	5.83959e-06	0.231447	3.43444e-06	4.64829e-05
ENSG00000183307	TMEM121B	0.0105527	0.668059	5.889e-07	8.00748e-06	0.710377	6.37893e-07	1.34591e-05
ENSG00000082269	FAM135A	0.0105823	-0.379409	4.91229e-08	1.09008e-06	-0.423795	3.44546e-06	4.65668e-05
ENSG00000198734	F5	0.0106564	0.787196	6.07192e-07	8.21592e-06	0.914392	1.38092e-06	2.38083e-05
ENSG00000171863	RPS7	0.010701	-0.31493	5.86517e-09	2.03364e-07	-0.357901	3.55993e-06	4.78461e-05
ENSG00000024526	DEPDC1	0.0107693	2.3162	7.94254e-15	2.90982e-12	2.57033	3.97461e-06	5.20796e-05
ENSG00000268758	ADGRE4P	0.0107693	-0.113626	0.564063	0.662257	-1.09094	1.42328e-10	5.19014e-08
ENSG00000127334	DYRK2	0.0107756	-0.43566	6.20862e-07	8.35432e-06	-0.556364	1.38787e-06	2.38642e-05
ENSG00000186395	KRT10	0.0108354	-0.381796	6.26224e-07	8.40317e-06	-0.637481	7.01739e-09	5.9795e-07
ENSG00000130414	NDUFA10	0.0108804	-0.269316	3.4775e-12	5.53464e-10	-0.2307	3.71207e-06	4.94455e-05
ENSG00000171861	MRM3	0.0109405	-0.301238	8.73627e-08	1.72742e-06	-0.321554	3.76901e-06	5.00988e-05
ENSG00000171320	ESCO2	0.0109706	1.8334	1.10581e-13	2.66008e-11	1.91019	3.79247e-06	5.03415e-05
ENSG00000135424	ITGA7	0.0110158	1.12026	6.4142e-07	8.5363e-06	1.46687	2.43336e-06	3.63443e-05
ENSG00000164758	MED30	0.0110461	-0.371628	1.10221e-07	2.09205e-06	-0.540253	3.86242e-06	5.10846e-05
ENSG00000186020	ZNF529	0.0110763	-0.400253	6.53812e-07	8.67742e-06	-0.483509	9.30282e-07	1.76964e-05
ENSG00000139618	BRCA2	0.0111674	0.581942	6.67289e-07	8.82012e-06	1.08286	2.02943e-10	6.22585e-08
ENSG00000196220	SRGAP3	0.0111751	-0.149588	0.143309	0.227675	-0.850929	1.51724e-10	5.33159e-08
ENSG00000159433	STARD9	0.011213	-0.629119	6.78693e-07	8.95257e-06	-0.620948	1.50796e-06	2.54537e-05
ENSG00000275832	ARHGAP23	0.0112283	0.754792	6.81584e-07	8.9846e-06	1.18788	4.97074e-08	2.23836e-06
ENSG00000123124	WWP1	0.011274	-0.320925	2.80395e-09	1.11795e-07	-0.32509	4.02758e-06	5.27379e-05
ENSG00000177663	IL17RA	0.0113352	0.515972	6.97708e-07	9.15365e-06	0.592014	2.28437e-06	3.47364e-05
ENSG00000112984	KIF20A	0.011378	2.25916	1.12211e-14	3.85103e-12	2.30756	7.21145e-06	8.22275e-05
ENSG00000175970	UNC119B	0.011378	-0.122133	0.0210283	0.0474278	-0.397512	1.56331e-10	5.39536e-08
ENSG00000198517	MAFK	0.0113966	-0.324618	7.09702e-07	9.28591e-06	-0.425129	1.79568e-06	2.89508e-05
ENSG00000123473	STIL	0.0114273	1.06482	1.84345e-11	2.17388e-09	1.09901	4.2013e-06	5.46423e-05
ENSG00000171960	PPIH	0.0114427	-0.268736	4.49867e-07	6.46563e-06	-0.299949	4.21126e-06	5.47351e-05
ENSG00000137818	RPLP1	0.0114427	-0.250529	7.18711e-07	9.3848e-06	-0.369657	3.60565e-07	9.02288e-06
ENSG00000181789	COPG1	0.0114581	0.241623	7.19487e-07	9.38863e-06	0.316064	2.73684e-07	7.36698e-06
ENSG00000223865	HLA-DPB1	0.0114889	-0.626062	1.87402e-07	3.18354e-06	-0.639816	4.26475e-06	5.53187e-05
ENSG00000133106	EPSTI1	0.0115809	0.791541	3.32691e-05	0.000220247	1.61219	1.61514e-10	5.47646e-08
ENSG00000152380	FAM151B	0.0115816	0.628078	6.39121e-08	1.35255e-06	0.723467	4.37663e-06	5.65253e-05
ENSG00000033867	SLC4A7	0.0115971	-0.47195	7.40027e-07	9.5986e-06	-0.630798	1.00802e-07	3.61447e-06
ENSG00000115514	TXNDC9	0.0116592	0.363785	7.13755e-10	3.87122e-08	0.435653	4.40147e-06	5.66737e-05
ENSG00000092067	CEBPE	0.0116747	1.8475	1.25216e-10	9.60155e-09	1.98586	4.41629e-06	5.68267e-05
ENSG00000084733	RAB10	0.011737	0.426704	7.59261e-07	9.78923e-06	0.572749	5.70305e-08	2.40661e-06
ENSG00000110888	CAPRIN2	0.0117682	-0.329023	7.66724e-07	9.87233e-06	-0.408451	3.21893e-06	4.45327e-05
ENSG00000051341	POLQ	0.0117838	1.60253	1.26705e-14	4.24178e-12	1.45023	1.55722e-05	0.000148913
ENSG00000008988	RPS20	0.0117838	-0.330924	4.33991e-08	9.91388e-07	-0.336211	4.5105e-06	5.77541e-05
ENSG00000130985	UBA1	0.0117994	0.213745	7.69776e-07	9.8985e-06	0.235695	2.38197e-06	3.58818e-05
ENSG00000008283	CYB561	0.0118151	-0.409499	7.72863e-07	9.93162e-06	-0.536726	2.06912e-06	3.22802e-05
ENSG00000160613	PCSK7	0.0118464	-0.289193	7.79345e-07	1.00017e-05	-0.353944	3.04431e-06	4.29385e-05
ENSG00000131153	GINS2	0.0119867	1.56446	1.4712e-14	4.84173e-12	1.19036	8.99846e-05	0.000586554
ENSG00000088298	EDEM2	0.0119877	0.233647	7.97905e-07	1.01793e-05	0.284875	1.03358e-06	1.92633e-05
ENSG00000125977	EIF2S2	0.0120192	0.238208	8.03529e-07	1.02313e-05	0.305779	4.66348e-07	1.0877e-05
ENSG00000117020	AKT3	0.0120666	-0.487828	8.09648e-07	1.02953e-05	-0.568858	3.35007e-07	8.54467e-06
ENSG00000198205	ZXDA	0.0120824	-0.634884	8.70556e-12	1.19884e-09	-0.598721	4.78123e-06	6.04757e-05
ENSG00000169715	MT1E	0.0121616	0.825609	8.17985e-07	1.03606e-05	1.20897	1.39239e-07	4.53043e-06
ENSG00000141577	CEP131	0.0121895	-0.152328	0.00096435	0.00360716	-0.402442	1.97487e-10	6.22585e-08
ENSG00000166123	GPT2	0.0122252	0.760706	8.25051e-07	1.04229e-05	0.932475	2.22387e-07	6.33651e-06
ENSG00000133574	GIMAP4	0.012257	0.863512	1.30813e-08	3.83105e-07	1.07696	4.88771e-06	6.13806e-05
ENSG00000136827	TOR1A	0.0122729	0.367594	8.35362e-07	1.05326e-05	0.553245	2.83553e-10	7.37617e-08
ENSG00000277476	ENSG00000277476	0.0123368	-0.345841	8.49703e-07	1.06857e-05	-0.464019	5.95995e-08	2.48786e-06
ENSG00000134326	CMPK2	0.0123924	0.956123	0.000322735	0.00144557	2.56721	1.97784e-10	6.22585e-08
ENSG00000148572	NRBF2	0.0124168	0.784955	8.65417e-07	1.08482e-05	1.02547	6.82116e-07	1.413e-05
ENSG00000144535	DIS3L2	0.0125132	-0.265196	8.8899e-07	1.11007e-05	-0.300013	3.96064e-06	5.19669e-05
ENSG00000077152	UBE2T	0.0125952	1.44063	1.8549e-14	5.80912e-12	1.21486	1.42666e-05	0.000138907
ENSG00000235954	TTC28-AS1	0.0125952	-0.154392	0.00118807	0.00429265	-0.364001	2.02381e-10	6.22585e-08
ENSG00000140988	RPS2	0.0126099	-0.290014	9.13574e-07	1.13638e-05	-0.466231	1.08291e-07	3.82622e-06
ENSG00000242324	ENSG00000242324	0.0126746	0.732677	9.19056e-07	1.14027e-05	1.12462	3.40283e-08	1.75082e-06
ENSG00000177191	B3GNT8	0.0127071	1.0626	7.32259e-07	9.52967e-06	1.21858	5.26797e-06	6.49739e-05
ENSG00000064652	SNX24	0.0127395	-0.357059	9.26644e-07	1.14676e-05	-0.388127	4.19625e-07	1.01249e-05
ENSG00000129235	TXNDC17	0.0128371	0.388165	1.82486e-07	3.11364e-06	0.466389	5.35845e-06	6.57175e-05
ENSG00000168610	STAT3	0.0128371	0.365264	9.54449e-07	1.1763e-05	0.488585	8.41051e-09	6.63469e-07
ENSG00000243646	IL10RB	0.0128534	0.578174	9.54755e-07	1.1763e-05	0.769364	1.19821e-06	2.16009e-05
ENSG00000169504	CLIC4	0.0128698	0.498818	9.59537e-07	1.18144e-05	0.442989	1.23606e-06	2.20179e-05
ENSG00000121653	MAPK8IP1	0.0129024	-0.661338	4.26481e-08	9.79999e-07	-0.757212	5.39552e-06	6.6024e-05
ENSG00000172232	AZU1	0.0129679	1.59568	2.44962e-07	3.96368e-06	1.67868	5.42799e-06	6.62708e-05
ENSG00000160007	ARHGAP35	0.0130007	-0.24167	9.90817e-07	1.2138e-05	-0.3437	1.12332e-07	3.91884e-06
ENSG00000101057	MYBL2	0.0130008	1.94517	2.2825e-14	6.92489e-12	1.74394	1.29102e-05	0.000128242
ENSG00000112782	CLIC5	0.0130008	-0.607677	5.59376e-06	5.01681e-05	-0.99719	2.0727e-10	6.25923e-08
ENSG00000196465	MYL6B	0.0130171	0.610294	1.25677e-09	5.90863e-08	0.584773	5.46226e-06	6.65631e-05
ENSG00000096006	CRISP3	0.0130664	1.50225	1.00853e-06	1.23239e-05	1.80922	2.23141e-06	3.42042e-05
ENSG00000075624	ACTB	0.0131487	0.391772	1.03219e-06	1.25734e-05	0.521983	1.27312e-06	2.24094e-05
ENSG00000273344	PAXIP1-DT	0.0131652	-0.355826	1.03314e-06	1.25771e-05	-0.46313	2.51097e-07	6.88362e-06
ENSG00000104147	OIP5	0.0132036	1.42022	2.39201e-14	7.14548e-12	1.1041	0.000380495	0.00184122
ENSG00000064601	CTSA	0.0132036	0.377864	0.000143625	0.000734657	0.718098	2.31685e-10	6.74383e-08
ENSG00000177954	RPS27	0.0132148	-0.458335	6.78268e-10	3.76284e-08	-0.373311	5.63603e-06	6.81649e-05
ENSG00000101187	SLCO4A1	0.0132148	1.18304	1.05778e-06	1.28529e-05	2.1331	1.79904e-06	2.89508e-05
ENSG00000168890	TMEM150A	0.013281	-0.284144	4.80786e-07	6.81418e-06	-0.352619	5.66958e-06	6.83663e-05
ENSG00000138111	MFSD13A	0.013281	0.425262	1.07549e-06	1.30355e-05	0.586101	1.49211e-06	2.523e-05
ENSG00000122952	ZWINT	0.0134064	1.54669	2.54308e-14	7.48167e-12	1.38741	2.03498e-05	0.000183699
ENSG00000086065	CHMP5	0.013414	0.593288	1.11734e-06	1.34754e-05	0.98868	3.99762e-08	1.93639e-06
ENSG00000204599	TRIM39	0.0134307	-0.421191	2.62133e-10	1.75512e-08	-0.469884	5.83647e-06	7.00195e-05
ENSG00000133030	MPRIP	0.0134474	-0.363764	1.12015e-06	1.34925e-05	-0.558002	4.20375e-09	4.18815e-07
ENSG00000129691	ASH2L	0.0134641	0.231251	6.04014e-07	8.18433e-06	0.308615	5.86313e-06	7.02521e-05
ENSG00000196415	PRTN3	0.0134808	1.84067	1.122e-06	1.34981e-05	2.80673	9.95086e-07	1.86538e-05
ENSG00000211679	IGLC3	0.0134975	1.65559	8.5796e-08	1.70335e-06	2.11547	5.87609e-06	7.03203e-05
ENSG00000101310	SEC23B	0.0135142	0.260252	1.1264e-06	1.35343e-05	0.356167	1.167e-06	2.11582e-05
ENSG00000073111	MCM2	0.0135309	1.02914	2.84537e-13	6.3504e-11	0.972247	5.9014e-06	7.05358e-05
ENSG00000137764	MAP2K5	0.0135309	-0.237961	1.12958e-06	1.35641e-05	-0.261661	2.23971e-06	3.4273e-05
ENSG00000138594	TMOD3	0.0135477	0.253399	3.2049e-07	4.8961e-06	0.29487	5.91881e-06	7.06177e-05
ENSG00000243710	CFAP57	0.0136147	-1.58648	2.97612e-09	1.16724e-07	-1.61837	5.93457e-06	7.07136e-05
ENSG00000049541	RFC2	0.0136315	0.267278	3.10759e-08	7.6088e-07	0.287502	5.96102e-06	7.0985e-05
ENSG00000233382	NKAPP1	0.0136651	-0.5012	2.95218e-08	7.29295e-07	-0.417581	6.00663e-06	7.14401e-05
ENSG00000168702	LRP1B	0.0136988	-1.23353	1.15909e-06	1.38329e-05	-1.50841	3.22084e-07	8.36249e-06
ENSG00000182628	SKA2	0.0137156	0.47719	3.97344e-10	2.47283e-08	0.456211	6.05581e-06	7.18922e-05
ENSG00000242550	SERPINB10	0.0137325	1.24029	1.16472e-06	1.3883e-05	1.65171	1.47287e-06	2.49923e-05
ENSG00000129173	E2F8	0.0137494	2.06618	1.92778e-13	4.45617e-11	2.16203	6.08884e-06	7.21957e-05
ENSG00000055332	EIF2AK2	0.013812	0.604808	6.71246e-05	0.000390812	1.49242	2.37275e-10	6.74383e-08
ENSG00000281649	EBLN3P	0.0138169	-0.244254	1.39512e-07	2.52416e-06	-0.274974	6.18832e-06	7.31956e-05
ENSG00000162426	SLC45A1	0.0138508	-0.622305	1.19647e-06	1.42004e-05	-0.876662	3.32545e-07	8.53533e-06
ENSG00000211890	IGHA2	0.0139016	1.42555	2.03806e-07	3.39683e-06	1.45166	6.25905e-06	7.37921e-05
ENSG00000134419	RPS15A	0.0139525	-0.314423	1.69893e-07	2.92707e-06	-0.353068	6.35683e-06	7.48225e-05
ENSG00000156482	RPL30	0.0139866	-0.340283	9.22635e-11	7.5817e-09	-0.312289	6.37012e-06	7.48486e-05
ENSG00000245105	A2M-AS1	0.0139866	-0.786853	1.22525e-06	1.44712e-05	-0.88778	1.73913e-06	2.83169e-05
ENSG00000087586	AURKA	0.0140147	1.39705	3.85443e-14	1.08191e-11	1.27182	2.53623e-05	0.000217373
ENSG00000173692	PSMD1	0.0140147	0.158267	2.60683e-05	0.000179365	0.307194	2.47441e-10	6.81889e-08
ENSG00000115271	GCA	0.0140206	0.788963	8.90924e-07	1.11105e-05	0.91954	6.38203e-06	7.49284e-05
ENSG00000268043	NBPF12	0.0140376	-0.279909	1.44425e-07	2.5846e-06	-0.317723	6.38521e-06	7.49284e-05
ENSG00000067182	TNFRSF1A	0.0140547	0.607889	1.2506e-06	1.47348e-05	0.786619	2.47402e-07	6.80163e-06
ENSG00000086619	ERO1B	0.0140888	-0.342235	5.17601e-10	3.03633e-08	-0.378737	6.42395e-06	7.52459e-05
ENSG00000234797	RPS3AP6	0.0143289	-0.368708	1.31077e-06	1.52953e-05	-0.688477	3.5325e-09	3.83554e-07
ENSG00000071539	TRIP13	0.0144202	1.84488	4.65538e-14	1.25926e-11	1.49996	6.65562e-05	0.000461713
ENSG00000133216	EPHB2	0.0144202	0.921121	7.75502e-06	6.57838e-05	2.02859	2.505e-10	6.81889e-08
ENSG00000143183	TMCO1	0.0144325	0.199944	1.19011e-06	1.41422e-05	0.269766	6.72908e-06	7.78427e-05
ENSG00000094804	CDC6	0.0145711	1.8983	4.77593e-14	1.27033e-11	1.73655	6.88346e-06	7.92828e-05
ENSG00000102010	BMX	0.0145884	1.87656	1.3507e-07	2.45337e-06	2.64743	6.91943e-06	7.96497e-05
ENSG00000135069	PSAT1	0.0146058	1.2926	1.58611e-11	1.9787e-09	1.17452	6.92502e-06	7.96666e-05
ENSG00000168303	MPLKIP	0.0146406	0.357172	1.39988e-06	1.61602e-05	0.494782	2.94139e-07	7.80884e-06
ENSG00000167702	KIFC2	0.0147103	-0.293331	1.42378e-06	1.63972e-05	-0.400366	2.65247e-07	7.19768e-06
ENSG00000105640	RPL18A	0.0147278	-0.303459	7.22282e-08	1.48723e-06	-0.331556	7.07079e-06	8.1006e-05
ENSG00000227502	MROCKI	0.0147452	1.86962	2.8981e-07	4.51611e-06	1.87732	7.08021e-06	8.10659e-05
ENSG00000272410	ENSG00000272410	0.0147452	-0.295905	1.43727e-06	1.65329e-05	-0.42945	2.52995e-08	1.4214e-06
ENSG00000168487	BMP1	0.0147802	-0.35014	1.441e-06	1.65561e-05	-0.392533	6.92267e-07	1.4279e-05
ENSG00000153037	SRP19	0.0148327	0.271585	1.44703e-06	1.65959e-05	0.439198	4.15238e-09	4.18815e-07
ENSG00000067225	PKM	0.0149205	0.348724	5.7622e-07	7.8792e-06	0.457647	7.27503e-06	8.27647e-05
ENSG00000233822	H2BC15	0.0149205	0.631151	1.46166e-06	1.67074e-05	0.908182	2.38959e-06	3.59406e-05
ENSG00000127995	CASD1	0.0149556	-0.369347	2.26614e-08	5.9142e-07	-0.382915	7.28176e-06	8.27851e-05
ENSG00000213741	RPS29	0.0149909	-0.358406	5.86493e-08	1.25418e-06	-0.335232	7.30746e-06	8.29796e-05
ENSG00000181274	FRAT2	0.0150085	0.784063	1.48935e-06	1.6981e-05	0.952578	5.65298e-06	6.82419e-05
ENSG00000173786	CNP	0.0150261	0.47306	1.49198e-06	1.70011e-05	0.831096	6.15837e-08	2.54327e-06
ENSG00000109674	NEIL3	0.0150284	1.61763	4.94911e-14	1.29861e-11	1.65983	3.11486e-05	0.00025576
ENSG00000212802	RPL15P3	0.0150284	-0.269102	2.30233e-05	0.000161271	-0.67194	2.8511e-10	7.37617e-08
ENSG00000162545	CAMK2N1	0.0150614	-0.802726	1.50069e-06	1.70802e-05	-0.731202	2.7481e-06	3.99342e-05
ENSG00000111678	C12orf57	0.0151144	-0.413453	1.52004e-06	1.72702e-05	-0.568458	1.78985e-08	1.1429e-06
ENSG00000085644	ZNF213	0.0151498	0.479177	1.53225e-06	1.73869e-05	0.668576	4.7626e-09	4.49008e-07
ENSG00000149292	TTC12	0.0151852	-0.501468	1.53408e-06	1.73889e-05	-0.51262	3.20023e-06	4.43375e-05
ENSG00000048405	ZNF800	0.0152311	-0.354944	5.5311e-14	1.43196e-11	-0.232261	0.00250112	0.00821535
ENSG00000128383	APOBEC3A	0.0152311	0.807531	1.6363e-05	0.000121215	1.46408	2.86238e-10	7.37617e-08
ENSG00000170956	CEACAM3	0.0152918	1.24444	1.58268e-06	1.78772e-05	1.52615	1.25922e-06	2.22866e-05
ENSG00000136810	TXN	0.0153274	0.452633	1.60592e-06	1.81187e-05	0.586294	2.07339e-06	3.23164e-05
ENSG00000248385	TARM1	0.0153631	1.66373	1.61282e-06	1.81754e-05	2.17366	1.14058e-06	2.07963e-05
ENSG00000185189	NRBP2	0.0153809	-0.254947	1.61507e-06	1.81902e-05	-0.290373	7.27569e-06	8.27647e-05
ENSG00000204116	CHIC1	0.0153987	-0.491576	7.69928e-08	1.55564e-06	-0.516986	7.82862e-06	8.77123e-05
ENSG00000028310	BRD9	0.0154166	-0.203247	1.6325e-06	1.83628e-05	-0.232062	7.24224e-06	8.253e-05
ENSG00000160932	LY6E	0.0154338	0.726816	0.000109409	0.000582824	1.67889	2.94749e-10	7.38787e-08
ENSG00000113615	SEC24A	0.0154345	0.444126	7.07996e-08	1.46533e-06	0.487062	7.8676e-06	8.8047e-05
ENSG00000131368	MRPS25	0.0155061	-0.291898	1.66292e-06	1.86533e-05	-0.406022	4.15055e-08	1.96131e-06
ENSG00000259803	SLC22A31	0.0155598	1.21089	1.67254e-06	1.87288e-05	1.83234	4.99453e-07	1.13997e-05
ENSG00000184432	COPB2	0.0155958	0.639245	5.76516e-13	1.16606e-10	0.557427	8.03357e-06	8.9389e-05
ENSG00000158402	CDC25C	0.0156364	2.0033	9.32892e-14	2.35246e-11	1.94467	2.66053e-05	0.000225626
ENSG00000104823	ECH1	0.0156364	0.228828	4.21299e-05	0.00026707	0.391191	2.96573e-10	7.38787e-08
ENSG00000157796	WDR19	0.0157038	-0.305564	1.70888e-06	1.90478e-05	-0.411533	3.48747e-06	4.70358e-05
ENSG00000002919	SNX11	0.0157218	0.37677	1.7157e-06	1.91129e-05	0.520679	5.45939e-08	2.35886e-06
ENSG00000140326	CDAN1	0.015776	-0.294331	2.70284e-09	1.09336e-07	-0.298284	8.25847e-06	9.14155e-05
ENSG00000107404	DVL1	0.0158302	-0.207602	1.63199e-08	4.56606e-07	-0.219815	8.30828e-06	9.17524e-05
ENSG00000174151	CYB561D1	0.0158391	-0.113723	0.00740425	0.019889	-0.347247	2.9816e-10	7.38787e-08
ENSG00000268858	ENSG00000268858	0.0158483	0.302905	1.7559e-06	1.94825e-05	0.451055	2.71059e-06	3.94956e-05
ENSG00000163959	SLC51A	0.0159209	1.53385	2.88406e-07	4.51247e-06	2.61413	8.39058e-06	9.24542e-05
ENSG00000198727	MT-CYB	0.015939	-0.50055	1.75764e-10	1.27821e-08	-0.584481	8.41217e-06	9.26393e-05
ENSG00000138190	EXOC6	0.0159754	0.351077	1.80951e-06	1.99973e-05	0.435442	5.34732e-06	6.5701e-05
ENSG00000135148	TRAFD1	0.01603	0.532455	1.8173e-06	2.00403e-05	0.747227	5.8642e-07	1.26918e-05
ENSG00000117632	STMN1	0.0160418	0.981098	1.0952e-13	2.66008e-11	0.893812	1.43005e-05	0.000139097
ENSG00000119917	IFIT3	0.0160418	1.51915	5.45513e-06	4.92433e-05	3.04135	3.21784e-10	7.8723e-08
ENSG00000259673	IQCH-AS1	0.0160482	-0.38988	1.81753e-06	2.00403e-05	-0.610512	8.79149e-09	6.85133e-07
ENSG00000257027	ENSG00000257027	0.0160664	-0.431451	6.3159e-07	8.45764e-06	-0.40662	8.54135e-06	9.36883e-05
ENSG00000185201	IFITM2	0.0160847	0.836585	1.83062e-06	2.01618e-05	1.17583	8.15502e-09	6.5531e-07
ENSG00000182117	NOP10	0.0161212	0.475574	1.83691e-06	2.02081e-05	0.644161	3.88639e-09	4.1165e-07
ENSG00000163902	RPN1	0.0162126	0.296323	1.87878e-06	2.06103e-05	0.382254	3.93332e-06	5.17138e-05
ENSG00000089123	TASP1	0.016231	-0.305072	1.89132e-06	2.07361e-05	-0.402673	3.15645e-07	8.28428e-06
ENSG00000135114	OASL	0.0162444	1.13425	4.88749e-06	4.50192e-05	2.3314	3.35282e-10	8.09999e-08
ENSG00000079393	DUSP13	0.0162493	2.03177	4.25899e-08	9.79821e-07	2.54422	8.75261e-06	9.54637e-05
ENSG00000159685	CHCHD6	0.0162493	-0.39802	1.893e-06	2.07429e-05	-0.492614	5.12211e-06	6.35857e-05
ENSG00000198814	GK	0.0163044	0.750696	1.90548e-06	2.08443e-05	0.757822	3.38487e-06	4.61024e-05
ENSG00000228253	MT-ATP8	0.0163595	-0.302769	1.92817e-06	2.10569e-05	-0.61461	1.82414e-08	1.14837e-06
ENSG00000164051	CCDC51	0.0164148	0.370636	1.07357e-07	2.05375e-06	0.369572	8.86887e-06	9.62429e-05
ENSG00000084072	PPIE	0.016447	-0.194563	0.0061363	0.0169994	-0.378461	3.48601e-10	8.31779e-08
ENSG00000131591	C1orf159	0.0164517	-0.258161	1.95803e-06	2.13231e-05	-0.349721	2.05746e-08	1.24653e-06
ENSG00000182749	PAQR7	0.0165256	-0.526517	1.98428e-06	2.15606e-05	-0.600122	8.31071e-06	9.17524e-05
ENSG00000101901	ALG13	0.0165996	-0.209136	1.99501e-06	2.16287e-05	-0.302598	2.63563e-06	3.85317e-05
ENSG00000157445	CACNA2D3	0.0166367	-0.958809	2.00444e-06	2.17068e-05	-1.29649	1.6599e-07	5.14118e-06
ENSG00000178502	KLHL11	0.0166497	-0.653603	1.63852e-13	3.8799e-11	-0.574154	2.72208e-05	0.000230038
ENSG00000198756	COLGALT2	0.0166497	-0.658989	5.37725e-05	0.000325772	-0.990789	3.77014e-10	8.81115e-08
ENSG00000111261	MANSC1	0.0166553	1.5872	1.13736e-06	1.36384e-05	2.18606	9.20021e-06	9.9115e-05
ENSG00000108591	DRG2	0.0166739	-0.163146	2.01975e-06	2.18482e-05	-0.204377	1.2477e-06	2.21436e-05
ENSG00000188305	PEAK3	0.0166924	1.34256	4.84608e-08	1.08033e-06	1.62469	9.26251e-06	9.96752e-05
ENSG00000169914	OTUD3	0.0166924	-0.286062	2.02157e-06	2.18557e-05	-0.347636	7.53874e-07	1.51457e-05
ENSG00000160211	G6PD	0.0167669	0.389683	2.03279e-06	2.19244e-05	0.580248	1.46433e-07	4.70118e-06
ENSG00000122507	BBS9	0.0167855	-0.322745	2.02968e-07	3.38868e-06	-0.348383	9.34181e-06	0.000100198
ENSG00000179840	PIK3CD-AS1	0.0168042	0.875598	2.04195e-06	2.20025e-05	1.07798	7.43107e-06	8.41361e-05
ENSG00000166170	BAG5	0.0168523	-0.334273	1.91539e-13	4.45617e-11	-0.246251	0.000114871	0.000710436
ENSG00000171522	PTGER4	0.0169912	-0.399201	2.12247e-06	2.2744e-05	-0.595762	1.46873e-08	9.85628e-07
ENSG00000122641	INHBA	0.0170099	1.59579	2.12455e-06	2.27537e-05	2.23283	1.27715e-07	4.30775e-06
ENSG00000165891	E2F7	0.0170287	1.44288	2.64703e-09	1.07751e-07	1.49358	9.64969e-06	0.00010274
ENSG00000104852	SNRNP70	0.0170549	-0.219007	3.05867e-06	3.06104e-05	-0.353593	3.82955e-10	8.81115e-08
ENSG00000104738	MCM4	0.0170663	0.936459	2.9244e-12	4.84825e-10	0.868628	9.6536e-06	0.00010274
ENSG00000182853	VMO1	0.0170851	-1.17401	2.15016e-06	2.29773e-05	-1.57639	2.53563e-07	6.94137e-06
ENSG00000156804	FBXO32	0.0171039	-0.59629	2.15575e-06	2.30135e-05	-0.576045	8.05755e-06	8.9602e-05
ENSG00000245149	RNF139-AS1	0.0171415	-0.350204	2.15762e-06	2.30135e-05	-0.66819	8.46183e-09	6.64804e-07
ENSG00000123609	NMI	0.0171604	0.604047	2.1583e-06	2.30135e-05	1.03589	4.80621e-10	1.03211e-07
ENSG00000165943	MOAP1	0.0172575	-0.529883	2.00935e-13	4.59006e-11	-0.463885	3.3029e-05	0.000267989
ENSG00000184678	H2BC21	0.0172575	0.685634	0.000142938	0.000732223	1.22089	4.29609e-10	9.76829e-08
ENSG00000214189	ZNF788P	0.0172737	1.60607	2.12524e-09	9.04949e-08	1.61345	9.88613e-06	0.000104581
ENSG00000161016	RPL8	0.0173304	-0.235625	2.24078e-06	2.37755e-05	-0.350074	1.14264e-06	2.08141e-05
ENSG00000149781	FERMT3	0.0173494	0.300754	2.24387e-06	2.37911e-05	0.39517	2.96507e-07	7.85012e-06
ENSG00000107651	SEC23IP	0.0173683	0.227127	2.2447e-06	2.37911e-05	0.336615	9.78899e-06	0.000104009
ENSG00000135469	COQ10A	0.0173873	-0.422836	2.2646e-06	2.39889e-05	-0.510297	3.10762e-07	8.17157e-06
ENSG00000173726	TOMM20	0.0174063	-0.333948	4.98698e-11	4.67789e-09	-0.335341	1.01162e-05	0.000106606
ENSG00000233755	ENSG00000233755	0.0174601	-0.764779	0.000393743	0.00170998	-1.2909	4.4221e-10	9.90613e-08
ENSG00000100105	PATZ1	0.0174633	-0.301539	5.37915e-08	1.16962e-06	-0.26811	1.0181e-05	0.000107114
ENSG00000214960	CRPPA	0.0174633	-0.476564	2.27226e-06	2.40153e-05	-0.749266	5.20273e-08	2.29573e-06
ENSG00000138413	IDH1	0.0175013	0.652551	7.57975e-08	1.54175e-06	0.739195	1.02592e-05	0.000107819
ENSG00000167526	RPL13	0.0175204	-0.35977	2.46165e-07	3.97653e-06	-0.4043	1.02804e-05	0.000107983
ENSG00000253636	ENSG00000253636	0.0175775	-0.377074	3.73376e-07	5.53001e-06	-0.447853	1.03251e-05	0.000108276
ENSG00000121060	TRIM25	0.0175775	0.53573	2.31082e-06	2.43458e-05	0.847712	1.97907e-09	2.54997e-07
ENSG00000069509	FUNDC1	0.0175966	0.326616	1.27555e-08	3.76403e-07	0.372783	1.03525e-05	0.000108505
ENSG00000277072	STAG3L2	0.0177113	-0.27809	1.70451e-06	1.901e-05	-0.280255	1.04279e-05	0.00010894
ENSG00000241490	ENSG00000241490	0.0177305	-0.641527	2.37249e-06	2.48874e-05	-0.82895	9.57939e-06	0.000102231
ENSG00000119650	IFT43	0.0177496	-0.336656	1.07537e-07	2.05517e-06	-0.380927	1.0463e-05	0.000109189
ENSG00000258227	CLEC5A	0.0177688	1.17015	5.74215e-09	2.00892e-07	1.11225	1.04767e-05	0.000109273
ENSG00000118418	HMGN3	0.0178264	-0.309578	6.421e-09	2.16829e-07	-0.303012	1.05377e-05	0.000109728
ENSG00000278202	ENSG00000278202	0.0178264	-0.612944	2.40079e-06	2.51164e-05	-0.885456	1.16872e-08	8.335e-07
ENSG00000136943	CTSV	0.0178456	-0.692998	2.41065e-06	2.5206e-05	-0.742997	1.08886e-06	2.00613e-05
ENSG00000133398	MED10	0.0178648	-0.387867	4.89389e-12	7.36625e-10	-0.397858	1.05653e-05	0.000109901
ENSG00000121316	PLBD1	0.0178648	0.732179	2.41659e-06	2.52545e-05	1.07548	6.10732e-09	5.43945e-07
ENSG00000183486	MX2	0.0178652	0.643176	0.000174692	0.000868183	1.66507	4.53581e-10	9.90613e-08
ENSG00000189127	ANKRD34B	0.0178841	1.39155	2.42211e-06	2.52986e-05	1.77358	9.70285e-07	1.82419e-05
ENSG00000123080	CDKN2C	0.0179033	0.637759	1.95578e-09	8.4573e-08	0.797386	1.06036e-05	0.00011018
ENSG00000135838	NPL	0.0179226	0.651744	2.43055e-06	2.53595e-05	0.798751	8.61307e-08	3.18898e-06
ENSG00000160877	NACC1	0.0179418	0.188982	2.43234e-06	2.53646e-05	0.29155	3.34727e-07	8.54467e-06
ENSG00000184903	IMMP2L	0.018019	-0.503952	2.48079e-06	2.58143e-05	-0.51824	8.66108e-06	9.47327e-05
ENSG00000182899	RPL35A	0.0180383	-0.317802	2.33631e-09	9.71395e-08	-0.327366	1.07097e-05	0.000110865
ENSG00000156970	BUB1B	0.0180678	1.61553	4.59791e-13	1.00312e-10	1.45578	5.41427e-05	0.000393229
ENSG00000175265	GOLGA8A	0.0180678	-0.5301	3.524e-06	3.45061e-05	-0.713962	4.56173e-10	9.90613e-08
ENSG00000106610	STAG3L4	0.018077	-0.26546	1.14743e-07	2.15055e-06	-0.297069	1.07878e-05	0.000111554
ENSG00000081791	DELE1	0.0180963	-0.225073	2.51804e-07	4.05413e-06	-0.232071	1.08084e-05	0.000111679
ENSG00000123610	TNFAIP6	0.0180963	1.69142	2.50733e-06	2.60347e-05	2.39455	6.04598e-07	1.29979e-05
ENSG00000105819	PMPCB	0.0181157	-0.247413	6.76299e-12	9.65566e-10	-0.234433	1.08114e-05	0.000111679
ENSG00000146376	ARHGAP18	0.0181932	0.305259	2.54177e-06	2.63219e-05	0.476516	4.99164e-08	2.23836e-06
ENSG00000287935	ENSG00000287935	0.0182126	1.12057	1.73568e-06	1.93133e-05	1.64646	1.10187e-05	0.000113518
ENSG00000064270	ATP2C2	0.0182515	1.93497	1.17115e-07	2.18027e-06	2.34926	1.10956e-05	0.000114188
ENSG00000168970	JMJD7-PLA2G4B	0.0182515	-0.308013	2.54979e-06	2.63628e-05	-0.452633	2.11359e-06	3.28371e-05
ENSG00000165480	SKA3	0.0182703	1.95928	4.65953e-13	1.00527e-10	1.97731	1.12995e-05	0.000115548
ENSG00000115828	QPCT	0.0182904	0.783419	2.37647e-06	2.49068e-05	0.834272	1.1166e-05	0.00011479
ENSG00000198786	MT-ND5	0.0183488	-0.43365	3.91845e-10	2.44938e-08	-0.538151	1.11947e-05	0.000114902
ENSG00000120896	SORBS3	0.0184659	-0.426153	2.65671e-06	2.73083e-05	-0.550597	1.45404e-07	4.69154e-06
ENSG00000103319	EEF2K	0.0184728	-0.153104	0.015819	0.0375036	-0.531916	4.89236e-10	1.03353e-07
ENSG00000136315	ENSG00000136315	0.0184855	0.982615	2.67313e-06	2.74626e-05	1.5882	1.21731e-07	4.16406e-06
ENSG00000228261	ITPRIP-AS1	0.018603	1.80805	1.54955e-07	2.72779e-06	2.06571	1.14086e-05	0.000116294
ENSG00000204628	RACK1	0.0186423	-0.254035	2.89245e-07	4.51464e-06	-0.324778	1.14237e-05	0.000116326
ENSG00000109743	BST1	0.018662	0.56395	2.75694e-06	2.81893e-05	0.704151	1.2801e-07	4.31018e-06
ENSG00000129195	PIMREG	0.0186754	2.02117	4.79347e-13	1.01168e-10	1.82373	0.000272723	0.0014183
ENSG00000274049	INO80B-WBP1	0.0186754	-0.342324	2.31003e-05	0.000161694	-0.602524	4.91978e-10	1.03353e-07
ENSG00000101608	MYL12A	0.0188779	0.232057	0.0013975	0.00491313	0.543514	5.001e-10	1.03509e-07
ENSG00000070756	PABPC1	0.0189183	-0.341167	8.3666e-10	4.32059e-08	-0.420646	1.18326e-05	0.000119607
ENSG00000145743	FBXL17	0.0189381	-0.294877	1.12173e-08	3.41924e-07	-0.302062	1.18468e-05	0.000119688
ENSG00000164087	POC1A	0.0189976	0.88054	5.4282e-13	1.10947e-10	0.761138	1.1971e-05	0.000120754
ENSG00000204936	CD177	0.0190174	2.15565	2.92216e-06	2.95981e-05	3.38451	5.05346e-06	6.30117e-05
ENSG00000167674	HDGFL2	0.0190571	0.224051	1.78373e-07	3.0569e-06	0.253764	1.20232e-05	0.000121091
ENSG00000271605	MILR1	0.0190804	0.366313	0.000716708	0.00281341	0.707074	5.03435e-10	1.03509e-07
ENSG00000185989	RASA3	0.0191366	-0.419673	1.3141e-07	2.40037e-06	-0.427276	1.22301e-05	0.000122918
ENSG00000109189	USP46	0.0191565	-0.351218	2.95346e-06	2.98063e-05	-0.476922	2.01858e-07	5.92904e-06
ENSG00000213373	LINC00671	0.0191765	1.30989	1.07003e-07	2.04898e-06	1.61581	1.22528e-05	0.000123019
ENSG00000196787	H2AC11	0.0192562	0.81215	2.98567e-06	3.00532e-05	1.20312	3.84562e-08	1.88163e-06
ENSG00000148600	CDHR1	0.0192829	-0.592996	0.000116678	0.00061597	-1.04052	5.12957e-10	1.04357e-07
ENSG00000133048	CHI3L1	0.0192962	1.66402	3.33252e-08	8.04672e-07	1.61707	1.24347e-05	0.000124457
ENSG00000144824	PHLDB2	0.0194765	-0.675248	2.23112e-06	2.3686e-05	-0.613248	1.27843e-05	0.000127362
ENSG00000178057	NDUFAF3	0.0194853	0.23943	0.000116459	0.000614981	0.428187	5.30097e-10	1.06721e-07
ENSG00000105643	ARRDC2	0.0194966	-0.378986	2.99778e-10	1.97376e-08	-0.326709	1.28613e-05	0.000128054
ENSG00000288000	ENSG00000288000	0.0196173	-0.448642	3.10898e-06	3.10051e-05	-0.697861	2.29654e-08	1.34501e-06
ENSG00000185621	LMLN	0.0196576	-0.320034	1.27396e-06	1.49646e-05	-0.393837	1.30357e-05	0.000129267
ENSG00000117899	MESD	0.0196576	0.261252	3.13105e-06	3.11821e-05	0.372107	1.30129e-06	2.28221e-05
ENSG00000263956	NBPF11	0.0196778	-0.304156	5.05916e-07	7.10589e-06	-0.303462	1.30458e-05	0.0001293
ENSG00000139734	DIAPH3	0.0196878	1.78398	5.87898e-13	1.17683e-10	1.69636	1.32916e-05	0.000131266
ENSG00000126524	SBDS	0.0199614	-0.625575	7.59871e-10	4.02028e-08	-0.720069	1.35228e-05	0.000133073
ENSG00000127720	METTL25	0.0199614	-0.205209	3.34251e-06	3.30455e-05	-0.397646	2.22616e-07	6.33651e-06
ENSG00000146350	TBC1D32	0.0200835	-0.389267	1.61051e-06	1.81598e-05	-0.46066	1.38619e-05	0.000135993
ENSG00000136448	NMT1	0.0200835	0.201161	3.41744e-06	3.36835e-05	0.339592	1.76226e-07	5.3806e-06
ENSG00000129460	NGDN	0.0200927	-0.456673	7.1112e-13	1.39473e-10	-0.397389	3.41613e-05	0.000275328
ENSG00000163807	KIAA1143	0.0201039	-0.148258	3.43051e-06	3.37951e-05	-0.201817	7.27883e-07	1.47771e-05
ENSG00000125844	RRBP1	0.0201243	0.352347	3.43285e-06	3.38011e-05	0.521606	4.53523e-08	2.08696e-06
ENSG00000089094	KDM2B	0.0201447	-0.292122	3.43583e-06	3.38133e-05	-0.351034	2.34093e-06	3.5457e-05
ENSG00000150779	TIMM8B	0.0201856	0.348121	3.44411e-06	3.38604e-05	0.538747	2.41093e-07	6.68523e-06
ENSG00000183513	COA5	0.0202265	-0.204914	3.47619e-06	3.41412e-05	-0.255379	3.74248e-06	4.9807e-05
ENSG00000070404	FSTL3	0.0202879	0.712158	1.10382e-06	1.33455e-05	0.853179	1.41446e-05	0.000137952
ENSG00000137500	CCDC90B	0.0202879	0.181562	3.50285e-06	3.43509e-05	0.295728	7.97257e-07	1.59015e-05
ENSG00000071243	ING3	0.0203289	-0.335773	3.05519e-11	3.15032e-09	-0.33991	1.41471e-05	0.000137952
ENSG00000198113	TOR4A	0.0204522	0.493453	1.10795e-06	1.33788e-05	0.627756	1.43591e-05	0.000139545
ENSG00000131375	CAPN7	0.0204976	-0.242468	7.54324e-13	1.45017e-10	-0.182048	0.0031616	0.00988261
ENSG00000135387	CAPRIN1	0.0204976	0.0774608	0.0165915	0.0389455	0.251532	6.34429e-10	1.21402e-07
ENSG00000145555	MYO10	0.0205346	0.825132	3.61154e-06	3.52034e-05	1.22152	5.56542e-09	5.05646e-07
ENSG00000131473	ACLY	0.0205552	0.215963	3.61832e-06	3.52384e-05	0.320385	5.6019e-07	1.23452e-05
ENSG00000087077	TRIP6	0.0205965	0.357867	3.62139e-06	3.52464e-05	0.589303	4.50161e-08	2.0814e-06
ENSG00000133063	CHIT1	0.0206585	1.68447	3.4393e-08	8.23438e-07	1.9292	1.48438e-05	0.000143587
ENSG00000102901	CENPT	0.0206792	-0.228057	3.67023e-06	3.56503e-05	-0.313471	3.40615e-08	1.75082e-06
ENSG00000077458	FAM76B	0.0207	-0.308989	7.67669e-13	1.46136e-10	-0.223367	0.00556086	0.015593
ENSG00000169896	ITGAM	0.0207413	0.446835	2.13418e-06	2.28316e-05	0.514511	1.50417e-05	0.000145146
ENSG00000137806	NDUFAF1	0.0209024	0.78048	8.27214e-13	1.55942e-10	0.633793	0.00023448	0.00125342
ENSG00000125538	IL1B	0.0209024	-0.663343	0.00908661	0.0236603	-1.57877	6.80256e-10	1.27644e-07
ENSG00000230424	EMC1-AS1	0.0209282	-0.312328	1.4453e-06	1.65859e-05	-0.3853	1.51776e-05	0.000145867
ENSG00000240040	ENSG00000240040	0.0211048	1.99574	8.9773e-13	1.67608e-10	1.39834	4.43565e-05	0.000333831
ENSG00000023318	ERP44	0.0211048	0.132647	0.024932	0.0544183	0.386017	7.08606e-10	1.30498e-07
ENSG00000049246	PER3	0.0211577	-0.709906	6.68032e-11	5.79071e-09	-0.549181	1.55794e-05	0.000148913
ENSG00000101236	RNF24	0.0211577	0.674944	3.94585e-06	3.78915e-05	0.730119	6.66895e-06	7.74098e-05
ENSG00000138346	DNA2	0.0212625	0.423761	2.33556e-06	2.45531e-05	0.439877	1.58931e-05	0.000151534
ENSG00000114698	PLSCR4	0.0212835	1.16708	4.02657e-06	3.85522e-05	1.49647	1.5099e-05	0.000145328
ENSG00000143401	ANP32E	0.0213045	0.332952	2.12046e-09	9.04902e-08	0.345356	1.59518e-05	0.000151947
ENSG00000285558	ENSG00000285558	0.0213465	-0.5557	1.90319e-09	8.29081e-08	-0.614821	1.59978e-05	0.000152235
ENSG00000143772	ITPKB	0.0213675	-0.329454	4.09885e-06	3.9167e-05	-0.419139	3.83061e-07	9.419e-06
ENSG00000258733	LINC02328	0.0214307	-0.349111	4.11995e-06	3.93106e-05	-0.462625	1.40073e-05	0.00013699
ENSG00000171101	SIGLEC17P	0.0214517	-0.80952	4.12318e-06	3.93221e-05	-1.00652	4.20514e-09	4.18815e-07
ENSG00000225830	ERCC6	0.0214939	-0.328921	5.90686e-11	5.26117e-09	-0.286754	1.63127e-05	0.000154699
ENSG00000180509	KCNE1	0.0214939	0.830358	4.14979e-06	3.9537e-05	1.14207	4.39705e-06	5.66545e-05
ENSG00000198887	SMC5	0.0215096	-0.254051	1.00391e-12	1.83896e-10	-0.175203	0.0044979	0.0131692
ENSG00000284461	ENSG00000284461	0.0215096	-0.213177	0.00947613	0.0244935	-0.628624	7.22773e-10	1.31783e-07
ENSG00000065618	COL17A1	0.021515	1.67731	6.73515e-07	8.89031e-06	2.05473	1.63269e-05	0.000154758
ENSG00000058453	CROCC	0.0215361	-0.339154	4.19127e-06	3.9893e-05	-0.490768	6.48721e-09	5.72504e-07
ENSG00000160094	ZNF362	0.0215572	-0.210262	3.04078e-06	3.04816e-05	-0.211917	1.64406e-05	0.000155682
ENSG00000211895	IGHA1	0.0215784	2.05888	7.95458e-10	4.15199e-08	1.8248	1.6452e-05	0.000155714
ENSG00000262919	CCNQ	0.0216207	-0.20563	1.01977e-07	1.96631e-06	-0.210977	1.65117e-05	0.000156126
ENSG00000132109	TRIM21	0.0216207	0.557843	4.20459e-06	3.99416e-05	0.867762	2.35277e-06	3.55527e-05
ENSG00000154265	ABCA5	0.021663	-0.39355	4.22603e-06	4.0106e-05	-0.412355	3.17601e-06	4.41285e-05
ENSG00000123975	CKS2	0.0217054	0.755053	2.32018e-09	9.6676e-08	0.788813	1.67014e-05	0.000157566
ENSG00000149499	EML3	0.021712	-0.127098	4.64663e-05	0.000289271	-0.247261	7.51829e-10	1.358e-07
ENSG00000214772	ENSG00000214772	0.0217266	1.15004	2.04864e-06	2.20577e-05	1.3249	1.67048e-05	0.000157566
ENSG00000036672	USP2	0.0217902	-1.06646	4.3109e-06	4.07918e-05	-1.55187	5.35151e-06	6.57107e-05
ENSG00000205413	SAMD9	0.0219818	0.798076	4.38943e-06	4.13535e-05	1.4929	7.99045e-08	3.03625e-06
ENSG00000141994	DUS3L	0.0220031	-0.443229	9.26739e-10	4.64974e-08	-0.410732	1.72369e-05	0.00016156
ENSG00000231500	RPS18	0.0220458	-0.306949	4.40046e-06	4.13971e-05	-0.494576	2.00016e-08	1.22333e-06
ENSG00000103037	SETD6	0.0220672	-0.300185	4.41112e-06	4.14774e-05	-0.426394	3.70285e-07	9.1935e-06
ENSG00000003147	ICA1	0.02211	0.745376	2.36186e-09	9.79921e-08	0.761826	1.74078e-05	0.000162723
ENSG00000160180	TFF3	0.02211	1.86598	4.44016e-06	4.16915e-05	2.3499	9.40718e-06	0.000100616
ENSG00000115524	SF3B1	0.0221167	-0.206578	1.54854e-12	2.75854e-10	-0.123534	0.00347879	0.0106772
ENSG00000197457	STMN3	0.0221167	-0.421291	0.000131624	0.000682439	-0.72957	7.70363e-10	1.36594e-07
ENSG00000198728	LDB1	0.0221528	-0.136989	4.44693e-06	4.17332e-05	-0.186135	7.77908e-06	8.72078e-05
ENSG00000211677	IGLC2	0.0221742	1.8005	7.05457e-10	3.84771e-08	1.69208	1.74691e-05	0.000163104
ENSG00000154217	PITPNC1	0.0221956	-0.332804	4.4777e-06	4.19814e-05	-0.517491	5.52505e-08	2.36865e-06
ENSG00000128340	RAC2	0.0222171	0.342815	4.48092e-06	4.19913e-05	0.436341	9.1029e-07	1.73872e-05
ENSG00000235750	KIAA0040	0.0222814	0.591238	2.42186e-07	3.92531e-06	0.592605	1.76173e-05	0.000164091
ENSG00000115207	GTF3C2	0.0223029	-0.159308	6.35325e-07	8.47842e-06	-0.175957	1.76495e-05	0.000164312
ENSG00000066422	ZBTB11	0.022319	-0.346506	1.63225e-12	2.88122e-10	-0.209926	0.00437155	0.0128814
ENSG00000164821	DEFA4	0.0223459	1.70031	7.92737e-07	1.014e-05	1.72201	1.77163e-05	0.000164775
ENSG00000274536	MIR223HG	0.022389	1.13718	2.59712e-09	1.06389e-07	1.29367	1.78581e-05	0.000165935
ENSG00000168404	MLKL	0.022389	0.392652	4.58234e-06	4.27766e-05	0.591489	2.14426e-07	6.2132e-06
ENSG00000148090	AUH	0.022432	-0.337706	2.66534e-09	1.0827e-07	-0.355855	1.78924e-05	0.000166093
ENSG00000147274	RBMX	0.0224536	-0.21243	4.07838e-08	9.47852e-07	-0.194003	1.792e-05	0.00016627
ENSG00000122966	CIT	0.0224967	1.17374	5.88293e-12	8.52454e-10	1.15341	1.79846e-05	0.000166677
ENSG00000011590	ZBTB32	0.0225183	1.16054	6.56409e-08	1.38043e-06	1.08817	1.79898e-05	0.000166677
ENSG00000152582	SPEF2	0.0225213	-0.567432	5.4797e-06	4.94191e-05	-0.713127	7.99723e-10	1.37321e-07
ENSG00000124496	TRERF1	0.0225831	-0.308934	4.71529e-06	4.38281e-05	-0.425981	3.19896e-07	8.34364e-06
ENSG00000157350	ST3GAL2	0.0226048	0.417798	4.72031e-06	4.38537e-05	0.460656	4.502e-07	1.06018e-05
ENSG00000234608	MAPKAPK5-AS1	0.022713	-0.322895	1.14337e-08	3.45512e-07	-0.306714	1.82353e-05	0.000168226
ENSG00000132965	ALOX5AP	0.022713	0.763463	4.80794e-06	4.45613e-05	0.945268	4.77229e-06	6.04021e-05
ENSG00000139572	GPR84	0.0227781	1.06474	4.82892e-06	4.46715e-05	1.81636	1.91086e-06	3.02159e-05
ENSG00000157554	ERG	0.0227999	1.42076	2.01325e-07	3.36703e-06	1.56295	1.83784e-05	0.000169223
ENSG00000107938	EDRF1	0.0228651	-0.284787	7.70938e-11	6.56549e-09	-0.23672	1.84859e-05	0.00016997
ENSG00000135378	PRRG4	0.0228868	0.691746	4.85707e-06	4.48453e-05	0.878485	5.3297e-07	1.18946e-05
ENSG00000029363	BCLAF1	0.0229259	-0.360874	2.19776e-12	3.74992e-10	-0.254386	0.00683202	0.0184494
ENSG00000196735	HLA-DQA1	0.0229259	-0.548426	0.00269928	0.0085043	-0.866617	8.0288e-10	1.37321e-07
ENSG00000127989	MTERF1	0.0230394	-0.215471	4.93306e-06	4.53874e-05	-0.266366	6.97429e-07	1.43504e-05
ENSG00000185344	ATP6V0A2	0.0230613	-0.192747	7.38559e-07	9.58807e-06	-0.21916	1.89234e-05	0.00017325
ENSG00000143507	DUSP10	0.0231269	-0.612588	4.9563e-06	4.55234e-05	-0.850732	4.29857e-07	1.03203e-05
ENSG00000198763	MT-ND2	0.0231282	-0.404916	2.20163e-12	3.74992e-10	-0.217459	0.0051748	0.0147096
ENSG00000175544	CABP4	0.0231926	-0.661763	6.54345e-08	1.37899e-06	-0.829339	1.91295e-05	0.000174641
ENSG00000196584	XRCC2	0.0233242	1.03639	7.8599e-11	6.63546e-09	0.892649	1.93175e-05	0.000175859
ENSG00000114346	ECT2	0.0233305	0.662111	2.39052e-12	4.03623e-10	0.606619	3.10334e-05	0.000255208
ENSG00000100320	RBFOX2	0.0233305	-0.245449	0.00085207	0.00323833	-0.558304	8.24887e-10	1.38631e-07
ENSG00000137312	FLOT1	0.0234122	0.473953	3.3832e-06	3.34138e-05	0.498419	1.95676e-05	0.000177747
ENSG00000188001	TPRG1	0.0234122	-0.569154	5.18082e-06	4.72948e-05	-0.588227	1.15617e-05	0.000117422
ENSG00000175137	SH3BP5L	0.0234562	0.641439	8.3348e-09	2.64797e-07	0.647119	1.96194e-05	0.000178105
ENSG00000078687	TNRC6C	0.0234562	-0.378476	5.22804e-06	4.76593e-05	-0.452204	3.69689e-06	4.93098e-05
ENSG00000171161	ZNF672	0.0235445	0.237366	5.2626e-06	4.78966e-05	0.350283	3.17503e-06	4.41285e-05
ENSG00000080822	CLDND1	0.0235886	-0.333786	5.82579e-07	7.94348e-06	-0.386184	1.9986e-05	0.000180923
ENSG00000171314	PGAM1	0.023655	0.314501	5.28722e-06	4.80177e-05	0.433674	1.32143e-05	0.000130636
ENSG00000108448	TRIM16L	0.0236993	-0.425355	5.30786e-06	4.81324e-05	-0.584947	2.34678e-06	3.55014e-05
ENSG00000132170	PPARG	0.0237351	0.900316	0.00107182	0.0039314	2.19581	8.58145e-10	1.41755e-07
ENSG00000083845	RPS5	0.0238101	-0.284507	5.3475e-06	4.84067e-05	-0.468264	6.7897e-07	1.41178e-05
ENSG00000008130	NADK	0.0238323	0.523681	5.37398e-06	4.86238e-05	0.628108	1.9399e-07	5.76806e-06
ENSG00000211893	IGHG2	0.0239213	1.46973	5.21943e-07	7.30682e-06	1.26325	2.05884e-05	0.000185075
ENSG00000080561	MID2	0.0239213	-0.668489	5.44062e-06	4.91351e-05	-0.713392	6.37067e-06	7.48486e-05
ENSG00000167978	SRRM2	0.0239373	-0.272676	2.94635e-12	4.84825e-10	-0.172042	0.00302677	0.0095523
ENSG00000185339	TCN2	0.0239373	0.617317	0.00153308	0.00530622	1.84596	9.7627e-10	1.57594e-07
ENSG00000197958	RPL12	0.0239435	-0.256961	3.02985e-06	3.04191e-05	-0.268727	2.06383e-05	0.000185438
ENSG00000180747	SMG1P3	0.0239658	-0.437971	2.62137e-09	1.07156e-07	-0.416724	2.06545e-05	0.000185497
ENSG00000236552	RPL13AP5	0.0239658	-0.400928	5.46116e-06	4.92748e-05	-0.580587	7.12993e-07	1.4582e-05
ENSG00000165672	PRDX3	0.0240104	0.362012	4.89473e-07	6.93224e-06	0.433409	2.08576e-05	0.000187147
ENSG00000101003	GINS1	0.0241395	1.34197	3.18168e-12	5.19149e-10	1.07623	0.000262593	0.00137501
ENSG00000197978	GOLGA6L9	0.0241395	-0.2643	0.0188628	0.0433135	-0.704253	9.83546e-10	1.57594e-07
ENSG00000273148	LINC00653	0.0241443	-0.490783	8.52261e-09	2.69079e-07	-0.512827	2.10411e-05	0.000188269
ENSG00000150938	CRIM1	0.024189	-0.525775	5.56945e-06	5.0003e-05	-0.605837	1.73935e-05	0.000162712
ENSG00000167615	LENG8	0.0242114	-0.311737	3.07315e-10	2.01164e-08	-0.295976	2.11937e-05	0.000189372
ENSG00000092203	TOX4	0.0242338	0.221674	5.586e-06	5.01217e-05	0.289476	2.65905e-07	7.19768e-06
ENSG00000167766	ZNF83	0.0242786	-0.345648	5.60199e-06	5.02187e-05	-0.364877	7.9005e-06	8.82618e-05
ENSG00000120885	CLU	0.024301	1.01974	5.61416e-06	5.02949e-05	1.4469	4.00425e-09	4.1165e-07
ENSG00000165626	BEND7	0.0243235	1.46993	5.61567e-06	5.02949e-05	1.71787	7.1121e-06	8.12385e-05
ENSG00000103091	WDR59	0.0243418	-0.114983	0.00431814	0.0126387	-0.282534	9.83831e-10	1.57594e-07
ENSG00000261556	SMG1P7	0.0244133	-0.395703	5.6645e-06	5.06388e-05	-0.398695	3.66374e-06	4.90368e-05
ENSG00000118922	KLF12	0.0244808	-0.573465	2.51647e-06	2.61017e-05	-0.61783	2.15391e-05	0.000191396
ENSG00000165802	NSMF	0.024544	-0.613884	3.35405e-12	5.38228e-10	-0.405758	0.000632192	0.00275104
ENSG00000265590	CFAP298-TCP10L	0.024544	-0.536382	0.000178614	0.000883828	-0.924634	9.86645e-10	1.57594e-07
ENSG00000134061	CD180	0.0246838	0.936068	4.33301e-08	9.90978e-07	0.964021	2.19656e-05	0.000194382
ENSG00000100365	NCF4	0.0247517	0.702601	5.83431e-06	5.17992e-05	0.839626	4.50359e-07	1.06018e-05
ENSG00000088356	PDRG1	0.0247743	-0.291732	1.44129e-08	4.13988e-07	-0.306275	2.21549e-05	0.000195698
ENSG00000127415	IDUA	0.024865	-0.225073	5.94698e-06	5.26726e-05	-0.328956	2.46959e-06	3.66306e-05
ENSG00000185432	METTL7A	0.0249104	0.472653	3.49945e-06	3.43488e-05	0.631336	2.24025e-05	0.000197344
ENSG00000068028	RASSF1	0.0249331	-0.34431	5.98772e-06	5.29675e-05	-0.398689	1.90724e-05	0.000174358
ENSG00000136273	HUS1	0.0249484	-0.2641	3.75027e-12	5.92024e-10	-0.0617719	0.219253	0.31317
ENSG00000079335	CDC14A	0.0249558	-0.409663	4.11901e-06	3.93106e-05	-0.486342	2.24798e-05	0.000197845
ENSG00000185917	SETD4	0.0250696	-0.216346	6.07e-06	5.3549e-05	-0.300082	1.48905e-07	4.74899e-06
ENSG00000112787	FBRSL1	0.0251506	-0.31443	3.98267e-12	6.23641e-10	-0.213736	0.000552413	0.00248037
ENSG00000237037	NDUFA6-DT	0.0251506	-0.195734	0.00849416	0.0223635	-0.536634	1.07421e-09	1.6743e-07
ENSG00000279908	ENSG00000279908	0.0252293	-0.841353	1.22557e-09	5.80413e-08	-0.853372	2.31448e-05	0.00020259
ENSG00000131788	PIAS3	0.025275	-0.212043	9.38721e-09	2.92571e-07	-0.184294	2.32384e-05	0.000203225
ENSG00000122565	CBX3	0.0253208	0.163085	6.31654e-06	5.54468e-05	0.230811	1.50849e-05	0.000145275
ENSG00000198829	SUCNR1	0.0253437	1.12946	6.34672e-06	5.56865e-05	1.46639	1.58758e-05	0.000151447
ENSG00000172936	MYD88	0.0253528	0.301049	0.00207364	0.00682669	0.656668	1.09337e-09	1.69052e-07
ENSG00000088808	PPP1R13B	0.0253666	-0.366418	6.4132e-06	5.62444e-05	-0.469999	1.21572e-06	2.17558e-05
ENSG00000164082	GRM2	0.0254354	-0.623057	6.44067e-06	5.64089e-05	-0.890586	1.15203e-08	8.27706e-07
ENSG00000155158	TTC39B	0.0254583	-0.434114	1.97352e-06	2.14557e-05	-0.483994	2.36813e-05	0.000206352
ENSG00000168078	PBK	0.0255503	2.02962	2.18417e-11	2.43736e-09	1.8526	2.37967e-05	0.000206984
ENSG00000288632	ENSG00000288632	0.025555	-0.322951	4.58387e-05	0.000286282	-0.524891	1.11341e-09	1.70784e-07
ENSG00000143228	NUF2	0.0255733	0.996761	9.25407e-11	7.5817e-09	1.01021	2.38503e-05	0.000207308
ENSG00000137767	SQOR	0.0256423	0.458212	6.58678e-06	5.74553e-05	0.73158	8.14852e-09	6.5531e-07
ENSG00000135211	TMEM60	0.0256654	0.726314	5.68821e-09	1.99725e-07	0.792071	2.39751e-05	0.000208021
ENSG00000168275	COA6	0.0257346	0.348877	6.67132e-06	5.80884e-05	0.501549	4.39502e-06	5.66545e-05
ENSG00000171241	SHCBP1	0.0257571	1.35171	4.58168e-12	7.00492e-10	1.09211	0.000140629	0.000835201
ENSG00000273015	ENSG00000273015	0.0257571	-0.234181	2.06839e-05	0.00014679	-0.335493	1.13861e-09	1.73274e-07
ENSG00000170473	PYM1	0.025827	0.253585	2.35314e-07	3.82671e-06	0.321079	2.43289e-05	0.000210477
ENSG00000129450	SIGLEC9	0.0258964	0.64043	9.7271e-07	1.19463e-05	0.711983	2.44207e-05	0.000210988
ENSG00000140400	MAN2C1	0.0258964	-0.24412	6.76224e-06	5.86958e-05	-0.257891	1.33173e-05	0.000131386
ENSG00000110318	CEP126	0.0259195	-0.602975	2.34819e-07	3.82186e-06	-0.533554	2.45067e-05	0.000211636
ENSG00000160710	ADAR	0.0259593	0.387874	5.87432e-05	0.000350743	0.836813	1.16593e-09	1.76022e-07
ENSG00000155093	PTPRN2	0.0259659	0.638537	6.8402e-06	5.92568e-05	0.716894	9.38652e-06	0.000100506
ENSG00000281128	PTENP1-AS	0.0260819	-1.0134	6.89511e-06	5.96358e-05	-1.95856	3.14462e-09	3.49287e-07
ENSG00000178896	EXOSC4	0.0261052	0.574604	4.54006e-06	4.24636e-05	0.734328	2.49679e-05	0.000214844
ENSG00000196236	XPNPEP3	0.0261052	-0.19269	6.92999e-06	5.99107e-05	-0.212364	5.30584e-06	6.52328e-05
ENSG00000162407	PLPP3	0.0261517	1.11601	1.30133e-06	1.52216e-05	1.30976	2.50155e-05	0.000215068
ENSG00000166016	ABTB2	0.0261517	0.861602	6.97354e-06	6.02336e-05	1.81369	2.34507e-08	1.36106e-06
ENSG00000272666	KLHDC7B-DT	0.0261614	1.09713	7.34794e-06	6.27418e-05	2.11567	1.17487e-09	1.76022e-07
ENSG00000122218	COPA	0.0262682	0.215216	7.09007e-06	6.11043e-05	0.382057	1.41926e-09	1.95929e-07
ENSG00000154144	TBRG1	0.0262915	-0.189178	1.22562e-08	3.64999e-07	-0.190846	2.53164e-05	0.000217076
ENSG00000080503	SMARCA2	0.0263635	-0.225784	5.0297e-12	7.51244e-10	-0.127185	0.00201299	0.00691398
ENSG00000109099	PMP22	0.0263635	-0.505518	0.00379969	0.0113558	-1.44293	1.18994e-09	1.76908e-07
ENSG00000085788	DDHD2	0.0263849	-0.306345	7.15695e-06	6.1544e-05	-0.466793	4.00922e-08	1.93678e-06
ENSG00000156650	KAT6B	0.0264316	-0.408198	4.23796e-10	2.59585e-08	-0.390895	2.56444e-05	0.000219305
ENSG00000075420	FNDC3B	0.026455	0.436955	7.1806e-06	6.16655e-05	0.523854	6.45584e-08	2.62678e-06
ENSG00000157184	CPT2	0.0265253	0.365125	1.52902e-06	1.7362e-05	0.556021	2.5748e-05	0.000219802
ENSG00000213906	LTB4R2	0.0265253	-0.256546	7.22836e-06	6.19693e-05	-0.390791	1.35879e-07	4.45288e-06
ENSG00000261526	ENSG00000261526	0.0265657	-0.721191	5.33791e-12	7.91193e-10	-0.490403	0.000663319	0.00286462
ENSG00000105202	FBL	0.0265657	-0.266645	6.00564e-05	0.000357704	-0.609763	1.22629e-09	1.80444e-07
ENSG00000184271	POU6F1	0.0265722	-0.462975	7.23755e-06	6.20174e-05	-0.554329	1.83363e-07	5.55023e-06
ENSG00000259316	ENSG00000259316	0.0267678	1.89057	5.7432e-12	8.4158e-10	1.48792	0.000771602	0.00323376
ENSG00000163191	S100A11	0.0267678	0.481791	0.000309496	0.00139205	0.89092	1.23742e-09	1.80444e-07
ENSG00000139793	MBNL2	0.0267837	-0.397315	8.83216e-07	1.10428e-05	-0.474612	2.65384e-05	0.000225454
ENSG00000260060	ENSG00000260060	0.0268308	-0.639838	1.21356e-08	3.63638e-07	-0.784263	2.65726e-05	0.000225546
ENSG00000151882	CCL28	0.0269015	-0.425982	7.52361e-06	6.40728e-05	-0.452652	1.82148e-05	0.000168226
ENSG00000136159	NUDT15	0.0269487	-0.342516	7.56785e-06	6.4393e-05	-0.424617	3.52297e-06	4.74153e-05
ENSG00000188779	SKOR1	0.0269699	-0.936366	5.76455e-12	8.4158e-10	-0.460625	0.027258	0.0575251
ENSG00000141556	TBCD	0.0269699	-0.182355	0.0003932	0.00170838	-0.324856	1.24174e-09	1.80444e-07
ENSG00000184613	NELL2	0.0269724	-0.845226	7.59494e-06	6.45952e-05	-1.18542	2.76429e-07	7.41748e-06
ENSG00000155229	MMS19	0.027138	-0.165622	7.77815e-06	6.59396e-05	-0.198198	1.2867e-05	0.000128054
ENSG00000160957	RECQL4	0.0271617	0.931483	1.61151e-11	1.99303e-09	0.866547	2.74784e-05	0.000231809
ENSG00000122432	SPATA1	0.0271617	0.465666	7.78017e-06	6.59396e-05	0.736885	3.75946e-08	1.84805e-06
ENSG00000133226	SRRM1	0.027374	-0.254326	6.31663e-12	9.08519e-10	-0.0611762	0.278908	0.379369
ENSG00000153933	DGKE	0.027374	-0.338966	6.49836e-05	0.00038132	-0.621566	1.30023e-09	1.86145e-07
ENSG00000259225	LINC02345	0.0273755	-1.1884	8.00271e-06	6.75603e-05	-1.92816	3.61253e-08	1.81673e-06
ENSG00000169641	LUZP1	0.0273994	-0.27524	2.90842e-07	4.52506e-06	-0.297145	2.81168e-05	0.000236164
ENSG00000116106	EPHA4	0.0273994	-0.621396	8.0526e-06	6.79519e-05	-0.887053	2.01415e-07	5.92904e-06
ENSG00000198833	UBE2J1	0.0274232	0.452417	8.09165e-06	6.82518e-05	0.547495	7.88942e-07	1.57845e-05
ENSG00000171302	CANT1	0.0274947	0.343668	8.16175e-06	6.87534e-05	0.333696	1.05817e-05	0.000110012
ENSG00000131437	KIF3A	0.0275186	-0.420181	8.20636e-06	6.90993e-05	-0.442734	7.09472e-06	8.11359e-05
ENSG00000241489	ENSG00000241489	0.0275761	-0.243815	0.171217	0.262262	-0.735346	1.3367e-09	1.8989e-07
ENSG00000273983	H3C8	0.0275902	1.95216	3.92193e-09	1.46446e-07	2.22391	2.84659e-05	0.000238267
ENSG00000287682	ENSG00000287682	0.0275902	-1.03773	8.26163e-06	6.94743e-05	-1.49629	6.04616e-06	7.18219e-05
ENSG00000076685	NT5C2	0.0276141	0.346772	8.26671e-06	6.94869e-05	0.449051	1.2564e-08	8.86136e-07
ENSG00000283646	LINC02009	0.027662	2.26442	3.5183e-09	1.33951e-07	2.09481	2.86522e-05	0.000239516
ENSG00000177485	ZBTB33	0.0277781	-0.346634	7.06508e-12	9.97379e-10	-0.159394	0.0213912	0.0472165
ENSG00000111335	OAS2	0.0277781	0.90525	1.63887e-05	0.000121272	1.86275	1.34604e-09	1.8989e-07
ENSG00000172586	CHCHD1	0.0278297	0.278023	8.50305e-06	7.11759e-05	0.442613	6.79975e-07	1.41178e-05
ENSG00000165934	CPSF2	0.0278537	0.502171	5.87007e-11	5.25249e-09	0.49592	2.9269e-05	0.000243828
ENSG00000004139	SARM1	0.0278537	-0.288542	8.50431e-06	7.11759e-05	-0.446672	4.47469e-07	1.05983e-05
ENSG00000165178	NCF1C	0.0278777	0.678641	8.52567e-06	7.1324e-05	0.671243	7.01837e-06	8.04531e-05
ENSG00000168282	MGAT2	0.0279018	0.433368	5.40069e-08	1.17299e-06	0.507426	2.93797e-05	0.00024454
ENSG00000173933	RBM4	0.0279258	-0.313974	6.54803e-08	1.37899e-06	-0.38495	2.95623e-05	0.000245771
ENSG00000259053	ENSG00000259053	0.0279258	-0.322843	8.58771e-06	7.17812e-05	-0.711815	2.17633e-06	3.35423e-05
ENSG00000228716	DHFR	0.0279802	0.685116	7.08855e-12	9.97379e-10	0.543857	0.000151669	0.000888547
ENSG00000131398	KCNC3	0.027998	-0.520245	8.63038e-06	7.20447e-05	-0.758812	8.53795e-07	1.6668e-05
ENSG00000130433	CACNG6	0.0280944	-1.14137	8.70388e-06	7.25335e-05	-1.7967	3.44936e-07	8.7488e-06
ENSG00000152944	MED21	0.0281822	-0.424923	7.21462e-12	1.00781e-09	-0.364007	9.51611e-05	0.000612651
ENSG00000126254	RBM42	0.0281822	0.160544	0.000251263	0.00117448	0.35545	1.41616e-09	1.95929e-07
ENSG00000169813	HNRNPF	0.0282876	0.339549	2.74943e-09	1.10301e-07	0.35077	3.0302e-05	0.00025049
ENSG00000163291	PAQR3	0.028336	-0.392311	5.37159e-11	4.94313e-09	-0.300545	3.0357e-05	0.000250731
ENSG00000076928	ARHGEF1	0.0283602	-0.153753	5.79576e-06	5.15512e-05	-0.15632	3.05021e-05	0.000251821
ENSG00000174738	NR1D2	0.0283843	-0.755383	8.26598e-12	1.14643e-09	-0.614157	0.00027728	0.0014371
ENSG00000171421	MRPL36	0.0284572	0.303724	8.97534e-06	7.43173e-05	0.354864	1.92466e-05	0.000175297
ENSG00000182087	TMEM259	0.0285058	-0.1973	5.51768e-09	1.94441e-07	-0.222715	3.08896e-05	0.000254369
ENSG00000177409	SAMD9L	0.0285787	0.787336	9.10638e-06	7.52419e-05	1.40929	3.76598e-07	9.30744e-06
ENSG00000206077	ZDHHC11B	0.0285863	-0.802377	0.000260069	0.00120923	-1.40095	1.49832e-09	2.05376e-07
ENSG00000175928	LRRN1	0.0286274	1.49612	2.3272e-06	2.44793e-05	1.82603	3.1107e-05	0.000255614
ENSG00000152766	ANKRD22	0.0286274	1.37783	9.15805e-06	7.56045e-05	2.50322	6.76645e-08	2.70756e-06
ENSG00000152760	DYNLT5	0.0286761	1.30817	5.93644e-07	8.05505e-06	1.19416	3.11512e-05	0.00025576
ENSG00000143815	LBR	0.0287005	0.356192	4.04576e-06	3.86978e-05	0.476985	3.11673e-05	0.000255784
ENSG00000163001	CFAP36	0.0287736	-0.36017	9.35006e-06	7.69933e-05	-0.445449	3.18213e-06	4.415e-05
ENSG00000156509	FBXO43	0.0287883	1.69304	9.27276e-12	1.26795e-09	1.54576	6.10885e-05	0.000432159
ENSG00000155876	RRAGA	0.0288225	0.315975	9.38683e-06	7.72305e-05	0.463993	3.60278e-08	1.81673e-06
ENSG00000177239	MAN1B1	0.0288469	-0.1521	9.39179e-06	7.72386e-05	-0.175663	2.43094e-06	3.63362e-05
ENSG00000079999	KEAP1	0.0288958	0.428451	1.03136e-10	8.3441e-09	0.41913	3.17387e-05	0.000259591
ENSG00000147138	GPR174	0.0288958	-0.5424	9.40762e-06	7.72551e-05	-0.710113	1.33368e-05	0.000131511
ENSG00000091106	NLRC4	0.0289203	0.893124	2.73007e-07	4.33466e-06	1.07589	3.18878e-05	0.0002607
ENSG00000171428	NAT1	0.0289447	0.425258	4.94887e-06	4.54766e-05	0.614962	3.19454e-05	0.00026106
ENSG00000105732	ZNF574	0.0291922	-0.38511	1.26501e-11	1.69458e-09	-0.238381	0.0007222	0.00306566
ENSG00000150681	RGS18	0.0291922	0.571875	1.52796e-05	0.000114638	0.94785	1.55238e-09	2.08354e-07
ENSG00000075914	EXOSC7	0.0292146	-0.262848	5.50059e-06	4.95614e-05	-0.324851	3.2558e-05	0.000264835
ENSG00000103260	METRN	0.0292392	-0.456564	2.69137e-06	2.76207e-05	-0.519715	3.26145e-05	0.000265183
ENSG00000149313	AASDHPPT	0.0292392	0.222309	9.71107e-06	7.93002e-05	0.362462	3.1085e-06	4.35663e-05
ENSG00000132635	PCED1A	0.0293377	-0.248873	9.74914e-06	7.9504e-05	-0.382847	2.25107e-06	3.43653e-05
ENSG00000173451	THAP2	0.0293942	-0.162461	0.0595177	0.111153	-0.450368	1.59483e-09	2.12575e-07
ENSG00000132591	ERAL1	0.0294117	0.221388	4.59287e-08	1.03577e-06	0.235677	3.31434e-05	0.000268693
ENSG00000158406	H4C8	0.0294117	0.839065	9.826e-06	8.003e-05	1.35042	1.3818e-07	4.51116e-06
ENSG00000145781	COMMD10	0.0294363	-0.219894	9.86466e-06	8.03111e-05	-0.25507	1.00412e-05	0.000105989
ENSG00000159131	GART	0.0294857	0.290033	3.42015e-08	8.20527e-07	0.327246	3.32969e-05	0.000269598
ENSG00000263753	LINC00667	0.0294857	-0.252515	9.97848e-06	8.11698e-05	-0.2349	1.1296e-06	2.06349e-05
ENSG00000167842	MIS12	0.0295599	-0.268897	5.56546e-07	7.67504e-06	-0.235996	3.36871e-05	0.000272414
ENSG00000020633	RUNX3	0.0295962	-0.77447	1.27418e-11	1.69458e-09	-0.425811	0.00490275	0.0140733
ENSG00000179344	HLA-DQB1	0.0295962	-0.297113	0.209675	0.307196	-0.808912	1.61772e-09	2.14148e-07
ENSG00000006194	ZNF263	0.0296094	-0.161822	3.52669e-07	5.2797e-06	-0.164998	3.4019e-05	0.000274868
ENSG00000085511	MAP3K4	0.0296342	-0.24855	6.85755e-06	5.93374e-05	-0.234135	3.40348e-05	0.000274882
ENSG00000254363	ENSG00000254363	0.0297085	-0.669044	1.01068e-05	8.19047e-05	-0.797142	1.78962e-06	2.89198e-05
ENSG00000131378	RFTN1	0.0297981	-0.438391	1.30487e-11	1.72359e-09	-0.360501	0.00018075	0.00101996
ENSG00000115137	DNAJC27	0.0298078	-0.232628	1.02031e-05	8.25145e-05	-0.295944	2.047e-05	0.000184354
ENSG00000142864	SERBP1	0.0298575	0.180893	2.08424e-06	2.23961e-05	0.180316	3.46038e-05	0.000278208
ENSG00000125520	SLC2A4RG	0.0299321	-0.300845	1.0389e-05	8.38766e-05	-0.361181	8.28217e-07	1.6307e-05
ENSG00000136891	TEX10	0.0300068	-0.223762	1.04891e-05	8.45789e-05	-0.370002	1.54836e-07	4.88175e-06
ENSG00000228794	LINC01128	0.0300567	-0.247431	1.05163e-05	8.47286e-05	-0.420906	2.482e-08	1.40091e-06
ENSG00000167967	E4F1	0.0301066	-0.15724	5.92966e-07	8.05148e-06	-0.176785	3.4932e-05	0.000279728
ENSG00000163840	DTX3L	0.0301066	0.604523	1.0616e-05	8.54282e-05	1.16579	8.94029e-08	3.29122e-06
ENSG00000011295	TTC19	0.0301316	-0.231596	1.06164e-05	8.54282e-05	-0.317793	1.0245e-06	1.91125e-05
ENSG00000162063	CCNF	0.030202	0.765876	1.32595e-11	1.72792e-09	0.554174	0.00320173	0.00999131
ENSG00000007255	TRAPPC6A	0.030202	-0.165034	0.0156344	0.0371479	-0.503048	1.8871e-09	2.44778e-07
ENSG00000065413	ANKRD44	0.0302065	-0.2252	5.22115e-08	1.14682e-06	-0.263729	3.49678e-05	0.000279728
ENSG00000197021	EOLA2	0.0302566	-0.393886	5.4521e-11	4.97011e-09	-0.379623	3.50375e-05	0.000280054
ENSG00000187147	RNF220	0.0303066	-0.176369	1.65052e-08	4.59142e-07	-0.144158	3.51809e-05	0.000280968
ENSG00000181938	GINS3	0.0304039	0.87983	1.38497e-11	1.78965e-09	0.536481	0.00799504	0.020973
ENSG00000138942	RNF185	0.0304822	0.235394	1.08427e-05	8.67459e-05	0.388516	4.06355e-08	1.94396e-06
ENSG00000075651	PLD1	0.0305325	0.4495	1.06319e-05	8.55179e-05	0.540722	3.56616e-05	0.000283751
ENSG00000184988	TMEM106A	0.0305325	0.422511	1.08799e-05	8.69717e-05	0.652337	2.21671e-05	0.000195716
ENSG00000246090	ENSG00000246090	0.0305576	-0.600055	2.00852e-07	3.36202e-06	-0.507509	3.56981e-05	0.000283925
ENSG00000102043	MTMR8	0.0305828	-0.350969	1.10238e-05	8.805e-05	-0.429458	2.54584e-05	0.000218004
ENSG00000132465	JCHAIN	0.0306058	2.11533	1.39175e-11	1.78965e-09	1.57846	7.02879e-05	0.000482063
ENSG00000167461	RAB8A	0.0306058	0.226963	0.000627099	0.00251474	0.549478	2.09758e-09	2.66862e-07
ENSG00000232884	ENSG00000232884	0.030608	0.994388	6.69157e-06	5.82335e-05	1.44495	3.57896e-05	0.000284362
ENSG00000092978	GPATCH2	0.0306331	-0.250608	1.10413e-05	8.81172e-05	-0.347311	3.32418e-07	8.53533e-06
ENSG00000183779	ZNF703	0.0307844	-0.928064	1.80831e-07	3.09356e-06	-1.04936	3.61526e-05	0.000286479
ENSG00000278997	ENSG00000278997	0.0308097	-0.331797	8.90205e-06	7.39311e-05	-0.515678	3.61715e-05	0.000286511
ENSG00000111796	KLRB1	0.0308349	-0.604804	1.12358e-05	8.93753e-05	-0.895183	1.87526e-08	1.17116e-06
ENSG00000052126	PLEKHA5	0.0308602	-0.579915	1.1277e-05	8.96665e-05	-0.536024	4.62976e-06	5.90234e-05
ENSG00000080493	SLC4A4	0.0308855	-0.706002	9.21599e-07	1.1427e-05	-0.646643	3.64111e-05	0.000288055
ENSG00000143486	EIF2D	0.0309614	-0.17757	1.13848e-05	9.03753e-05	-0.283597	3.6437e-08	1.81734e-06
ENSG00000136689	IL1RN	0.0310096	0.943719	1.63684e-05	0.000121215	1.70004	2.1445e-09	2.70894e-07
ENSG00000135749	PCNX2	0.0310627	-0.45333	1.14967e-05	9.10804e-05	-0.589032	5.12062e-07	1.16021e-05
ENSG00000204315	FKBPL	0.0311642	0.596917	2.92488e-06	2.96102e-05	0.740249	3.70831e-05	0.000292056
ENSG00000101935	AMMECR1	0.0311642	-0.233933	1.16267e-05	9.19882e-05	-0.3546	5.89742e-06	7.05318e-05
ENSG00000270550	IGHV3-30	0.0312115	2.16523	1.57129e-11	1.9787e-09	1.58002	0.000849292	0.00349463
ENSG00000257335	MGAM	0.0313168	1.28283	6.7109e-06	5.83284e-05	1.65032	3.763e-05	0.00029564
ENSG00000180964	TCEAL8	0.0313932	0.23272	1.17869e-05	9.29217e-05	0.351924	1.9238e-07	5.73785e-06
ENSG00000224557	HLA-DPB2	0.0314134	-0.448084	0.0526552	0.100472	-1.42308	2.30255e-09	2.87106e-07
ENSG00000054392	HHAT	0.0314442	-0.445116	1.18313e-05	9.31961e-05	-0.461561	3.79632e-05	0.000297774
ENSG00000182979	MTA1	0.0315464	-0.187758	5.74956e-06	5.11872e-05	-0.17531	3.82654e-05	0.000299536
ENSG00000168310	IRF2	0.0315719	0.559691	7.36817e-07	9.57615e-06	0.623648	3.83196e-05	0.000299839
ENSG00000211938	IGHV3-7	0.0315975	1.90089	2.3955e-10	1.64941e-08	1.768	3.8342e-05	0.000299893
ENSG00000185238	PRMT3	0.0316152	-0.335509	1.58973e-11	1.9787e-09	-0.256296	0.000200633	0.00110916
ENSG00000168894	RNF181	0.0316152	0.212586	0.000418101	0.00179876	0.450094	2.34109e-09	2.88808e-07
ENSG00000196912	ANKRD36B	0.0316231	-0.418787	1.20245e-05	9.44496e-05	-0.50511	1.47417e-06	2.49923e-05
ENSG00000170043	TRAPPC1	0.0316999	0.22958	1.21331e-05	9.51606e-05	0.31297	5.97533e-06	7.11115e-05
ENSG00000168040	FADD	0.0317255	0.432144	9.71189e-06	7.93002e-05	0.699363	3.85909e-05	0.000301112
ENSG00000108963	DPH1	0.0317255	-0.320495	1.21346e-05	9.51606e-05	-0.373589	3.73576e-05	0.000294098
ENSG00000187116	LILRA5	0.0318171	0.49292	0.00223272	0.00724234	1.10745	2.34609e-09	2.88808e-07
ENSG00000101152	DNAJC5	0.0318281	0.30428	1.05307e-06	1.28036e-05	0.372235	3.8809e-05	0.000302444
ENSG00000272734	ADIRF-AS1	0.0318281	-0.503522	1.23053e-05	9.63405e-05	-0.780589	1.51173e-08	1.00403e-06
ENSG00000286646	ENSG00000286646	0.0318538	0.57061	1.23099e-05	9.63405e-05	0.886009	8.77833e-07	1.69703e-05
ENSG00000160233	LRRC3	0.0319308	0.404589	4.53009e-06	4.24112e-05	0.570658	3.88977e-05	0.000302647
ENSG00000128165	ADM2	0.0319566	1.15861	3.61877e-09	1.3697e-07	0.974644	3.89711e-05	0.000303097
ENSG00000274561	ENSG00000274561	0.0320189	-0.487042	1.63011e-11	1.99472e-09	-0.377392	0.000932815	0.00375211
ENSG00000142920	AZIN2	0.0320189	-0.473792	0.00030395	0.00137155	-0.892494	2.38562e-09	2.91815e-07
ENSG00000268833	ENSG00000268833	0.0320595	1.84263	5.06875e-08	1.11968e-06	2.13045	3.91318e-05	0.000303857
ENSG00000006062	MAP3K14	0.0321111	-0.276345	6.54857e-07	8.67942e-06	-0.33563	3.92654e-05	0.000304556
ENSG00000119915	ELOVL3	0.0321368	1.01013	1.26233e-05	9.83572e-05	1.56127	1.38889e-05	0.000136072
ENSG00000175536	LIPT2	0.0321626	-0.414148	1.26403e-05	9.84351e-05	-0.580684	1.30963e-08	9.1308e-07
ENSG00000138443	ABI2	0.0321884	-0.290434	3.95814e-06	3.7967e-05	-0.380803	3.93163e-05	0.000304671
ENSG00000125871	MGME1	0.0322143	0.313003	4.56964e-08	1.03293e-06	0.336891	3.93462e-05	0.000304671
ENSG00000075131	TIPIN	0.0322208	0.558072	1.63342e-11	1.99472e-09	0.29996	0.00670574	0.0181541
ENSG00000174171	ENSG00000174171	0.0322208	-0.443372	0.0105409	0.0267755	-0.89295	2.4356e-09	2.96055e-07
ENSG00000189227	C15orf61	0.0323176	-0.373043	3.32157e-09	1.28259e-07	-0.383812	3.94744e-05	0.000305211
ENSG00000280953	LINC01163	0.0324226	-0.581919	3.7447e-05	0.000242208	-0.989834	2.47751e-09	2.98643e-07
ENSG00000226287	TMEM191A	0.032473	-0.293354	1.29122e-05	0.000100087	-0.489193	4.46511e-09	4.33654e-07
ENSG00000243290	IGKV1-12	0.0326244	2.04212	1.72753e-11	2.08344e-09	1.32877	0.000930366	0.00374608
ENSG00000168038	ULK4	0.0326244	-0.283985	0.000523318	0.00216013	-0.533227	2.49379e-09	2.98643e-07
ENSG00000168028	RPSA	0.0326288	-0.286029	1.30588e-05	0.000100981	-0.450581	2.86598e-07	7.64011e-06
ENSG00000273812	ENSG00000273812	0.0326548	1.1494	2.76535e-06	2.82436e-05	1.7087	4.01336e-05	0.000308765
ENSG00000277791	PSMB3	0.0326548	0.255486	1.31157e-05	0.00010138	0.374986	2.37115e-06	3.57686e-05
ENSG00000102755	FLT1	0.0327588	1.03698	1.31717e-05	0.000101652	1.22102	3.55515e-07	8.92871e-06
ENSG00000014216	CAPN1	0.0327849	0.227918	1.32533e-05	0.00010212	0.317809	1.03683e-06	1.9268e-05
ENSG00000185418	TARS3	0.0328109	-0.304394	1.32538e-05	0.00010212	-0.440718	3.97333e-07	9.67161e-06
ENSG00000196747	H2AC13	0.032837	1.34802	4.88315e-06	4.50192e-05	1.79856	4.0691e-05	0.000312103
ENSG00000089127	OAS1	0.032837	0.905893	1.32582e-05	0.00010212	1.6636	3.03899e-09	3.39506e-07
ENSG00000178028	DMAP1	0.0328631	-0.160562	1.32585e-05	0.00010212	-0.180206	1.03102e-05	0.000108179
ENSG00000104529	EEF1D	0.0328892	-0.221435	3.45065e-11	3.47156e-09	-0.212264	4.07391e-05	0.000312322
ENSG00000224093	BCAR3-AS1	0.0328892	-0.695998	1.32587e-05	0.00010212	-1.07728	2.77954e-05	0.000233871
ENSG00000186583	SPATC1	0.0329153	1.13006	1.17913e-06	1.40289e-05	1.11823	4.08274e-05	0.000312875
ENSG00000009844	VTA1	0.0329153	0.168999	1.32819e-05	0.000102258	0.28475	8.50807e-07	1.66264e-05
ENSG00000144713	RPL32	0.0329675	-0.33099	8.2224e-09	2.62589e-07	-0.29233	4.09655e-05	0.000313685
ENSG00000078618	NRDC	0.0329936	0.27277	1.33317e-05	0.000102519	0.271861	1.8219e-05	0.000168226
ENSG00000243144	ENSG00000243144	0.0330198	1.8638	1.33601e-05	0.000102697	2.90989	9.38025e-07	1.77491e-05
ENSG00000270170	NCBP2AS2	0.033028	-0.368177	1.82817e-11	2.17388e-09	-0.222156	0.0220719	0.0484974
ENSG00000119203	CPSF3	0.0331244	0.243714	5.35492e-09	1.89738e-07	0.233386	4.14509e-05	0.000316649
ENSG00000111203	ITFG2	0.0331506	-0.27511	1.34979e-05	0.000103552	-0.433433	4.69803e-09	4.45092e-07
ENSG00000166619	BLCAP	0.0331768	-0.148497	1.35244e-05	0.000103714	-0.195943	2.01938e-05	0.000182462
ENSG00000148450	MSRB2	0.0332292	0.487325	1.36014e-05	0.000104182	0.49058	2.32704e-05	0.000203413
ENSG00000198832	SELENOM	0.0332817	-0.46128	1.3611e-05	0.000104213	-0.498913	9.06255e-06	9.79173e-05
ENSG00000105011	ASF1B	0.0333342	0.899098	3.06644e-11	3.15032e-09	0.87028	4.2019e-05	0.000319977
ENSG00000234636	MED14OS	0.0333342	-0.476875	1.36436e-05	0.000104381	-0.68531	6.72484e-08	2.69649e-06
ENSG00000243926	TIPARP-AS1	0.0333605	-0.38487	9.82391e-07	1.20576e-05	-0.555743	4.23201e-05	0.000322143
ENSG00000104043	ATP8B4	0.0333605	0.493048	1.36744e-05	0.000104575	0.649498	2.62308e-06	3.84062e-05
ENSG00000067141	NEO1	0.0334131	-0.57113	1.38084e-05	0.000105515	-0.586629	1.38029e-07	4.51116e-06
ENSG00000239862	IGKV1-37	0.0334315	2.48432	1.8473e-11	2.17388e-09	0.88652	0.035633	0.0717001
ENSG00000111331	OAS3	0.0334315	0.843464	0.000363554	0.00159885	2.00902	2.65514e-09	3.11005e-07
ENSG00000122694	GLIPR2	0.0334657	0.348228	1.25006e-05	9.75974e-05	0.356063	4.25651e-05	0.000323498
ENSG00000133169	BEX1	0.0335184	1.48925	3.9446e-07	5.78814e-06	1.36496	4.27421e-05	0.000324588
ENSG00000183578	TNFAIP8L3	0.0335184	1.62953	1.38522e-05	0.000105673	2.5811	7.71542e-06	8.66953e-05
ENSG00000232593	KANTR	0.0335447	-0.378665	1.38561e-05	0.000105673	-0.598199	2.66976e-08	1.47847e-06
ENSG00000100448	CTSG	0.0335974	1.6371	1.06293e-06	1.29074e-05	1.68717	4.29837e-05	0.000326039
ENSG00000134321	RSAD2	0.0336333	1.42357	2.13072e-05	0.000150499	3.05566	2.68997e-09	3.13001e-07
ENSG00000182511	FES	0.033703	0.502092	8.34098e-07	1.05258e-05	0.540036	4.31392e-05	0.000326705
ENSG00000242574	HLA-DMB	0.0337823	-0.545526	1.43308e-05	0.000108869	-0.667786	4.27814e-06	5.5418e-05
ENSG00000100263	RHBDD3	0.0338087	0.247186	4.87049e-06	4.49479e-05	0.274935	4.34059e-05	0.00032814
ENSG00000178467	P4HTM	0.0338087	-0.231374	1.43312e-05	0.000108869	-0.336121	7.30354e-08	2.8574e-06
ENSG00000163535	SGO2	0.033835	0.715462	1.92483e-11	2.23799e-09	0.678961	0.000431616	0.00204307
ENSG00000173818	ENDOV	0.033835	-0.211567	0.000514487	0.00213184	-0.524451	2.70457e-09	3.13001e-07
ENSG00000188486	H2AX	0.0338617	0.508958	6.56906e-08	1.38043e-06	0.601398	4.35363e-05	0.00032879
ENSG00000138778	CENPE	0.0338881	1.02632	2.22189e-11	2.46528e-09	1.01446	4.3538e-05	0.00032879
ENSG00000021355	SERPINB1	0.0338881	0.444991	1.44089e-05	0.000109331	0.672462	5.54618e-06	6.73734e-05
ENSG00000184979	USP18	0.0339146	1.38711	1.44301e-05	0.000109449	2.90722	1.31707e-07	4.39636e-06
ENSG00000265531	FCGR1CP	0.0339411	1.10123	1.44579e-05	0.000109582	1.48613	1.89293e-06	3.0086e-05
ENSG00000135597	REPS1	0.0340207	-0.247308	4.023e-07	5.88212e-06	-0.265948	4.38531e-05	0.000330557
ENSG00000150337	FCGR1A	0.0340207	0.823241	1.45388e-05	0.000110077	1.2168	4.20321e-07	1.01291e-05
ENSG00000272106	ENSG00000272106	0.0340368	-0.395461	1.94365e-11	2.24642e-09	-0.325734	0.000191413	0.00106951
ENSG00000230149	ENSG00000230149	0.0340368	0.599052	3.69218e-05	0.000239529	1.12602	2.74365e-09	3.1335e-07
ENSG00000168288	MMADHC	0.0340738	0.249522	1.45723e-05	0.000110269	0.389717	2.6297e-06	3.8474e-05
ENSG00000166313	APBB1	0.0341004	-0.46132	1.45782e-05	0.000110271	-0.637992	2.11147e-07	6.14583e-06
ENSG00000117643	MAN1C1	0.0341535	-0.367663	1.46436e-05	0.000110679	-0.518354	1.08143e-07	3.82622e-06
ENSG00000179933	C14orf119	0.0341801	0.632024	2.12776e-10	1.50235e-08	0.692232	4.46424e-05	0.000335721
ENSG00000104177	MYEF2	0.0342333	-0.513628	8.30186e-06	6.97522e-05	-0.553462	4.4874e-05	0.000337201
ENSG00000139567	ACVRL1	0.0342333	0.821597	1.4738e-05	0.000111263	1.24335	2.34312e-07	6.5822e-06
ENSG00000061936	SFSWAP	0.0342385	-0.246965	1.95593e-11	2.24723e-09	-0.165655	0.00177877	0.00625743
ENSG00000121858	TNFSF10	0.0343399	0.853369	1.48579e-05	0.000111994	1.42714	1.06889e-06	1.97878e-05
ENSG00000102879	CORO1A	0.0344199	0.249085	1.22112e-05	9.56455e-05	0.259628	4.55207e-05	0.000341132
ENSG00000148384	INPP5E	0.0344199	-0.239415	1.49219e-05	0.000112345	-0.385766	1.79298e-08	1.1429e-06
ENSG00000105127	AKAP8	0.0344402	-0.360351	1.96989e-11	2.24996e-09	-0.266734	0.00314396	0.00984499
ENSG00000229453	SPINK8	0.0344466	1.59401	1.49407e-05	0.000112443	2.33695	1.74114e-05	0.000162723
ENSG00000140259	MFAP1	0.0344733	0.441494	7.62784e-07	9.82811e-06	0.604084	4.60121e-05	0.000344464
ENSG00000182208	MOB2	0.0345268	-0.183474	2.61383e-07	4.17375e-06	-0.218596	4.61599e-05	0.000345386
ENSG00000007264	MATK	0.0345535	-0.612752	1.50491e-05	0.000113084	-0.760253	1.01556e-06	1.90008e-05
ENSG00000197808	ZNF461	0.0345803	-0.327971	1.21841e-06	1.43992e-05	-0.331304	4.68047e-05	0.00034994
ENSG00000174125	TLR1	0.034607	0.564878	1.52338e-05	0.000114383	0.732781	6.29511e-07	1.33259e-05
ENSG00000248405	PRR5-ARHGAP8	0.0346338	-0.468986	1.52488e-05	0.000114451	-0.694036	7.25022e-07	1.47584e-05
ENSG00000130589	HELZ2	0.0346419	0.604016	9.01424e-05	0.000499228	1.40418	2.91715e-09	3.29706e-07
ENSG00000102312	PORCN	0.034741	-0.337512	1.53425e-09	6.96042e-08	-0.275238	4.70886e-05	0.000351204
ENSG00000058799	YIPF1	0.0348215	0.293771	1.54465e-05	0.000115623	0.42123	5.41013e-08	2.35499e-06
ENSG00000211598	IGKV4-1	0.0348436	2.32376	2.08056e-11	2.34873e-09	1.94481	0.000126909	0.000768894
ENSG00000189060	H1-0	0.0348436	0.573882	0.000202452	0.000980546	1.12578	3.02718e-09	3.39506e-07
ENSG00000119844	AFTPH	0.0350366	0.198238	1.57597e-05	0.000117587	0.338914	1.37556e-08	9.42744e-07
ENSG00000166974	MAPRE2	0.0350453	-0.284197	2.16316e-11	2.42787e-09	-0.189806	0.00324331	0.0100921
ENSG00000169902	TPST1	0.0351174	1.20034	2.76105e-06	2.82165e-05	1.5017	4.85778e-05	0.000360371
ENSG00000166860	ZBTB39	0.0351984	-0.501138	2.47811e-11	2.68812e-09	-0.40713	4.88236e-05	0.000361815
ENSG00000125898	FAM110A	0.0352794	-0.459075	8.97708e-07	1.11879e-05	-0.469539	4.90848e-05	0.000363333
ENSG00000145390	USP53	0.0352794	-0.472412	1.60669e-05	0.000119483	-0.632033	6.5064e-08	2.64179e-06
ENSG00000149527	PLCH2	0.0353876	-0.554784	1.61828e-05	0.000120134	-0.652536	2.46597e-06	3.66306e-05
ENSG00000275713	H2BC9	0.0354486	0.994473	2.00936e-05	0.000143652	2.21775	3.23506e-09	3.5728e-07
ENSG00000176248	ANAPC2	0.0354959	-0.237276	1.15519e-07	2.15989e-06	-0.23174	5.01277e-05	0.000369919
ENSG00000163617	CCDC191	0.035523	-0.346416	1.63599e-05	0.000121215	-0.53472	2.25744e-07	6.40668e-06
ENSG00000279088	ENSG00000279088	0.0355501	-0.47985	2.99533e-11	3.11513e-09	-0.400177	5.03539e-05	0.000371182
ENSG00000143553	SNAPIN	0.0355773	0.383305	3.63874e-07	5.40991e-06	0.447651	5.03564e-05	0.000371182
ENSG00000133624	ZNF767P	0.0356044	-0.275737	2.47208e-06	2.57375e-05	-0.293131	5.04705e-05	0.00037188
ENSG00000180228	PRKRA	0.0356503	-0.313435	2.29699e-11	2.53413e-09	-0.28553	5.42798e-05	0.000393941
ENSG00000066468	FGFR2	0.0356859	-0.938389	1.64657e-05	0.00012175	-1.38305	1.57678e-08	1.04242e-06
ENSG00000134909	ARHGAP32	0.0357131	-0.453201	7.66674e-08	1.55254e-06	-0.391208	5.09353e-05	0.000374734
ENSG00000145685	LHFPL2	0.0358492	0.646767	1.66029e-05	0.000122484	1.06875	9.14179e-08	3.33365e-06
ENSG00000119699	TGFB3	0.0358519	-0.413678	3.02306e-05	0.000202899	-0.649509	3.52965e-09	3.83554e-07
ENSG00000168778	TCTN2	0.0359037	-0.460337	1.66349e-05	0.000122627	-0.44516	3.22622e-05	0.000263035
ENSG00000164236	ANKRD33B	0.0359309	0.787013	7.27604e-10	3.91354e-08	0.752398	5.21064e-05	0.000382102
ENSG00000152207	CYSLTR2	0.0359582	-0.510854	1.67007e-05	0.000122985	-0.759422	1.05253e-06	1.95223e-05
ENSG00000204344	STK19	0.0359855	-0.205886	1.67025e-05	0.000122985	-0.391686	2.57834e-08	1.43607e-06
ENSG00000211949	IGHV3-23	0.0360535	1.90159	2.42612e-11	2.64651e-09	1.22179	0.00283947	0.00906483
ENSG00000101911	PRPS2	0.0361221	0.193123	1.68507e-05	0.000123797	0.237172	1.79689e-06	2.89508e-05
ENSG00000186174	BCL9L	0.0361494	-0.409201	5.40258e-06	4.8837e-05	-0.437973	5.30037e-05	0.000387535
ENSG00000120458	MSANTD2	0.0361768	-0.289585	1.68965e-05	0.000124085	-0.447115	3.61432e-07	9.02505e-06
ENSG00000135535	CD164	0.0362552	0.126227	0.00464228	0.0134256	0.355124	3.59373e-09	3.873e-07
ENSG00000102837	OLFM4	0.0362863	1.66932	5.62939e-06	5.03946e-05	2.11983	5.31449e-05	0.000387889
ENSG00000100744	GSKIP	0.036396	0.397809	2.72443e-08	6.84419e-07	0.401467	5.33839e-05	0.000389047
ENSG00000162704	ARPC5	0.036396	0.361364	1.71834e-05	0.00012581	0.493126	5.48663e-06	6.66919e-05
ENSG00000168876	ANKRD49	0.0364568	-0.361016	2.51045e-11	2.70807e-09	-0.242684	0.000720225	0.0030593
ENSG00000107147	KCNT1	0.0365334	-0.96009	1.73264e-05	0.000126619	-1.23577	8.86288e-08	3.26895e-06
ENSG00000092758	COL9A3	0.0365884	0.991939	1.73594e-05	0.000126765	0.853666	3.61125e-05	0.000286364
ENSG00000035499	DEPDC1B	0.0366584	1.12435	2.53242e-11	2.71668e-09	0.948717	0.00126064	0.00478485
ENSG00000165507	DEPP1	0.0366986	1.38933	1.77218e-05	0.000129216	2.22989	2.89278e-08	1.54681e-06
ENSG00000159352	PSMD4	0.0367262	0.293203	2.70623e-06	2.77585e-05	0.254496	5.43141e-05	0.000394042
ENSG00000091592	NLRP1	0.0367262	-0.210282	1.77337e-05	0.000129255	-0.31693	5.63029e-06	6.81382e-05
ENSG00000161204	ABCF3	0.0367537	-0.216147	3.70194e-09	1.39846e-07	-0.205331	5.45457e-05	0.000395574
ENSG00000185986	SDHAP3	0.0367813	-0.414035	4.53973e-06	4.24636e-05	-0.319031	5.45707e-05	0.000395607
ENSG00000183662	TAFA1	0.0368089	-0.659947	1.77913e-05	0.000129529	-0.889318	5.62722e-07	1.23869e-05
ENSG00000112592	TBP	0.03686	-0.301783	2.71042e-11	2.88345e-09	-0.140044	0.0388054	0.0770092
ENSG00000229314	ORM1	0.0368642	1.71991	1.19183e-07	2.21029e-06	1.87574	5.48071e-05	0.000396874
ENSG00000164953	TMEM67	0.0368918	-0.455882	1.78925e-05	0.000130083	-0.764159	7.91486e-08	3.01717e-06
ENSG00000122965	RBM19	0.0369747	-0.249586	4.03974e-06	3.86593e-05	-0.253569	5.52512e-05	0.000399366
ENSG00000137168	PPIL1	0.0370855	0.577349	2.41542e-10	1.6516e-08	0.538351	5.54133e-05	0.000400065
ENSG00000127124	HIVEP3	0.0371686	-0.400808	1.81883e-05	0.000131777	-0.519603	4.72843e-05	0.000352435
ENSG00000107742	SPOCK2	0.0372241	-0.545921	1.82569e-05	0.000132175	-0.659131	1.42281e-05	0.000138602
ENSG00000012211	PRICKLE3	0.0372519	0.437932	1.43471e-07	2.57227e-06	0.47458	5.58239e-05	0.000402128
ENSG00000103769	RAB11A	0.0372631	0.252507	2.02505e-05	0.000144507	0.403652	3.9551e-09	4.1165e-07
ENSG00000205189	ZBTB10	0.0372797	-0.779225	9.98013e-10	4.94347e-08	-0.733433	5.5851e-05	0.000402173
ENSG00000085231	AK6	0.0373631	0.253336	9.00747e-06	7.45198e-05	0.317502	5.60475e-05	0.000403027
ENSG00000134809	TIMM10	0.0374465	0.537007	6.45432e-06	5.64521e-05	0.614409	5.62164e-05	0.000403901
ENSG00000147421	HMBOX1	0.0375022	-0.23377	1.09135e-08	3.33189e-07	-0.227304	5.63252e-05	0.000404383
ENSG00000146112	PPP1R18	0.0375859	0.356236	1.91757e-05	0.000138158	0.515221	1.06547e-08	7.82976e-07
ENSG00000225138	SLC9A3-AS1	0.0376662	-0.214042	0.073831	0.132751	-0.522906	3.99912e-09	4.1165e-07
ENSG00000168852	TPTE2P5	0.0377255	-0.318334	1.94941e-05	0.000140192	-0.516077	7.67089e-08	2.95329e-06
ENSG00000257167	TMPO-AS1	0.0377814	0.380403	1.95714e-05	0.000140643	0.570431	1.18168e-06	2.13843e-05
ENSG00000136630	HLX	0.0378094	0.726086	1.96902e-05	0.000141445	1.09113	1.55577e-07	4.89711e-06
ENSG00000198707	CEP290	0.0378373	-0.302412	7.65066e-06	6.50122e-05	-0.333436	5.77583e-05	0.000412831
ENSG00000211955	IGHV3-33	0.0378678	2.10904	3.0001e-11	3.11513e-09	1.5985	0.000907744	0.0036784
ENSG00000188747	NOXA1	0.0379494	-0.417343	1.98218e-05	0.000142127	-0.538557	1.04339e-05	0.000108944
ENSG00000178567	EPM2AIP1	0.0379774	-0.191054	6.3719e-07	8.49747e-06	-0.199975	5.86299e-05	0.000418287
ENSG00000188786	MTF1	0.0380896	0.350963	2.00401e-05	0.000143427	0.51264	2.97297e-06	4.2218e-05
ENSG00000122420	PTGFR	0.0381177	1.3716	2.00483e-05	0.000143434	1.90711	4.32939e-07	1.03685e-05
ENSG00000163754	GYG1	0.0381739	0.554444	6.91868e-08	1.43987e-06	0.639092	5.9167e-05	0.000421031
ENSG00000063180	CA11	0.038202	-0.447761	2.01128e-05	0.000143736	-0.604107	6.17842e-07	1.3122e-05
ENSG00000084073	ZMPSTE24	0.0382302	0.297435	1.34424e-07	2.44392e-06	0.305002	5.95683e-05	0.000423442
ENSG00000112308	C6orf62	0.0382583	0.195663	2.01731e-05	0.000144061	0.402717	1.16003e-08	8.3037e-07
ENSG00000187608	ISG15	0.0382708	1.05653	0.000253107	0.00118196	2.65432	4.07266e-09	4.15954e-07
ENSG00000260947	ENSG00000260947	0.0383991	-1.01276	2.0398e-05	0.000145399	-1.723	9.35758e-07	1.77308e-05
ENSG00000142657	PGD	0.0384273	0.571988	1.18258e-06	1.40613e-05	0.650973	6.03374e-05	0.000427942
ENSG00000148842	CNNM2	0.0384273	-0.205645	2.04164e-05	0.000145477	-0.318327	1.90686e-06	3.01906e-05
ENSG00000196141	SPATS2L	0.0384723	0.85022	8.54964e-05	0.000478135	1.94822	4.08917e-09	4.15954e-07
ENSG00000173890	GPR160	0.0384838	0.68381	2.80227e-06	2.85626e-05	0.780269	6.06627e-05	0.000429933
ENSG00000230330	HMGN2P3	0.0385967	0.529503	1.8417e-09	8.10891e-08	0.517562	6.10392e-05	0.000431968
ENSG00000182107	TMEM30B	0.038625	-0.667353	2.05834e-05	0.000146291	-0.779255	3.61924e-05	0.000286559
ENSG00000171703	TCEA2	0.0386533	-0.190176	2.06218e-05	0.000146511	-0.24583	1.77826e-05	0.000165312
ENSG00000239951	IGKV3-20	0.0386738	2.01136	3.40451e-11	3.46102e-09	1.29377	0.000344814	0.00170746
ENSG00000177685	CRACR2B	0.0387665	0.6594	1.80058e-06	1.99327e-05	0.531978	6.14457e-05	0.000433891
ENSG00000116560	SFPQ	0.0388753	-0.383922	3.43774e-11	3.47156e-09	-0.341552	0.000752795	0.00317047
ENSG00000104408	EIF3E	0.0388799	-0.274832	4.69935e-08	1.05272e-06	-0.296343	6.19772e-05	0.000437006
ENSG00000182487	NCF1B	0.0390219	0.666532	1.29396e-06	1.51629e-05	0.573105	6.23828e-05	0.000439065
ENSG00000132825	PPP1R3D	0.0391072	0.462863	2.11929e-05	0.000149965	0.71708	6.26764e-05	0.00044065
ENSG00000109184	DCUN1D4	0.0391641	-0.205064	2.13274e-05	0.000150532	-0.297287	1.54935e-05	0.00014846
ENSG00000106367	AP1S1	0.0391926	0.436005	3.83702e-09	1.43829e-07	0.364401	6.29318e-05	0.000441964
ENSG00000162747	FCGR3B	0.0392211	1.50628	2.13459e-05	0.000150553	1.96302	5.56911e-06	6.74822e-05
ENSG00000131732	ZCCHC9	0.0392496	0.200137	5.42362e-06	4.90044e-05	0.252859	6.31065e-05	0.000442868
ENSG00000124942	AHNAK	0.0392781	-0.345155	2.16883e-05	0.000152857	-0.454227	1.19632e-05	0.000120738
ENSG00000136936	XPA	0.0392783	-0.23675	3.47143e-11	3.47447e-09	-0.150002	0.00197563	0.00682325
ENSG00000180549	FUT7	0.0393351	0.949973	3.67242e-08	8.69603e-07	0.967326	6.34053e-05	0.000444481
ENSG00000275202	ENSG00000275202	0.0393922	-0.349104	2.19481e-05	0.000154464	-0.381514	1.95709e-05	0.000177747
ENSG00000070190	DAPP1	0.0394208	0.414868	1.33761e-05	0.000102779	0.40453	6.36392e-05	0.000445636
ENSG00000185641	ENSG00000185641	0.0394208	-0.33394	2.20142e-05	0.000154873	-0.461323	1.81078e-05	0.000167529
ENSG00000240864	IGKV1-16	0.0394779	2.17292	3.12074e-10	2.03341e-08	1.92079	6.40281e-05	0.000448035
ENSG00000170855	TRIAP1	0.0394797	-0.281949	3.58791e-11	3.57264e-09	-0.182378	0.00225196	0.00756669
ENSG00000131100	ATP6V1E1	0.0394797	0.234733	3.58744e-05	0.000234398	0.464402	4.23323e-09	4.18815e-07
ENSG00000115145	STAM2	0.0395637	0.232567	2.24219e-05	0.000157456	0.29954	2.1755e-05	0.000192871
ENSG00000114857	NKTR	0.0395924	-0.348285	3.7873e-10	2.39537e-08	-0.321271	6.43611e-05	0.000449713
ENSG00000139921	TMX1	0.0395924	0.235419	2.24825e-05	0.000157825	0.363611	9.70482e-09	7.38445e-07
ENSG00000205517	RGL3	0.039621	1.10598	2.26727e-05	0.000159102	1.379	3.14256e-06	4.38944e-05
ENSG00000174032	SLC25A30	0.0396496	-0.348163	1.24809e-09	5.89078e-08	-0.276623	6.47327e-05	0.000451983
ENSG00000153283	CD96	0.0396496	-0.502869	2.26868e-05	0.000159144	-0.673058	2.31731e-06	3.51543e-05
ENSG00000261801	LOXL1-AS1	0.0396783	-0.485783	2.27431e-05	0.000159481	-0.590022	1.85617e-07	5.5792e-06
ENSG00000112118	MCM3	0.0396812	0.5974	3.63945e-11	3.60547e-09	0.392767	0.00119146	0.00457635
ENSG00000136021	SCYL2	0.0396812	0.157754	0.000421798	0.00181156	0.285352	4.2473e-09	4.18815e-07
ENSG00000214407	LINC02085	0.0397356	-1.02222	2.28925e-05	0.000160413	-1.32944	5.52546e-05	0.000399366
ENSG00000224940	PRRT4	0.039793	1.50948	4.42586e-07	6.38462e-06	1.64553	6.5072e-05	0.000453533
ENSG00000139496	NUP58	0.039793	0.239026	2.30574e-05	0.000161451	0.388433	7.53091e-06	8.49678e-05
ENSG00000187189	TSPYL4	0.0398792	-0.28332	8.17491e-08	1.6398e-06	-0.273142	6.54916e-05	0.000455964
ENSG00000175376	EIF1AD	0.0398826	-0.371853	3.66016e-11	3.60758e-09	-0.32495	0.000195887	0.00108791
ENSG00000085978	ATG16L1	0.0399079	-0.355087	4.76623e-09	1.72018e-07	-0.387658	6.55774e-05	0.000456397
ENSG00000185024	BRF1	0.0399654	-0.28871	1.72652e-07	2.96934e-06	-0.263484	6.57651e-05	0.000457374
ENSG00000183978	COA3	0.0400517	0.412195	3.80622e-07	5.62445e-06	0.509403	6.60405e-05	0.000458794
ENSG00000251867	ENSG00000251867	0.040084	-0.556591	3.70602e-11	3.63434e-09	-0.502292	0.000155341	0.000907029
ENSG00000167895	TMC8	0.040084	-0.280138	0.000149242	0.000759988	-0.456212	4.45494e-09	4.33654e-07
ENSG00000133112	TPT1	0.0401093	-0.266689	4.32633e-06	4.08979e-05	-0.356726	6.62015e-05	0.000459582
ENSG00000183604	SMG1P5	0.0401093	-0.229943	2.36334e-05	0.000164831	-0.231646	5.30362e-05	0.000387535
ENSG00000154764	WNT7A	0.0401958	-0.954608	1.2508e-05	9.76157e-05	-1.06439	6.67393e-05	0.000462817
ENSG00000204389	HSPA1A	0.0402247	0.988288	4.66407e-07	6.659e-06	1.16809	6.67701e-05	0.000462864
ENSG00000100242	SUN2	0.0403402	-0.199546	2.39529e-05	0.000166581	-0.280898	6.12959e-07	1.30758e-05
ENSG00000127511	SIN3B	0.0404559	-0.189074	2.43686e-05	0.000169229	-0.23543	3.28764e-05	0.000266976
ENSG00000177479	ARIH2	0.0404848	-0.199883	5.47791e-09	1.9339e-07	-0.213783	6.78281e-05	0.000468686
ENSG00000109917	ZPR1	0.0404868	-0.350793	3.82568e-11	3.71416e-09	-0.238091	0.00252108	0.00826871
ENSG00000104549	SQLE	0.0404868	0.310064	0.00877216	0.022974	0.861729	4.49598e-09	4.34469e-07
ENSG00000085840	ORC1	0.0405427	0.910906	4.66904e-09	1.69455e-07	0.994819	6.79699e-05	0.00046933
ENSG00000185880	TRIM69	0.0405717	0.569558	2.47522e-05	0.000171648	0.84832	1.5086e-05	0.000145275
ENSG00000228782	MRPL45P2	0.0406587	-0.238802	2.5072e-05	0.000173679	-0.309492	4.99426e-07	1.13997e-05
ENSG00000144036	EXOC6B	0.0406877	-0.274028	2.51379e-05	0.000174074	-0.314363	3.85913e-05	0.000301112
ENSG00000196850	PPTC7	0.0406882	-0.308728	3.8467e-11	3.71599e-09	-0.243804	0.00324213	0.0100903
ENSG00000185745	IFIT1	0.0406882	1.55596	5.45156e-05	0.000329465	3.53476	4.53181e-09	4.35753e-07
ENSG00000183354	KIAA2026	0.0407458	-0.141014	7.92564e-07	1.014e-05	-0.165758	6.88713e-05	0.000474316
ENSG00000080298	RFX3	0.0408039	-0.283814	2.52222e-05	0.000174409	-0.386027	2.23263e-05	0.000196942
ENSG00000128594	LRRC4	0.0408329	0.977229	2.52788e-05	0.000174738	1.08086	2.86039e-05	0.000239215
ENSG00000145287	PLAC8	0.040862	0.505479	2.53175e-05	0.000174943	1.14168	2.42887e-08	1.38474e-06
ENSG00000166803	PCLAF	0.0408896	1.30196	4.69501e-11	4.51037e-09	0.97457	0.000383101	0.00185151
ENSG00000181381	DDX60L	0.0408896	0.574706	0.000177627	0.000879396	1.27317	4.57032e-09	4.3728e-07
ENSG00000143376	SNX27	0.0409202	0.379299	4.87489e-06	4.49671e-05	0.38443	6.93209e-05	0.000476445
ENSG00000268434	ENSG00000268434	0.0409493	-0.399606	2.53947e-05	0.000175289	-0.570473	4.26385e-08	2.00294e-06
ENSG00000175216	CKAP5	0.0409784	0.211689	2.55778e-05	0.000176481	0.28524	4.47838e-05	0.000336654
ENSG00000108679	LGALS3BP	0.041091	0.773534	0.00013281	0.000687306	2.04849	4.62687e-09	4.4051e-07
ENSG00000136026	CKAP4	0.0411242	0.508136	2.58012e-05	0.000177717	0.758709	4.71999e-06	5.98186e-05
ENSG00000196126	HLA-DRB1	0.0411826	-0.563334	8.80394e-06	7.32417e-05	-0.494549	7.06494e-05	0.000484028
ENSG00000130024	PHF10	0.0412118	-0.359772	8.58755e-07	1.07855e-05	-0.370223	7.07651e-05	0.000484648
ENSG00000140525	FANCI	0.0412923	0.610296	4.74649e-11	4.51778e-09	0.547631	9.36256e-05	0.000604376
ENSG00000229056	HECW2-AS1	0.0413287	-0.642423	2.61994e-05	0.000180012	-0.886384	3.08678e-06	4.33248e-05
ENSG00000126756	UXT	0.0414165	-0.249724	6.06815e-11	5.37805e-09	-0.223532	7.15138e-05	0.000488472
ENSG00000217275	ENSG00000217275	0.0414458	1.71898	2.64691e-05	0.000181608	2.81213	7.70245e-08	2.95955e-06
ENSG00000152454	ZNF256	0.0414937	-0.730168	4.85559e-11	4.59908e-09	-0.553706	8.43237e-05	0.000558316
ENSG00000148680	HTR7	0.0415044	-0.557968	2.65472e-05	0.000182015	-0.841257	1.61422e-06	2.67301e-05
ENSG00000171817	ZNF540	0.0415337	-0.526995	2.06432e-05	0.000146609	-0.540019	7.17699e-05	0.000489619
ENSG00000105355	PLIN3	0.0415337	0.384616	2.66434e-05	0.00018261	0.529334	1.17678e-06	2.13156e-05
ENSG00000138246	DNAJC13	0.041563	0.315206	2.66653e-05	0.000182696	0.520959	2.81496e-08	1.51965e-06
ENSG00000108946	PRKAR1A	0.0416217	0.484802	1.50219e-07	2.66132e-06	0.533709	7.21376e-05	0.000491603
ENSG00000162496	DHRS3	0.0416217	-0.482165	2.68014e-05	0.000183499	-0.586429	1.34163e-05	0.00013216
ENSG00000236849	LINC01474	0.041651	-1.05326	2.68883e-05	0.000183972	-1.30885	1.36703e-05	0.000134319
ENSG00000198604	BAZ1A	0.0416804	0.339393	2.68895e-05	0.000183972	0.519646	9.10232e-08	3.32553e-06
ENSG00000169564	PCBP1	0.041695	0.220786	0.000560801	0.00228858	0.388107	4.86936e-09	4.56846e-07
ENSG00000158042	MRPL17	0.0417098	0.273911	1.00686e-05	8.16632e-05	0.397757	7.29256e-05	0.000496454
ENSG00000147044	CASK	0.0417392	-0.274343	2.70003e-05	0.0001846	-0.44329	2.76345e-06	4.01272e-05
ENSG00000114554	PLXNA1	0.041798	-0.35737	2.7068e-05	0.000184884	-0.463406	8.02409e-07	1.59713e-05
ENSG00000124783	SSR1	0.0418274	0.223138	4.17116e-06	3.97211e-05	0.248666	7.38627e-05	0.000502126
ENSG00000165655	ZNF503	0.0418863	-0.645161	2.7094e-05	0.000184884	-0.831534	3.53557e-05	0.000282014
ENSG00000158089	GALNT14	0.0419747	1.73547	1.55453e-08	4.40646e-07	1.74925	7.4575e-05	0.000506078
ENSG00000246705	H2AJ	0.0419747	0.396934	2.72987e-05	0.000186073	0.60121	2.11293e-08	1.27614e-06
ENSG00000177156	TALDO1	0.0420926	0.44911	2.74536e-05	0.00018691	0.5356	2.82951e-05	0.000237249
ENSG00000102265	TIMP1	0.0420977	0.224019	0.0511368	0.0982898	0.826801	4.96896e-09	4.61707e-07
ENSG00000111752	PHC1	0.0421222	-0.366788	3.4541e-07	5.19506e-06	-0.433568	7.52664e-05	0.000509875
ENSG00000188725	SMIM15	0.0422699	0.278442	2.77699e-05	0.000188666	0.524146	5.16219e-08	2.28306e-06
ENSG00000224041	IGKV3D-15	0.0423291	1.76449	3.05264e-07	4.71544e-06	1.74412	7.66151e-05	0.000517742
ENSG00000109680	TBC1D19	0.0423587	-0.492115	2.83185e-07	4.45231e-06	-0.517736	7.66807e-05	0.000518001
ENSG00000273294	C1QTNF3-AMACR	0.042418	-0.471373	1.96493e-07	3.30616e-06	-0.408526	7.67995e-05	0.000518444
ENSG00000158517	NCF1	0.042418	0.580239	2.81836e-05	0.0001911	0.614414	2.30576e-05	0.000201918
ENSG00000177733	HNRNPA0	0.0425003	-0.271014	5.35543e-11	4.94313e-09	-0.189297	0.00471362	0.0136582
ENSG00000262484	CCER2	0.0425003	-0.422877	0.000490553	0.00205061	-0.838318	5.08042e-09	4.67568e-07
ENSG00000230927	TMBIM7P	0.0426256	-0.522107	2.87954e-05	0.000194815	-0.700206	6.31899e-05	0.000443292
ENSG00000171858	RPS21	0.0426554	-0.34131	3.26905e-07	4.97845e-06	-0.324702	7.80496e-05	0.000525414
ENSG00000172432	GTPBP2	0.0426554	0.353313	2.88775e-05	0.000195236	0.542279	5.6281e-08	2.39174e-06
ENSG00000064763	FAR2	0.0427148	0.671425	5.33645e-08	1.16556e-06	0.677566	7.84682e-05	0.000527865
ENSG00000148154	UGCG	0.0428041	0.628678	1.39839e-09	6.43425e-08	0.556412	7.87138e-05	0.000528964
ENSG00000244437	IGKV3-15	0.0429029	1.99239	5.39892e-11	4.94485e-09	1.40671	0.000291209	0.00149131
ENSG00000040633	PHF23	0.0429232	0.568576	1.15983e-07	2.16126e-06	0.582747	7.92615e-05	0.000531905
ENSG00000171798	KNDC1	0.0430724	-0.939651	2.99277e-05	0.000201423	-1.29184	6.75479e-06	7.808e-05
ENSG00000103404	USP31	0.043162	-0.19568	9.43462e-06	7.74269e-05	-0.239294	8.01044e-05	0.000536072
ENSG00000282988	ENSG00000282988	0.0431919	1.50543	3.00367e-05	0.000201877	2.25511	2.10016e-07	6.12214e-06
ENSG00000180370	PAK2	0.0432517	0.204133	2.83935e-05	0.000192364	0.215358	8.05083e-05	0.000538217
ENSG00000161513	FDXR	0.0432517	0.347194	3.01573e-05	0.000202547	0.515374	2.16167e-05	0.000191821
ENSG00000097096	SYDE2	0.0432816	-0.782719	3.01911e-05	0.000202704	-0.859991	4.79487e-06	6.06085e-05
ENSG00000113851	CRBN	0.0433054	-0.222926	5.55063e-11	5.03629e-09	-0.0569024	0.210468	0.302668
ENSG00000225643	ENSG00000225643	0.0434015	-0.640587	3.07897e-05	0.000206438	-0.86673	6.8484e-06	7.89261e-05
ENSG00000185442	FAM174B	0.0434914	0.89008	1.43033e-07	2.56679e-06	0.834279	8.21934e-05	0.000547965
ENSG00000134910	STT3A	0.0435067	0.578073	5.79533e-11	5.23385e-09	0.359022	0.00230952	0.00772519
ENSG00000166432	ZMAT1	0.0436115	-0.375721	2.7494e-06	2.81419e-05	-0.346145	8.27636e-05	0.000551007
ENSG00000205903	ZNF316	0.0436115	-0.172189	3.13122e-05	0.000209435	-0.251472	2.51009e-05	0.000215516
ENSG00000213347	MXD3	0.0437017	0.474884	1.99198e-06	2.1608e-05	0.45699	8.30092e-05	0.000551756
ENSG00000186638	KIF24	0.0437079	1.04536	5.86414e-11	5.25249e-09	1.00299	0.000105765	0.000665835
ENSG00000274376	ADAMTS7P1	0.0437079	0.0270004	0.896657	0.929297	-1.3104	6.09219e-09	5.43945e-07
ENSG00000181827	RFX7	0.0437619	-0.303469	4.58794e-08	1.03577e-06	-0.301862	8.30189e-05	0.000551756
ENSG00000143545	RAB13	0.0438221	0.746995	3.02259e-07	4.67274e-06	0.713615	8.31216e-05	0.000551872
ENSG00000183762	KREMEN1	0.0438522	1.24779	3.16646e-05	0.00021121	1.30484	7.73711e-05	0.000521573
ENSG00000106554	CHCHD3	0.0439125	-0.205068	1.20355e-06	1.42496e-05	-0.227039	8.35335e-05	0.000554223
ENSG00000108474	PIGL	0.0439125	-0.352698	3.17836e-05	0.000211858	-0.548086	1.30433e-07	4.36896e-06
ENSG00000286010	ENSG00000286010	0.0439427	-0.881414	3.18809e-05	0.000212367	-1.13566	1.0128e-07	3.62489e-06
ENSG00000085465	OVGP1	0.044003	-0.604409	2.39756e-07	3.88917e-06	-0.711544	8.40439e-05	0.000557036
ENSG00000067191	CACNB1	0.044003	-0.31664	3.19557e-05	0.000212786	-0.438556	7.4589e-06	8.43523e-05
ENSG00000095383	TBC1D2	0.0441103	0.362931	0.00036306	0.00159745	0.608216	6.17263e-09	5.47241e-07
ENSG00000196189	SEMA4A	0.0441238	0.410889	3.22505e-05	0.000214386	0.632797	7.44332e-07	1.50164e-05
ENSG00000117115	PADI2	0.044154	0.888744	3.22512e-05	0.000214386	0.919623	5.28755e-05	0.000386946
ENSG00000159339	PADI4	0.0441843	1.09416	1.05501e-08	3.23619e-07	0.990543	8.48783e-05	0.000561221
ENSG00000105352	CEACAM4	0.0442145	1.0308	1.47294e-07	2.62868e-06	1.10286	8.48787e-05	0.000561221
ENSG00000158887	MPZ	0.0443053	0.437221	3.265e-05	0.000216666	0.570513	1.51244e-05	0.0001455
ENSG00000143333	RGS16	0.0443356	1.3143	7.16423e-06	6.15794e-05	1.3943	8.52175e-05	0.000562692
ENSG00000189159	JPT1	0.0443659	0.332015	3.27271e-05	0.000217029	0.395299	3.62319e-05	0.000286754
ENSG00000130724	CHMP2A	0.0444265	0.344916	3.28197e-05	0.000217495	0.388562	5.47983e-06	6.66887e-05
ENSG00000171867	PRNP	0.0445127	-0.315277	6.11376e-11	5.37805e-09	-0.210207	0.00232911	0.00777455
ENSG00000260269	ENSG00000260269	0.0445127	-0.121383	0.0192798	0.044099	-0.396677	6.54982e-09	5.75401e-07
ENSG00000139620	KANSL2	0.0445176	-0.47329	3.59818e-10	2.29822e-08	-0.425568	8.60522e-05	0.000566904
ENSG00000221944	TIGD1	0.0445783	-0.27588	3.33666e-05	0.000220743	-0.400995	5.28887e-06	6.51901e-05
ENSG00000127980	PEX1	0.0446087	-0.204306	3.34697e-05	0.000221349	-0.274579	9.81273e-06	0.000104204
ENSG00000225964	NRIR	0.0446695	1.2298	3.35891e-05	0.000221988	2.66088	2.7978e-08	1.51965e-06
ENSG00000224373	IGHV4-59	0.0447139	2.05464	6.12118e-11	5.37805e-09	1.2052	0.00358934	0.010963
ENSG00000254470	AP5B1	0.0447139	0.461591	6.18735e-05	0.000366503	0.710117	6.60463e-09	5.77591e-07
ENSG00000095574	IKZF5	0.0449151	-0.530594	6.24544e-11	5.46251e-09	-0.418236	0.00241063	0.00798736
ENSG00000169991	IFFO2	0.0449151	-0.249977	0.01028	0.0262021	-0.684853	6.65723e-09	5.79569e-07
ENSG00000124588	NQO2	0.0449436	0.594702	8.75435e-07	1.09525e-05	0.588841	8.74137e-05	0.000573276
ENSG00000002834	LASP1	0.0450656	0.264549	2.11926e-05	0.000149965	0.269191	8.80418e-05	0.000576612
ENSG00000171451	DSEL	0.0450962	-0.846766	7.82479e-06	6.6231e-05	-0.698635	8.83534e-05	0.000578458
ENSG00000134444	RELCH	0.0451163	-0.234981	6.67127e-11	5.79071e-09	-0.11411	0.0450943	0.0870662
ENSG00000151623	NR3C2	0.0451573	-0.59223	3.45882e-05	0.000227352	-0.705889	2.17099e-06	3.35133e-05
ENSG00000163995	ABLIM2	0.0452185	-0.53145	3.47496e-05	0.000228259	-0.633209	2.36427e-05	0.000206109
ENSG00000188766	SPRED3	0.0452491	-0.475113	3.48535e-05	0.000228864	-0.854389	2.94503e-06	4.19754e-05
ENSG00000165138	ANKS6	0.0453103	-0.412349	3.50521e-05	0.000229951	-0.556244	2.27336e-08	1.34365e-06
ENSG00000124203	ZNF831	0.0453409	-0.501289	3.50546e-05	0.000229951	-0.684337	5.14803e-06	6.37794e-05
ENSG00000185658	BRWD1	0.0455186	-0.325237	6.9681e-11	6.00126e-09	-0.240423	0.000304124	0.00154435
ENSG00000185507	IRF7	0.0455186	0.589342	0.00125739	0.00449959	1.59058	7.00157e-09	5.9795e-07
ENSG00000215114	UBXN2B	0.0455556	0.406872	3.55126e-05	0.000232406	0.49724	2.1835e-05	0.000193355
ENSG00000011523	CEP68	0.0455864	-0.290964	3.56275e-05	0.000233079	-0.356763	3.61233e-05	0.000286364
ENSG00000284707	ENSG00000284707	0.0457401	-0.423135	3.59039e-05	0.000234492	-0.5436	1.26756e-06	2.23538e-05
ENSG00000182173	TSEN54	0.0458016	-0.543922	3.87666e-06	3.73563e-05	-0.475518	9.15113e-05	0.0005945
ENSG00000114841	DNAH1	0.0458324	-0.206411	3.61046e-05	0.000235566	-0.307176	9.08612e-06	9.81021e-05
ENSG00000145414	NAF1	0.0459249	-0.415471	3.83768e-08	9.05422e-07	-0.374344	9.18049e-05	0.000595607
ENSG00000103269	RHBDL1	0.0459557	-0.389075	3.6257e-05	0.000236242	-0.783171	1.59695e-05	0.00015204
ENSG00000164687	FABP5	0.0459866	0.523028	6.23664e-06	5.48695e-05	0.577208	9.19259e-05	0.000595992
ENSG00000086504	MRPL28	0.0460174	0.209642	3.65341e-05	0.000237888	0.314452	1.90158e-06	3.01492e-05
ENSG00000168913	ENHO	0.0460483	-0.956211	3.65499e-05	0.000237911	-1.09039	6.73023e-06	7.78427e-05
ENSG00000198431	TXNRD1	0.0461101	0.282921	3.67307e-05	0.000238928	0.339432	6.88883e-05	0.000474316
ENSG00000106479	ZNF862	0.046122	-0.200278	0.000282578	0.0012962	-0.415444	7.17667e-09	6.07341e-07
ENSG00000235437	LINC01278	0.0462028	-0.34096	8.60979e-07	1.08065e-05	-0.387474	9.28455e-05	0.000600544
ENSG00000120280	TASL	0.0462028	0.51682	3.68274e-05	0.000239239	0.695309	3.48617e-05	0.000279573
ENSG00000088881	EBF4	0.0462337	-0.669815	3.68313e-05	0.000239239	-0.828884	1.2781e-08	8.94996e-07
ENSG00000137343	ATAT1	0.0462647	-0.189511	3.68442e-05	0.000239239	-0.243412	5.72124e-05	0.000409686
ENSG00000138107	ACTR1A	0.0462956	0.198019	3.68525e-05	0.000239239	0.235583	8.29074e-05	0.000551584
ENSG00000084463	WBP11	0.0463231	-0.314024	7.82292e-11	6.63308e-09	-0.171353	0.0431243	0.0839846
ENSG00000136816	TOR1B	0.0463231	0.50509	8.06893e-05	0.00045651	1.04062	7.1962e-09	6.07341e-07
ENSG00000124535	WRNIP1	0.0463576	-0.187333	1.4227e-07	2.5602e-06	-0.158256	9.35721e-05	0.000604233
ENSG00000101966	XIAP	0.0464195	0.157122	5.74754e-06	5.11872e-05	0.221002	9.3785e-05	0.000605069
ENSG00000169508	GPR183	0.0464505	-0.543759	3.70715e-05	0.000240259	-0.847185	2.20317e-07	6.3096e-06
ENSG00000143951	WDPCP	0.0464816	-0.278003	3.72035e-05	0.000241035	-0.326997	2.61869e-06	3.83802e-05
ENSG00000100941	PNN	0.0465126	-0.177421	7.22233e-06	6.19693e-05	-0.236358	9.43815e-05	0.000608367
ENSG00000162607	USP1	0.0466679	0.149492	3.75241e-05	0.000242626	0.238312	2.54333e-07	6.9526e-06
ENSG00000149483	TMEM138	0.0467252	-0.272537	8.34542e-11	7.01485e-09	-0.20478	0.000503502	0.00230925
ENSG00000172500	FIBP	0.0467252	0.131681	0.0161184	0.0380696	0.389487	7.37099e-09	6.16706e-07
ENSG00000065883	CDK13	0.0467611	-0.180914	3.71812e-08	8.78281e-07	-0.193997	9.60728e-05	0.000617698
ENSG00000182841	RRP7BP	0.0467611	-0.315403	3.76373e-05	0.000243115	-0.378332	7.89843e-07	1.57862e-05
ENSG00000239839	DEFA3	0.0467923	1.52825	3.7715e-05	0.000243505	1.30184	3.92691e-05	0.000304556
ENSG00000181045	SLC26A11	0.0468857	-0.266357	3.78399e-05	0.000244099	-0.546189	9.00569e-08	3.30185e-06
ENSG00000131269	ABCB7	0.0469168	-0.152681	5.56074e-06	4.99874e-05	-0.180398	9.77371e-05	0.000627355
ENSG00000126262	FFAR2	0.0469168	1.27765	3.7932e-05	0.000244612	2.05946	2.39286e-07	6.65423e-06
ENSG00000211663	IGLV3-19	0.0469263	2.52988	8.64069e-11	7.20819e-09	2.74037	0.000287407	0.00147682
ENSG00000138496	PARP9	0.0469263	0.63613	7.44369e-05	0.00042628	1.37628	7.42769e-09	6.18772e-07
ENSG00000174628	IQCK	0.047104	-0.419306	3.82652e-05	0.000246237	-0.58819	2.23167e-06	3.42042e-05
ENSG00000179846	NKPD1	0.0471274	-0.401162	0.000266241	0.00123232	-0.891175	7.48919e-09	6.21217e-07
ENSG00000250397	ENSG00000250397	0.0471352	-0.62646	3.82728e-05	0.000246237	-0.856922	5.31013e-05	0.000387718
ENSG00000161551	ZNF577	0.0471665	-0.322899	1.70597e-05	0.000125093	-0.29007	9.91125e-05	0.000634491
ENSG00000249459	ZNF286B	0.0471665	-0.459363	3.84473e-05	0.000247278	-0.603809	4.7806e-05	0.000355912
ENSG00000261386	ENSG00000261386	0.0473284	-0.308762	0.000586982	0.00237694	-0.695844	7.52756e-09	6.21731e-07
ENSG00000277157	H4C4	0.0473541	1.68204	3.18743e-06	3.16412e-05	2.23861	9.94823e-05	0.000635602
ENSG00000164626	KCNK5	0.0474481	0.856544	8.64071e-07	1.08383e-05	0.992158	9.97708e-05	0.000636813
ENSG00000160685	ZBTB7B	0.0475108	0.320609	3.93861e-05	0.000252351	0.436477	4.67115e-07	1.0877e-05
ENSG00000130590	SAMD10	0.0475295	-0.249592	0.0081496	0.0215881	-0.601098	7.59971e-09	6.25019e-07
ENSG00000174501	ANKRD36C	0.0475422	-0.338627	3.9392e-05	0.000252351	-0.369326	9.43023e-05	0.000608135
ENSG00000176788	BASP1	0.0476049	0.925329	1.19045e-05	9.36965e-05	1.0574	0.000100481	0.000640181
ENSG00000188886	ASTL	0.0476363	-1.012	9.04956e-06	7.48361e-05	-0.952028	0.000100497	0.000640181
ENSG00000132514	CLEC10A	0.0476677	-0.645519	9.57723e-06	7.83985e-05	-0.689092	0.000100581	0.000640414
ENSG00000187260	WDR86	0.0477305	-0.504455	0.000576708	0.00234177	-0.932471	7.86557e-09	6.44144e-07
ENSG00000170801	HTRA3	0.0477935	1.48123	2.46073e-05	0.000170704	1.69932	0.000101151	0.000643283
ENSG00000165526	RPUSD4	0.0477935	-0.180984	4.01262e-05	0.000256378	-0.276035	2.17616e-07	6.27741e-06
ENSG00000204439	C6orf47	0.0478249	0.290216	3.76096e-05	0.000243017	0.348689	0.000101503	0.000645309
ENSG00000124107	SLPI	0.0478249	1.3179	4.02895e-05	0.000257336	2.02599	4.47098e-07	1.05983e-05
ENSG00000272888	CHASERR	0.0478564	-0.435437	4.03089e-05	0.000257375	-0.655025	1.22286e-05	0.000122918
ENSG00000149328	GLB1L2	0.0479315	-0.670617	0.000611248	0.00245981	-0.908211	7.91007e-09	6.45054e-07
ENSG00000003400	CASP10	0.0479824	0.34229	6.19504e-07	8.34182e-06	0.353405	0.000102315	0.000649308
ENSG00000233927	RPS28	0.0480139	-0.282381	8.47593e-07	1.06661e-05	-0.263756	0.000102333	0.000649308
ENSG00000146830	GIGYF1	0.0480454	-0.217914	2.29453e-09	9.58126e-08	-0.196627	0.000102876	0.000652536
ENSG00000171621	SPSB1	0.0481085	0.545813	3.94909e-07	5.78814e-06	0.476401	0.000103227	0.000654337
ENSG00000230124	ACBD6	0.0481085	-0.197225	4.11796e-05	0.000262245	-0.313537	5.90776e-08	2.47141e-06
ENSG00000183010	PYCR1	0.0481325	2.04702	9.60605e-11	7.837e-09	1.31298	0.00125091	0.00475539
ENSG00000115977	AAK1	0.0481717	-0.233538	3.39147e-05	0.000223708	-0.281754	0.000103401	0.000655011
ENSG00000159228	CBR1	0.0482348	0.449733	4.15399e-05	0.000264193	0.772594	1.53212e-06	2.57489e-05
ENSG00000155886	SLC24A2	0.0484879	-1.2299	3.91546e-06	3.76476e-05	-1.525	0.000105085	0.000663481
ENSG00000157036	EXOG	0.0485196	-0.273337	1.81689e-05	0.000131718	-0.325574	0.000105116	0.000663481
ENSG00000259658	ENSG00000259658	0.0485196	-0.37974	4.21029e-05	0.000266986	-0.618925	1.26264e-07	4.28124e-06
ENSG00000108854	SMURF2	0.04871	-0.181715	3.06404e-06	3.06357e-05	-0.213778	0.000105561	0.000664989
ENSG00000106638	TBL2	0.04871	0.29719	4.24949e-05	0.000268945	0.549527	1.74777e-07	5.35327e-06
ENSG00000104812	GYS1	0.0487355	0.341924	1.05255e-10	8.47307e-09	0.304407	0.00137344	0.00509491
ENSG00000248643	RBM14-RBM4	0.0487355	-0.257039	0.000969959	0.00362465	-0.557832	8.19833e-09	6.5531e-07
ENSG00000112110	MRPL18	0.0488053	0.271345	3.08104e-06	3.07739e-05	0.326252	0.000105908	0.00066652
ENSG00000139239	RPL14P1	0.0488053	-0.299855	4.28652e-05	0.000271023	-0.534996	8.97084e-07	1.72003e-05
ENSG00000102384	CENPI	0.0489365	1.01564	1.05603e-10	8.47307e-09	0.955013	0.000701919	0.0029947
ENSG00000231871	IPO9-AS1	0.0489365	-0.34987	4.59777e-05	0.000286873	-0.637917	8.20536e-09	6.5531e-07
ENSG00000128596	CCDC136	0.049028	-0.4298	4.34092e-05	0.000273776	-0.604676	7.88751e-06	8.81677e-05
ENSG00000112029	FBXO5	0.0490599	0.606615	1.13831e-07	2.14027e-06	0.601135	0.000107341	0.000673786
ENSG00000130758	MAP3K10	0.0491236	-0.259176	1.17319e-06	1.39754e-05	-0.233488	0.000107895	0.000676819
ENSG00000189007	ADAT2	0.0491374	-0.299992	0.000298093	0.00135235	-0.572513	8.28248e-09	6.58251e-07
ENSG00000287188	ENSG00000287188	0.0492194	0.964386	4.39432e-05	0.0002766	1.64748	6.46215e-06	7.54191e-05
ENSG00000105372	RPS19	0.0492832	-0.318061	7.36441e-10	3.94732e-08	-0.247282	0.000108283	0.000677829
ENSG00000115694	STK25	0.0492832	-0.141905	4.40514e-05	0.000277015	-0.217007	3.44696e-05	0.000277581
ENSG00000131061	ZNF341	0.0493152	0.267239	2.3769e-06	2.49068e-05	0.292928	0.000108289	0.000677829
ENSG00000015285	WAS	0.0493384	0.25665	0.000544732	0.00223145	0.464257	8.3103e-09	6.58251e-07
ENSG00000101294	HM13	0.0493471	0.204774	4.40611e-05	0.000277015	0.278399	9.86361e-06	0.000104471
ENSG00000108848	LUC7L3	0.049443	-0.25181	3.08908e-05	0.000206964	-0.271265	0.000108652	0.000679366
ENSG00000067840	PDZD4	0.049475	-0.730587	1.56361e-06	1.76824e-05	-0.637964	0.000108754	0.00067978
ENSG00000095564	BTAF1	0.0495393	-0.311257	1.10839e-10	8.7843e-09	-0.261661	0.00114086	0.00442375
ENSG00000146476	ARMT1	0.0495711	0.49566	9.30262e-10	4.65538e-08	0.459729	0.000109102	0.000681298
ENSG00000211666	IGLV2-14	0.0496031	1.7572	8.06529e-10	4.18726e-08	1.43618	0.000109321	0.000682446
ENSG00000188917	TRMT2B	0.0496352	-0.175699	4.45775e-05	0.000279484	-0.232304	1.32002e-06	2.30734e-05
ENSG00000117133	RPF1	0.0497402	-0.303494	1.11441e-10	8.79613e-09	-0.209571	0.00112641	0.00437854
ENSG00000143870	PDIA6	0.0497635	0.360634	7.22874e-06	6.19693e-05	0.353663	0.000110087	0.000685908
ENSG00000099904	ZDHHC8	0.0498919	-0.19634	4.19901e-05	0.000266532	-0.254238	0.000110974	0.000690752
ENSG00000242076	IGKV1-33	0.0499412	2.29364	1.15905e-10	9.11143e-09	1.31481	0.00337295	0.0104119
ENSG00000066084	DIP2B	0.0499412	0.186908	0.00499865	0.0142776	0.407289	8.57538e-09	6.70998e-07
ENSG00000160446	ZDHHC12	0.0499562	0.318236	4.57589e-05	0.000285945	0.490473	2.84852e-07	7.60406e-06
ENSG00000151725	CENPU	0.0501171	0.778612	8.73055e-08	1.72742e-06	0.749368	0.000111933	0.000695158
ENSG00000116525	TRIM62	0.0501421	-0.373355	1.1674e-10	9.14005e-09	-0.360808	0.000337023	0.00167446
ENSG00000213719	CLIC1	0.0502783	0.320145	4.63597e-05	0.000288793	0.503246	1.47391e-08	9.85682e-07
ENSG00000286681	ENSG00000286681	0.0503106	-0.376031	4.64012e-05	0.000288959	-0.563515	6.52455e-07	1.37364e-05
ENSG00000196678	ERI2	0.050343	0.605422	1.18971e-10	9.27734e-09	0.386262	0.0245321	0.0528457
ENSG00000105974	CAV1	0.0503751	2.46893	1.25601e-10	9.60155e-09	2.1098	0.000113773	0.000704773
ENSG00000106105	GARS1	0.0504398	0.207216	4.66447e-05	0.000290102	0.315118	1.9272e-06	3.04305e-05
ENSG00000115368	WDR75	0.0504721	-0.306361	4.66071e-07	6.659e-06	-0.261627	0.00011461	0.000709273
ENSG00000161860	SYCE2	0.0505044	-0.49247	4.68267e-05	0.000291048	-0.698731	0.000100095	0.000638463
ENSG00000165714	BORCS5	0.0505367	-0.301417	4.69102e-05	0.000291474	-0.476326	7.87241e-06	8.80499e-05
ENSG00000156304	SCAF4	0.0505439	-0.315352	1.20067e-10	9.32539e-09	-0.149039	0.0667617	0.11989
ENSG00000162913	OBSCN-AS1	0.0505439	-0.569618	0.000162275	0.00081587	-1.05077	9.17109e-09	7.08999e-07
ENSG00000151690	MFSD6	0.0505691	-0.260321	2.88009e-06	2.92467e-05	-0.239984	0.000114959	0.000710752
ENSG00000113460	BRIX1	0.0506014	-0.286924	3.07055e-06	3.0685e-05	-0.28628	0.000115232	0.000712212
ENSG00000218426	ENSG00000218426	0.0506986	-0.398349	6.78137e-08	1.41585e-06	-0.392729	0.000115684	0.0007142
ENSG00000170881	RNF139	0.0507447	-0.387338	1.2185e-10	9.42616e-09	-0.341157	0.000773806	0.00323989
ENSG00000270149	ENSG00000270149	0.0507447	-0.389942	0.000772252	0.00299178	-0.544993	9.39771e-09	7.23623e-07
ENSG00000184292	TACSTD2	0.0507958	1.27728	4.78702e-05	0.000296655	1.65917	4.88504e-05	0.000361875
ENSG00000140749	IGSF6	0.0508931	0.601325	3.96119e-05	0.000253508	0.666446	0.000117078	0.000721534
ENSG00000131236	CAP1	0.0508931	0.30167	4.79804e-05	0.000296992	0.37277	3.64572e-05	0.000288301
ENSG00000129315	CCNT1	0.0509456	-0.495143	1.22423e-10	9.43291e-09	-0.317909	0.00919304	0.0235486
ENSG00000143842	SOX13	0.0510231	-0.511744	4.81796e-05	0.000297878	-0.603427	8.97323e-05	0.000585304
ENSG00000169221	TBC1D10B	0.0511206	0.202805	4.84053e-05	0.000299041	0.286366	3.26626e-06	4.49369e-05
ENSG00000243836	WDR86-AS1	0.0511465	-0.36819	0.0192779	0.044099	-0.980963	9.63761e-09	7.3623e-07
ENSG00000008394	MGST1	0.0511857	0.460564	4.85611e-05	0.000299813	0.704047	6.8007e-07	1.41178e-05
ENSG00000068079	IFI35	0.0512182	0.60238	4.867e-05	0.000300341	1.2722	6.71805e-08	2.69649e-06
ENSG00000285382	ENSG00000285382	0.0512508	-0.248104	4.86776e-05	0.000300341	-0.261528	5.36098e-05	0.000390398
ENSG00000152213	ARL11	0.0513486	0.663531	7.089e-07	9.28166e-06	0.677129	0.000119184	0.000731145
ENSG00000010318	PHF7	0.0513486	-0.205646	4.88525e-05	0.000301133	-0.274934	8.60608e-05	0.000566904
ENSG00000005001	PRSS22	0.0514464	-1.08455	4.44561e-05	0.000278813	-1.01847	0.000119479	0.000732236
ENSG00000155657	TTN	0.0515117	-0.586314	4.93994e-05	0.000304022	-0.699893	8.98967e-06	9.74444e-05
ENSG00000172159	FRMD3	0.0515444	0.494206	4.94378e-05	0.000304067	0.84588	1.09913e-06	2.02313e-05
ENSG00000085063	CD59	0.0515481	0.879127	1.28788e-10	9.80658e-09	0.738643	0.00027808	0.00143933
ENSG00000178809	TRIM73	0.0515481	-0.235324	0.00391146	0.0116325	-0.586245	9.90079e-09	7.50402e-07
ENSG00000115155	OTOF	0.051577	1.82045	4.94413e-05	0.000304067	3.79659	2.20057e-08	1.32082e-06
ENSG00000196357	ZNF565	0.0516097	-0.327885	1.13407e-06	1.36096e-05	-0.328337	0.000120665	0.000738473
ENSG00000183784	DOCK8-AS1	0.0516097	0.55066	4.94538e-05	0.000304067	0.686962	8.48871e-06	9.33227e-05
ENSG00000277161	PIGW	0.0516751	-0.271711	3.15312e-05	0.000210465	-0.280269	0.000120937	0.000739669
ENSG00000085719	CPNE3	0.0517078	0.370731	1.18332e-07	2.19661e-06	0.450554	0.000121502	0.000742885
ENSG00000127554	GFER	0.051749	-0.284159	1.38299e-10	1.04897e-08	-0.168362	0.00890071	0.0229427
ENSG00000263724	DLGAP1-AS3	0.051749	-0.435784	0.0217834	0.0488308	-1.49441	1.0035e-08	7.57605e-07
ENSG00000283580	ENSG00000283580	0.0517733	-0.457366	1.59874e-08	4.51203e-07	-0.405235	0.000121733	0.000743831
ENSG00000136514	RTP4	0.0517733	0.858114	4.99957e-05	0.000306913	1.39328	0.000108057	0.000677399
ENSG00000132424	PNISR	0.0519498	-0.253792	1.49669e-10	1.12765e-08	-0.173156	0.00268561	0.00867827
ENSG00000247317	LY6E-DT	0.0519498	0.887247	5.62059e-05	0.000338089	1.79292	1.03153e-08	7.74654e-07
ENSG00000155959	VBP1	0.0519699	0.246454	8.01934e-10	4.17457e-08	0.224985	0.00012362	0.000753932
ENSG00000167657	DAPK3	0.0520027	0.20057	5.06896e-05	0.000310486	0.226117	4.04905e-05	0.000310787
ENSG00000175066	GK5	0.0520355	-0.320564	5.12451e-06	4.68468e-05	-0.312769	0.00012387	0.000754981
ENSG00000113732	ATP6V0E1	0.0520355	0.288129	5.08571e-05	0.000311413	0.414318	2.26136e-07	6.40839e-06
ENSG00000244482	LILRA6	0.0521506	0.593426	0.000165362	0.000829555	0.931062	1.04339e-08	7.74654e-07
ENSG00000100084	HIRA	0.0521668	0.225309	5.12082e-05	0.000313169	0.359805	2.82369e-06	4.06355e-05
ENSG00000167434	CA4	0.0521997	1.54228	5.12658e-05	0.00031342	2.59128	7.97005e-05	0.000533924
ENSG00000036530	CYP46A1	0.0522326	-0.663918	5.12817e-05	0.00031342	-1.05084	2.27687e-06	3.47043e-05
ENSG00000173320	STOX2	0.0522655	1.30287	5.13348e-05	0.000313646	1.51045	1.31089e-05	0.000129727
ENSG00000163666	HESX1	0.0522984	1.19704	5.15576e-05	0.000314898	2.59147	7.41079e-07	1.49858e-05
ENSG00000105708	ZNF14	0.0523313	-0.642883	2.12477e-08	5.61315e-07	-0.589904	0.000125792	0.000764522
ENSG00000119862	LGALSL	0.0523313	0.836444	5.15721e-05	0.000314898	1.06611	1.14899e-05	0.000116781
ENSG00000083812	ZNF324	0.0523514	-0.3239	1.51645e-10	1.13597e-08	-0.223606	0.00147186	0.00537844
ENSG00000143434	SEMA6C	0.0523514	-0.259546	0.00168102	0.00572337	-0.657035	1.04402e-08	7.74654e-07
ENSG00000135974	C2orf49	0.0524301	-0.250269	1.38982e-09	6.41e-08	-0.203103	0.000126286	0.0007668
ENSG00000131459	GFPT2	0.052463	-1.10024	3.78115e-05	0.000243997	-1.13114	0.000126369	0.000767067
ENSG00000100342	APOL1	0.052496	0.511518	3.91532e-05	0.000251318	0.68041	0.000126441	0.000767258
ENSG00000153093	ACOXL	0.0525289	2.11278	3.90859e-09	1.4623e-07	1.83885	0.000126664	0.000768154
ENSG00000231999	LRRC8C-DT	0.0525289	-0.3159	5.23227e-05	0.000318879	-0.444001	5.87353e-06	7.03203e-05
ENSG00000133773	CCDC59	0.0525522	-0.463243	1.5211e-10	1.13597e-08	-0.400498	0.000680827	0.00292408
ENSG00000103253	HAGHL	0.0525522	-0.304466	0.000288661	0.00131602	-0.501518	1.04548e-08	7.74654e-07
ENSG00000163710	PCOLCE2	0.0525619	1.97296	4.93426e-07	6.97296e-06	1.92175	0.000126668	0.000768154
ENSG00000077420	APBB1IP	0.0525949	0.380246	4.39853e-06	4.13971e-05	0.37056	0.00012675	0.000768409
ENSG00000145919	BOD1	0.052727	-0.212643	5.32393e-05	0.000323794	-0.305885	1.81449e-05	0.000167792
ENSG00000116285	ERRFI1	0.0527529	-1.1216	1.54084e-10	1.1463e-08	-0.668638	0.00162852	0.00583184
ENSG00000103569	AQP9	0.0528261	0.9356	5.32791e-05	0.000323794	1.37558	3.11379e-08	1.63533e-06
ENSG00000274290	H2BC6	0.0529254	1.00016	3.17063e-07	4.85209e-06	0.956735	0.000128268	0.000775182
ENSG00000143643	TTC13	0.0529254	-0.183153	5.34872e-05	0.000324753	-0.280621	5.39348e-05	0.000392068
ENSG00000104824	HNRNPL	0.0529537	-0.28791	1.54896e-10	1.14795e-08	-0.242417	0.00323695	0.0100758
ENSG00000198393	ZNF26	0.0529585	-0.294278	7.23564e-07	9.42915e-06	-0.269027	0.000128439	0.000775976
ENSG00000168394	TAP1	0.0529916	0.437766	5.36292e-05	0.000325412	0.656079	1.17402e-05	0.000118736
ENSG00000124334	IL9R	0.0530579	-0.992413	5.36934e-05	0.000325476	-1.4078	2.81478e-08	1.51965e-06
ENSG00000220842	RPL21P16	0.053091	-0.347919	4.32539e-05	0.000272948	-0.493975	0.000129153	0.000779311
ENSG00000155506	LARP1	0.0532569	0.187038	5.41623e-05	0.000327827	0.219109	3.92689e-06	5.16644e-05
ENSG00000160218	TRAPPC10	0.0533552	-0.297929	1.63098e-10	1.19958e-08	-0.189201	0.0217525	0.0478718
ENSG00000140459	CYP11A1	0.0533552	-0.727857	0.00464317	0.0134261	-1.83983	1.09293e-08	8.00117e-07
ENSG00000157985	AGAP1	0.053423	-0.714365	5.45178e-05	0.000329465	-0.654604	7.24789e-06	8.25457e-05
ENSG00000106070	GRB10	0.0534896	0.684376	1.54828e-05	0.000115761	0.980085	0.000131117	0.000788099
ENSG00000107099	DOCK8	0.0534896	0.233245	5.47387e-05	0.000330589	0.358665	2.69318e-08	1.47872e-06
ENSG00000136856	SLC2A8	0.0535561	-0.450031	3.14396e-08	7.64992e-07	-0.35385	0.0001314	0.000789424
ENSG00000274641	H2BC17	0.0536561	1.69699	5.51071e-05	0.000332303	3.34356	2.83061e-08	1.51965e-06
ENSG00000196104	SPOCK3	0.0536894	-0.89134	5.51347e-05	0.000332366	-1.60363	3.22577e-07	8.36249e-06
ENSG00000168280	KIF5C	0.0537561	-0.487431	5.52025e-05	0.000332568	-0.586282	6.56683e-07	1.37804e-05
ENSG00000267519	MIR23AHG	0.0537566	-0.572451	0.00253821	0.00807677	-1.42693	1.13509e-08	8.22949e-07
ENSG00000154479	CCDC173	0.0538562	-1.33798	5.77338e-07	7.88582e-06	-1.284	0.000134644	0.000806555
ENSG00000143226	FCGR2A	0.0539564	0.699046	5.63036e-05	0.000338571	0.938599	1.25657e-07	4.27567e-06
ENSG00000225339	ENSG00000225339	0.0539899	0.32545	2.62444e-05	0.000180257	0.334121	0.000135047	0.000808067
ENSG00000196569	LAMA2	0.0540233	-0.583575	5.69698e-05	0.000342365	-0.703436	1.20878e-05	0.000121614
ENSG00000203814	H2BC18	0.0540567	1.18913	5.70477e-05	0.000342727	1.54927	2.8755e-05	0.000240168
ENSG00000105135	ILVBL	0.0540902	-0.267803	7.08661e-08	1.46533e-06	-0.280857	0.000135467	0.000809827
ENSG00000243466	IGKV1-5	0.054158	1.90058	1.77784e-10	1.28807e-08	1.56708	0.000222908	0.00120541
ENSG00000268500	SIGLEC5	0.054158	0.851073	0.000257525	0.00119913	1.35773	1.14119e-08	8.22974e-07
ENSG00000277224	H2BC7	0.0543582	1.48229	5.79482e-05	0.000347171	2.22374	8.2818e-07	1.6307e-05
ENSG00000188542	DUSP28	0.0543587	-0.291694	1.80005e-10	1.29932e-08	-0.228671	0.00189806	0.00659545
ENSG00000108055	SMC3	0.0544253	0.145778	5.80514e-05	0.000347575	0.205923	5.29604e-06	6.52185e-05
ENSG00000164168	TMEM184C	0.0544589	0.290288	1.63451e-07	2.83413e-06	0.359628	0.000138341	0.000824201
ENSG00000171051	FPR1	0.0544589	0.719836	5.82241e-05	0.000348501	0.998311	3.2592e-07	8.40996e-06
ENSG00000131462	TUBG1	0.0545933	0.629523	2.15571e-10	1.51657e-08	0.548173	0.000139907	0.000832509
ENSG00000178425	NT5DC1	0.0545933	-0.206553	5.84785e-05	0.000349593	-0.392897	4.48106e-07	1.06004e-05
ENSG00000036565	SLC18A1	0.0546269	-1.0801	3.88851e-05	0.000249763	-1.25291	0.000140028	0.000832775
ENSG00000052841	TTC17	0.0546605	-0.137064	1.1942e-05	9.39539e-05	-0.151789	0.000140038	0.000832775
ENSG00000267265	GP6-AS1	0.0546605	-0.570142	5.86488e-05	0.000350395	-0.539545	2.82275e-05	0.000236888
ENSG00000229117	RPL41	0.0546942	-0.208	5.86885e-05	0.000350524	-0.267108	3.97562e-05	0.000306979
ENSG00000100564	PIGH	0.0547601	-0.330717	1.94512e-10	1.39367e-08	-0.195181	0.00586274	0.016273
ENSG00000255036	SUGT1P4-STRA6LP-CCDC180	0.0547615	-0.571244	4.19373e-06	3.98969e-05	-0.553518	0.000140533	0.000834945
ENSG00000197483	ZNF628	0.0549607	-0.388284	1.95765e-10	1.39749e-08	-0.251364	0.0343273	0.0695288
ENSG00000130511	SSBP4	0.0549637	-0.321223	4.20291e-06	3.99416e-05	-0.333064	0.000140999	0.000836175
ENSG00000111537	IFNG	0.0551325	-0.956288	6.63505e-06	5.78244e-05	-0.91651	0.000142091	0.000841359
ENSG00000178234	GALNT11	0.0551614	-0.375861	2.01427e-10	1.43264e-08	-0.217872	0.00397213	0.0119263
ENSG00000130402	ACTN4	0.0551663	0.195105	6.05076e-05	0.00035984	0.289521	2.20364e-07	6.3096e-06
ENSG00000282826	FRG1CP	0.0552001	-0.415701	6.07308e-05	0.000360959	-0.28357	4.81227e-06	6.07094e-05
ENSG00000158526	TSR2	0.0552677	-0.221514	1.43813e-08	4.13692e-07	-0.183582	0.000142854	0.000844843
ENSG00000213722	DDAH2	0.0552677	0.415409	6.07786e-05	0.000361119	0.577419	3.57972e-05	0.000284362
ENSG00000112365	ZBTB24	0.055362	-0.314358	2.10431e-10	1.49122e-08	-0.300351	0.000243887	0.00129388
ENSG00000135077	HAVCR2	0.055362	0.232283	0.00368074	0.0110633	0.646292	1.25955e-08	8.86136e-07
ENSG00000187808	SOWAHD	0.0555047	0.751023	1.69077e-06	1.88893e-05	0.880751	0.000144062	0.000850165
ENSG00000146094	DOK3	0.0555047	0.529486	6.14841e-05	0.00036453	0.761145	1.63758e-07	5.08017e-06
ENSG00000124490	CRISP2	0.0555386	1.63469	6.85189e-06	5.93148e-05	1.8804	0.000144586	0.000852995
ENSG00000179639	FCER1A	0.0556404	-0.684664	6.19813e-05	0.00036703	-1.41972	1.8583e-06	2.96768e-05
ENSG00000263766	KPNB1-DT	0.0556743	0.676744	1.09346e-05	8.73736e-05	0.732388	0.000145666	0.000858317
ENSG00000225101	OR52K3P	0.0558102	0.619467	6.27453e-05	0.000370988	0.587942	0.000125405	0.000762408
ENSG00000284987	ENSG00000284987	0.0558442	-0.340268	6.27964e-05	0.000371177	-0.601735	6.08683e-07	1.30322e-05
ENSG00000138449	SLC40A1	0.0559122	0.66151	1.17833e-05	9.29217e-05	0.781823	0.000148074	0.000870652
ENSG00000183655	KLHL25	0.0559462	-0.421098	7.48133e-06	6.37686e-05	-0.497031	0.000148853	0.000874963
ENSG00000116704	SLC35D1	0.0559462	-0.199888	6.28806e-05	0.000371336	-0.278966	3.53053e-06	4.7484e-05
ENSG00000170476	MZB1	0.0559639	1.91093	2.21102e-10	1.54987e-08	1.29782	0.000974798	0.00388853
ENSG00000171103	TRMT61B	0.0559803	-0.305005	3.25092e-07	4.95472e-06	-0.287537	0.000149104	0.000876173
ENSG00000092929	UNC13D	0.0560824	0.284409	1.06824e-05	8.58526e-05	0.266372	0.000149692	0.000878829
ENSG00000286231	ENSG00000286231	0.0561165	0.891426	9.15088e-07	1.13753e-05	0.816716	0.000149975	0.000880223
ENSG00000180871	CXCR2	0.0561165	1.32814	6.3664e-05	0.000375391	1.61826	8.76331e-05	0.000574325
ENSG00000232956	SNHG15	0.0561645	-0.596415	2.25733e-10	1.57181e-08	-0.490974	0.000856621	0.00351357
ENSG00000255847	ENSG00000255847	0.0561645	-0.309505	0.00284921	0.0089044	-0.736034	1.31338e-08	9.1308e-07
ENSG00000171953	ATPAF2	0.0561847	-0.176208	6.37535e-05	0.000375691	-0.269377	1.14833e-06	2.08785e-05
ENSG00000172366	MCRIP2	0.0562188	-0.288415	8.47069e-08	1.68866e-06	-0.338471	0.000150257	0.000881074
ENSG00000153162	BMP6	0.0562529	0.78935	6.42633e-05	0.000378465	1.04407	2.28659e-05	0.000200695
ENSG00000090097	PCBP4	0.0563212	-0.413059	6.44682e-05	0.000379432	-0.449874	7.16533e-05	0.000488998
ENSG00000136758	YME1L1	0.0563651	0.0836994	0.037497	0.0764789	0.321992	1.33441e-08	9.2438e-07
ENSG00000166900	STX3	0.0564237	0.596299	2.04845e-05	0.000145802	0.600611	0.000152584	0.000893091
ENSG00000129083	COPB1	0.0564237	0.163188	6.46371e-05	0.000380091	0.279042	6.55487e-06	7.63168e-05
ENSG00000205476	CCDC85C	0.056492	-0.405406	6.47556e-05	0.000380465	-0.523284	6.20609e-06	7.33101e-05
ENSG00000107485	GATA3	0.0565262	-0.489303	6.4762e-05	0.000380465	-0.65256	2.79699e-06	4.04042e-05
ENSG00000100554	ATP6V1D	0.0565604	0.278349	6.47792e-05	0.000380465	0.254966	6.84785e-05	0.000472335
ENSG00000135801	TAF5L	0.0565656	-0.24277	2.31025e-10	1.60207e-08	-0.157168	0.00101824	0.00403433
ENSG00000227946	ENSG00000227946	0.0565656	-0.153073	0.00335499	0.0102154	-0.381423	1.34195e-08	9.26279e-07
ENSG00000204287	HLA-DRA	0.0565947	-0.516567	3.73257e-06	3.61293e-05	-0.524891	0.000154343	0.000902021
ENSG00000178445	GLDC	0.0566631	2.29005	4.41306e-09	1.61372e-07	2.15229	0.000154616	0.000903069
ENSG00000119471	HSDL2	0.0567659	0.509535	1.67385e-05	0.000123204	0.513336	0.000155538	0.000907632
ENSG00000283977	ENSG00000283977	0.0567662	-0.464679	2.33381e-10	1.61266e-08	-0.353885	0.000807675	0.00335049
ENSG00000162415	ZSWIM5	0.0567662	-0.472166	0.000498987	0.00207647	-0.80484	1.37137e-08	9.42744e-07
ENSG00000108961	RANGRF	0.0568002	-0.177315	6.55909e-05	0.000384307	-0.286317	4.07438e-06	5.32424e-05
ENSG00000167107	ACSF2	0.0568345	-0.255984	6.56067e-05	0.000384307	-0.414053	3.87535e-06	5.11604e-05
ENSG00000258572	ENSG00000258572	0.0568688	1.37022	4.20821e-07	6.12067e-06	1.11831	0.000155873	0.000908764
ENSG00000278857	IGKV1D-12	0.0569718	1.83027	1.48033e-07	2.63461e-06	1.7007	0.0001572	0.000915673
ENSG00000120868	APAF1	0.0570061	0.433837	4.4964e-07	6.46563e-06	0.392583	0.00015731	0.00091604
ENSG00000164054	SHISA5	0.0570405	0.467349	6.5851e-05	0.000385129	0.872006	1.50706e-08	1.00403e-06
ENSG00000131067	GGT7	0.0570749	-0.323274	6.58899e-05	0.000385241	-0.472647	1.26765e-06	2.23538e-05
ENSG00000246363	LINC02458	0.0571673	-0.76498	8.3319e-05	0.000468793	-1.67644	1.40779e-08	9.61423e-07
ENSG00000248751	ENSG00000248751	0.0572124	-0.533947	6.60875e-05	0.000385931	-0.951057	2.19322e-06	3.37755e-05
ENSG00000185495	SEPTIN7P13	0.0572469	-0.387914	6.39703e-07	8.51929e-06	-0.419778	0.000158194	0.000919245
ENSG00000088038	CNOT3	0.0573502	0.184079	6.6371e-05	0.000387121	0.221627	2.41513e-05	0.000209127
ENSG00000231663	COA6-AS1	0.0573678	-0.643687	2.41568e-10	1.6516e-08	-0.380127	0.00658364	0.0178711
ENSG00000116127	ALMS1	0.0574191	-0.281416	9.20517e-06	7.58967e-05	-0.273532	0.000159645	0.000926284
ENSG00000276966	H4C5	0.0574536	1.16908	5.56675e-06	5.0003e-05	1.43227	0.000159826	0.000927057
ENSG00000231584	FAHD2CP	0.0575226	-0.410454	6.70981e-05	0.000390775	-0.565491	2.1861e-07	6.29668e-06
ENSG00000119707	RBM25	0.0575684	-0.207648	2.45657e-10	1.67366e-08	-0.116114	0.0156378	0.036409
ENSG00000211653	IGLV1-40	0.0575916	1.91899	2.22442e-08	5.8446e-07	1.7296	0.000161269	0.000934308
ENSG00000132485	ZRANB2	0.0575916	-0.178244	6.71572e-05	0.000390885	-0.200322	0.000104562	0.000661076
ENSG00000172340	SUCLG2	0.0576261	-0.241814	1.2029e-06	1.42496e-05	-0.215315	0.000161318	0.000934312
ENSG00000164022	AIMP1	0.0576607	-0.248577	1.6035e-09	7.20722e-08	-0.186787	0.000161972	0.000937694
ENSG00000198840	MT-ND3	0.0576952	-0.424435	1.94925e-09	8.44835e-08	-0.357942	0.000161999	0.000937694
ENSG00000170955	CAVIN3	0.0576952	0.855073	6.73344e-05	0.000391564	0.957789	3.94799e-05	0.000305211
ENSG00000204899	MZT1	0.0577298	-0.220651	4.66657e-06	4.34799e-05	-0.254067	0.000162155	0.000938317
ENSG00000185697	MYBL1	0.0577644	-0.762157	2.47231e-07	3.99042e-06	-0.647539	0.000162215	0.000938383
ENSG00000073331	ALPK1	0.0577644	0.550407	6.74665e-05	0.000392097	0.789819	5.51768e-07	1.22294e-05
ENSG00000181904	C5orf24	0.0577689	-0.319278	2.51882e-10	1.70629e-08	-0.234986	0.000379211	0.00183546
ENSG00000237773	ENSG00000237773	0.0577689	-0.241272	0.00505771	0.0144166	-0.602266	1.44421e-08	9.75955e-07
ENSG00000135404	CD63	0.0578682	0.371564	6.7923e-05	0.000394396	0.506022	7.09469e-05	0.000485377
ENSG00000159496	RGL4	0.0579374	1.06047	7.75512e-07	9.95907e-06	1.30011	0.000163629	0.000944993
ENSG00000142303	ADAMTS10	0.0579374	-0.636426	6.83224e-05	0.000396461	-0.771349	6.26165e-06	7.37921e-05
ENSG00000158158	CNNM4	0.0579694	-0.279821	2.52204e-10	1.70629e-08	-0.247893	0.000267701	0.00139721
ENSG00000146955	RAB19	0.057972	1.02618	1.6681e-09	7.42876e-08	1.31259	0.000163652	0.000944993
ENSG00000256525	POLG2	0.0580413	-0.215596	6.8518e-05	0.000397257	-0.274603	1.7885e-05	0.000166093
ENSG00000277971	ENSG00000277971	0.058076	-0.474626	6.61351e-05	0.000386093	-0.704484	0.000164211	0.000947375
ENSG00000109472	CPE	0.058076	1.47893	6.87186e-05	0.000398301	2.77422	2.67272e-06	3.90148e-05
ENSG00000166398	GARRE1	0.0581801	-0.223009	6.90042e-05	0.000399599	-0.344737	1.55242e-05	0.000148607
ENSG00000119688	ABCD4	0.0582148	-0.137845	6.90411e-05	0.000399693	-0.177836	8.79424e-06	9.56479e-05
ENSG00000158604	TMED4	0.058319	-0.160334	2.10747e-07	3.48558e-06	-0.173788	0.000165566	0.000953202
ENSG00000105717	PBX4	0.058319	-0.482977	6.94504e-05	0.000401703	-0.650855	3.82585e-06	5.06801e-05
ENSG00000254806	SYS1-DBNDD2	0.0583537	-0.323673	6.94786e-05	0.000401747	-0.445441	4.82355e-05	0.000358419
ENSG00000147536	GINS4	0.0583704	0.723408	2.56295e-10	1.72197e-08	0.51368	0.00588706	0.0163264
ENSG00000149182	ARFGAP2	0.0583885	-0.127303	1.24886e-05	9.75431e-05	-0.119945	0.000165937	0.00095477
ENSG00000223959	AFG3L1P	0.058458	-0.172577	1.62834e-05	0.00012077	-0.178143	0.000166376	0.000956726
ENSG00000176155	CCDC57	0.058458	-0.212147	6.97546e-05	0.000402983	-0.350206	1.74415e-06	2.83747e-05
ENSG00000099725	PRKY	0.0585276	-0.375518	2.80613e-05	0.000190446	-0.552667	0.000167744	0.000964015
ENSG00000165102	HGSNAT	0.0587018	-0.218722	7.04439e-05	0.000406119	-0.274798	7.0634e-05	0.000484028
ENSG00000128918	ALDH1A2	0.0587366	1.11632	7.08637e-05	0.000408418	1.31911	7.42089e-06	8.40701e-05
ENSG00000213199	ASIC3	0.0588413	-0.351939	7.22356e-05	0.000415954	-0.460913	3.65367e-05	0.000288812
ENSG00000238184	CD81-AS1	0.0589111	-0.545426	7.24674e-05	0.000416938	-0.682908	0.000131003	0.000788018
ENSG00000223749	MIR503HG	0.058981	1.1876	1.13532e-08	3.43908e-07	1.332	0.000169285	0.000969127
ENSG00000142330	CAPN10	0.058981	-0.127819	7.26704e-05	0.000417865	-0.187068	7.56026e-06	8.51995e-05
ENSG00000143126	CELSR2	0.0591558	-0.444269	2.8947e-06	2.93635e-05	-0.415798	0.000171405	0.000979812
ENSG00000031691	CENPQ	0.0591722	0.625914	2.86224e-10	1.8968e-08	0.417631	0.00328114	0.010186
ENSG00000067066	SP100	0.0591722	0.259753	0.000714081	0.00280459	0.603832	1.58184e-08	1.04242e-06
ENSG00000116701	NCF2	0.0591908	0.470858	7.35181e-05	0.000422088	0.507289	1.22986e-05	0.00012335
ENSG00000198796	ALPK2	0.0592608	-0.98919	7.3616e-05	0.0004224	-0.97319	0.000126799	0.000768471
ENSG00000260188	ENSG00000260188	0.0593309	1.13466	5.47718e-05	0.000330589	1.56288	0.000172408	0.000984092
ENSG00000111424	VDR	0.0593726	0.305916	0.00490992	0.0140655	0.730739	1.58572e-08	1.04242e-06
ENSG00000101158	NELFCD	0.059401	-0.174503	7.416e-05	0.000425019	-0.220003	3.95946e-05	0.000305976
ENSG00000102699	PARP4	0.0594361	0.202727	7.43947e-05	0.000426238	0.363161	4.41224e-07	1.05278e-05
ENSG00000136504	KAT7	0.059573	-0.27968	2.99871e-10	1.97376e-08	-0.148014	0.0706145	0.12553
ENSG00000127993	RBM48	0.0596467	-0.348277	5.58159e-07	7.67946e-06	-0.324848	0.000173705	0.000988809
ENSG00000109881	CCDC34	0.059717	0.61568	1.81733e-05	0.000131718	0.824964	0.000174713	0.000994017
ENSG00000173812	EIF1	0.0597522	-0.410635	4.68635e-08	1.05196e-06	-0.456884	0.000175343	0.000997309
ENSG00000236948	ENSG00000236948	0.0597735	-0.376334	0.0763605	0.136477	-1.1137	1.67402e-08	1.09304e-06
ENSG00000134996	OSTF1	0.0597874	0.387525	1.04149e-06	1.26708e-05	0.350688	0.000176153	0.0010014
ENSG00000168273	SMIM4	0.0597874	0.22284	7.58394e-05	0.000433237	0.445154	3.46051e-05	0.000278208
ENSG00000101191	DIDO1	0.0598226	-0.198932	2.68557e-07	4.27074e-06	-0.210598	0.000176165	0.0010014
ENSG00000086730	LAT2	0.0598226	0.381128	7.58988e-05	0.000433449	0.389869	0.000101703	0.000646075
ENSG00000054523	KIF1B	0.0599634	0.332447	6.75126e-05	0.000392248	0.452535	0.000176634	0.0010027
ENSG00000168575	SLC20A2	0.0599739	-0.162496	0.000236679	0.00111652	-0.308978	1.68537e-08	1.09674e-06
ENSG00000120051	CFAP58	0.0600339	1.03907	4.21664e-05	0.000267127	1.18243	0.000176756	0.0010027
ENSG00000015171	ZMYND11	0.0601397	-0.313959	2.22871e-06	2.36733e-05	-0.332198	0.000177079	0.00100359
ENSG00000100567	PSMA3	0.0601742	0.16244	0.000721405	0.00282695	0.339806	1.71653e-08	1.11326e-06
ENSG00000205837	LINC00487	0.060175	1.599	7.6826e-05	0.000437458	3.18493	1.63364e-06	2.68848e-05
ENSG00000129682	FGF13	0.0602103	1.41119	7.70922e-05	0.000438845	2.0638	2.24326e-06	3.43002e-05
ENSG00000126432	PRDX5	0.0602456	0.392406	1.81568e-05	0.000131696	0.398503	0.000177663	0.00100636
ENSG00000127957	PMS2P3	0.0602809	-0.208506	7.75421e-05	0.000441147	-0.320405	7.33099e-08	2.86235e-06
ENSG00000121864	ZNF639	0.0603746	-0.360375	3.21307e-10	2.08656e-08	-0.282826	0.00254803	0.0083312
ENSG00000254006	ENSG00000254006	0.0603869	1.64801	2.38136e-06	2.49401e-05	1.43495	0.000178358	0.00100911
ENSG00000196778	OR52K1	0.0604223	0.845829	6.11348e-06	5.38835e-05	0.849646	0.000178828	0.00101147
ENSG00000168118	RAB4A	0.0604577	-0.211844	3.58165e-06	3.49823e-05	-0.217021	0.000179138	0.00101293
ENSG00000025039	RRAGD	0.0604577	0.46238	7.85273e-05	0.000446099	0.594585	4.68754e-05	0.000350197
ENSG00000148110	MFSD14B	0.0605284	0.289033	1.0741e-05	8.62169e-05	0.290152	0.000179853	0.00101638
ENSG00000158825	CDA	0.0605284	0.57535	7.88047e-05	0.000447412	0.796375	7.10676e-05	0.000485944
ENSG00000089022	MAPKAPK5	0.060575	-0.234449	3.25267e-10	2.10524e-08	-0.171496	0.00031252	0.00158035
ENSG00000174353	STAG3L3	0.060575	-0.138762	0.037872	0.0770415	-0.396379	1.74888e-08	1.12669e-06
ENSG00000140157	NIPA2	0.0605992	0.156244	7.9074e-05	0.000448679	0.253392	2.46231e-07	6.78873e-06
ENSG00000141524	TMC6	0.0607055	-0.222457	7.95555e-05	0.000451016	-0.307148	5.09654e-07	1.15747e-05
ENSG00000133619	KRBA1	0.0607754	-0.307863	3.55911e-10	2.29403e-08	-0.235868	0.00130915	0.00492064
ENSG00000167208	SNX20	0.0608474	0.306212	8.02002e-05	0.00045414	0.416826	4.33396e-05	0.000327849
ENSG00000225342	LRRK2-DT	0.0609184	0.719469	8.05046e-05	0.000455598	1.02028	1.50424e-06	2.54129e-05
ENSG00000162062	TEDC2	0.0609757	1.58294	3.568e-10	2.29403e-08	1.28358	0.000398478	0.00191386
ENSG00000172809	RPL38	0.0609895	-0.303235	1.08288e-09	5.27935e-08	-0.245126	0.000182107	0.00102506
ENSG00000072071	ADGRL1	0.0609895	-0.401973	8.08567e-05	0.000457325	-0.425566	5.1796e-05	0.000380198
ENSG00000115239	ASB3	0.0610961	-0.164606	8.16016e-05	0.000461125	-0.227847	8.06482e-05	0.000538965
ENSG00000136492	BRIP1	0.0611317	0.617397	6.59681e-08	1.38476e-06	0.602481	0.000182521	0.00102636
ENSG00000111962	UST	0.0611317	-0.439064	8.16236e-05	0.000461125	-0.646501	2.44102e-07	6.73966e-06
ENSG00000160712	IL6R	0.0611672	0.532327	1.07208e-08	3.28338e-07	0.430642	0.000183535	0.00103176
ENSG00000186310	NAP1L3	0.0611672	-0.573902	8.16961e-05	0.0004614	-0.591075	7.04357e-05	0.000482906
ENSG00000141627	DYM	0.061176	-0.272601	3.58458e-10	2.29709e-08	-0.207768	0.00134081	0.00501623
ENSG00000240038	AMY2B	0.0612028	-0.238059	4.93452e-05	0.000303784	-0.273939	0.000183914	0.00103359
ENSG00000181450	ZNF678	0.0612028	-0.28359	8.17259e-05	0.000461434	-0.411119	4.92355e-05	0.000364169
ENSG00000196230	TUBB	0.0612384	0.342099	1.94301e-07	3.28064e-06	0.406575	0.000184084	0.00103424
ENSG00000070061	ELP1	0.061274	-0.174109	8.19166e-05	0.000462242	-0.324684	4.6373e-08	2.12675e-06
ENSG00000169918	OTUD7A	0.0613097	-0.408562	8.19696e-05	0.000462407	-0.588451	4.96558e-06	6.21565e-05
ENSG00000159733	ZFYVE28	0.0613453	-0.443485	8.22538e-05	0.000463825	-0.619854	2.16702e-06	3.34788e-05
ENSG00000117228	GBP1	0.0613809	0.810901	8.22688e-05	0.000463825	1.33907	3.17918e-06	4.41408e-05
ENSG00000177034	MTX3	0.0614166	-0.383035	2.77232e-05	0.000188415	-0.397619	0.000185926	0.00104307
ENSG00000151948	GLT1D1	0.0614166	0.605137	8.23983e-05	0.00046442	0.718947	9.53322e-06	0.000101795
ENSG00000074800	ENO1	0.0614879	0.238091	1.01541e-05	8.22192e-05	0.336092	0.000188101	0.00105464
ENSG00000227372	TP73-AS1	0.0615593	-0.162762	5.75402e-05	0.000345153	-0.216921	0.000188388	0.00105566
ENSG00000154269	ENPP3	0.0615593	-0.709835	8.31276e-05	0.000467988	-1.31172	1.19924e-06	2.16009e-05
ENSG00000010165	EEF1AKNMT	0.0615767	0.655642	3.65749e-10	2.32845e-08	0.463605	0.0141622	0.0336629
ENSG00000225032	ENSG00000225032	0.0615767	-0.318458	0.0021801	0.00710966	-0.607546	1.80362e-08	1.1429e-06
ENSG00000173391	OLR1	0.061595	1.53419	3.56434e-07	5.31557e-06	1.54305	0.000188622	0.00105667
ENSG00000128563	PRKRIP1	0.061595	-0.182067	8.32734e-05	0.000468673	-0.288232	2.19902e-06	3.3838e-05
ENSG00000162650	ATXN7L2	0.0616307	-0.218399	2.35668e-05	0.000164485	-0.283707	0.000188684	0.00105671
ENSG00000188042	ARL4C	0.0617022	-0.616394	1.63476e-07	2.83413e-06	-0.543065	0.000189082	0.00105832
ENSG00000111640	GAPDH	0.0617736	0.364132	1.1068e-06	1.33732e-05	0.425163	0.000189771	0.00106157
ENSG00000068912	ERLEC1	0.0617736	0.325891	8.36317e-05	0.000470008	0.33589	0.000108272	0.000677829
ENSG00000178966	RMI1	0.061777	0.645388	3.78563e-10	2.39537e-08	0.566204	0.000906322	0.00367515
ENSG00000101188	NTSR1	0.061777	0.780096	0.000214893	0.00102809	1.47218	1.81033e-08	1.1434e-06
ENSG00000062716	VMP1	0.061881	0.431849	8.3748e-05	0.000470253	0.419534	5.3211e-05	0.000388225
ENSG00000248124	RRN3P1	0.0619526	-0.338934	8.3889e-05	0.000470773	-0.525775	8.53263e-08	3.16526e-06
ENSG00000146733	PSPH	0.0619884	0.599267	1.97645e-08	5.30065e-07	0.508545	0.000191554	0.00106962
ENSG00000166682	TMPRSS5	0.0620959	-0.40053	4.16509e-05	0.000264552	-0.482761	0.000192284	0.00107282
ENSG00000091073	DTX2	0.0620959	0.262831	8.44348e-05	0.000473085	0.326083	8.67192e-06	9.47977e-05
ENSG00000161533	ACOX1	0.0621318	0.455672	4.1024e-06	3.91816e-05	0.431869	0.00019243	0.00107333
ENSG00000198934	MAGEE1	0.0621318	-0.463761	8.44683e-05	0.000473085	-0.552634	5.57833e-05	0.000402128
ENSG00000121671	CRY2	0.0621776	-0.454436	3.86613e-10	2.4373e-08	-0.41369	0.000281636	0.00145345
ENSG00000148926	ADM	0.0621776	0.841787	0.000477426	0.00200436	1.63783	1.83425e-08	1.15099e-06
ENSG00000203710	CR1	0.0623112	0.7273	1.12134e-05	8.92336e-05	0.721678	0.000193278	0.00107625
ENSG00000170004	CHD3	0.0623471	-0.193365	8.52704e-05	0.000477008	-0.313435	4.25309e-08	2.00294e-06
ENSG00000273542	H4C12	0.0624549	1.01874	8.63049e-05	0.000482378	1.44208	0.000109823	0.000685355
ENSG00000196123	KIAA0895L	0.0624909	0.411727	4.86874e-08	1.08413e-06	0.36282	0.000193937	0.00107862
ENSG00000130559	CAMSAP1	0.0625629	-0.18051	1.19732e-06	1.42018e-05	-0.187405	0.000195089	0.00108441
ENSG00000137076	TLN1	0.0625781	0.179267	0.00436211	0.0127425	0.378988	1.87851e-08	1.17116e-06
ENSG00000103528	SYT17	0.0625988	-0.869383	8.31044e-05	0.000467988	-0.940022	0.000195465	0.00108619
ENSG00000092621	PHGDH	0.0627069	1.38496	4.399e-10	2.66092e-08	1.1596	0.000196519	0.0010911
ENSG00000151413	NUBPL	0.0627069	-0.317033	8.7048e-05	0.000485553	-0.483987	1.19899e-07	4.10866e-06
ENSG00000258484	SPESP1	0.0627784	0.773005	3.92314e-10	2.44938e-08	0.610621	0.00136994	0.00508582
ENSG00000105609	LILRB5	0.0627784	0.460372	0.0774453	0.138187	1.22795	1.92872e-08	1.1986e-06
ENSG00000095397	WHRN	0.062779	-0.796836	3.11324e-07	4.77864e-06	-0.660188	0.000197263	0.0010946
ENSG00000134827	TCN1	0.0628511	1.19876	6.85294e-08	1.42925e-06	1.05217	0.00019815	0.00109839
ENSG00000149311	ATM	0.0631038	-0.286035	8.96958e-06	7.43014e-05	-0.322025	0.000199857	0.00110614
ENSG00000159267	HLCS	0.06314	-0.300412	8.85471e-05	0.000492218	-0.391532	1.53653e-07	4.85239e-06
ENSG00000099381	SETD1A	0.0631789	-0.290258	4.01572e-10	2.49116e-08	-0.147611	0.0439366	0.0852744
ENSG00000102921	N4BP1	0.0631789	0.304438	0.00145735	0.00508763	0.711916	1.94546e-08	1.20127e-06
ENSG00000180712	LINC02363	0.0632485	0.767701	8.89827e-05	0.000494119	0.916442	0.000176548	0.0010027
ENSG00000272994	C2orf49-DT	0.0632847	-0.36906	2.87178e-05	0.000194426	-0.377758	0.000201458	0.00111341
ENSG00000119541	VPS4B	0.0632847	0.17998	8.89908e-05	0.000494119	0.297608	8.7925e-06	9.56479e-05
ENSG00000125826	RBCK1	0.0633571	0.294683	8.93686e-05	0.000495933	0.500208	2.28176e-06	3.4724e-05
ENSG00000275294	LINC02340	0.0633791	0.899303	4.04608e-10	2.50199e-08	0.543044	0.00535985	0.0151428
ENSG00000258727	ENSG00000258727	0.0633791	-0.26227	9.16283e-05	0.000505583	-0.437087	1.98382e-08	1.22106e-06
ENSG00000269711	ENSG00000269711	0.0633933	0.95272	6.04119e-05	0.00035938	1.24439	0.000202115	0.00111608
ENSG00000125304	TM9SF2	0.0634658	0.193904	8.98061e-05	0.000497934	0.284407	1.73858e-06	2.83169e-05
ENSG00000155542	SETD9	0.0635383	-0.41271	8.99418e-05	0.000498402	-0.371476	2.37312e-05	0.000206693
ENSG00000124813	RUNX2	0.0635793	-0.107881	0.138352	0.221174	-0.502275	1.99959e-08	1.22333e-06
ENSG00000116584	ARHGEF2	0.0636471	0.225519	3.86155e-05	0.000248277	0.24857	0.000204016	0.00112433
ENSG00000165490	DDIAS	0.0637795	0.789469	4.10382e-10	2.52164e-08	0.454274	0.0242618	0.0523586
ENSG00000187676	B3GLCT	0.0637924	-0.408916	1.40177e-08	4.06568e-07	-0.333371	0.000205108	0.00112906
ENSG00000146223	RPL7L1	0.0639014	0.212801	1.13985e-05	9.04473e-05	0.255601	0.000206776	0.00113727
ENSG00000151687	ANKAR	0.0639014	-0.273206	9.12339e-05	0.000504123	-0.376456	4.10518e-05	0.000314221
ENSG00000175455	CCDC14	0.0639742	-0.253327	9.14273e-05	0.000504904	-0.357704	9.32745e-07	1.77084e-05
ENSG00000168961	LGALS9	0.0639797	0.2747	0.0201166	0.0456954	0.860763	2.0095e-08	1.22516e-06
ENSG00000177602	HASPIN	0.0641799	1.45169	4.27289e-10	2.60902e-08	1.26159	0.000605164	0.0026606
ENSG00000206530	CFAP44	0.0641927	-0.328118	9.20601e-05	0.000507533	-0.409662	3.60277e-05	0.000285841
ENSG00000158481	CD1C	0.0642292	-0.650166	9.20999e-05	0.000507608	-1.15246	4.01846e-08	1.93678e-06
ENSG00000151612	ZNF827	0.0643021	-0.449202	6.80691e-05	0.000395126	-0.454032	0.000211637	0.00116037
ENSG00000131023	LATS1	0.06438	-0.181332	4.28922e-10	2.61078e-08	-0.0236907	0.617745	0.702469
ENSG00000176771	NCKAP5	0.0644482	-1.00651	9.25191e-05	0.000509037	-1.48176	4.69556e-05	0.000350525
ENSG00000007402	CACNA2D2	0.0645212	-0.763069	1.57634e-05	0.000117587	-0.627823	0.000213591	0.00116886
ENSG00000156475	PPP2R2B	0.0645943	-0.700378	8.82285e-06	7.33675e-05	-0.649712	0.000214989	0.00117589
ENSG00000204104	TRAF3IP1	0.0646309	-0.145837	9.36802e-05	0.000514587	-0.254659	4.68637e-08	2.14122e-06
ENSG00000198019	FCGR1B	0.0647407	0.824199	9.45324e-05	0.000518953	1.43708	2.41236e-08	1.38349e-06
ENSG00000111605	CPSF6	0.0647773	-0.278764	4.97539e-07	7.02087e-06	-0.281819	0.000215871	0.00117924
ENSG00000286848	ENSG00000286848	0.0648872	2.16375	3.12022e-08	7.62079e-07	2.0119	0.000216642	0.00118195
ENSG00000133131	MORC4	0.0648872	-0.387453	9.52649e-05	0.000522383	-0.486463	2.78244e-05	0.000234013
ENSG00000157551	KCNJ15	0.0649238	1.61397	3.57271e-06	3.49126e-05	1.76252	0.000216661	0.00118195
ENSG00000100865	CINP	0.0649605	0.210957	9.53998e-05	0.000522828	0.347142	7.33464e-07	1.48592e-05
ENSG00000116754	SRSF11	0.0649805	-0.353638	4.43666e-10	2.67536e-08	-0.241079	0.00222289	0.00748853
ENSG00000104936	DMPK	0.0650339	-0.350618	9.59426e-05	0.000525457	-0.423779	1.56473e-05	0.000149488
ENSG00000083544	TDRD3	0.065144	-0.262018	1.03165e-06	1.25734e-05	-0.224192	0.000217427	0.00118439
ENSG00000143294	PRCC	0.065144	0.105955	9.61988e-05	0.000526464	0.194359	8.8812e-07	1.70963e-05
ENSG00000145675	PIK3R1	0.0651806	-0.698486	4.52893e-10	2.72254e-08	-0.37471	0.00907388	0.0233082
ENSG00000143344	RGL1	0.0651806	0.5819	0.00111444	0.00406215	1.68432	2.23133e-08	1.33037e-06
ENSG00000087253	LPCAT2	0.0652175	0.421067	9.63995e-05	0.000527074	0.562173	2.50418e-06	3.69734e-05
ENSG00000105875	WDR91	0.0652542	-0.306045	8.69198e-07	1.08815e-05	-0.318135	0.000217807	0.00118518
ENSG00000071246	VASH1	0.0653277	-0.545748	9.65016e-05	0.000527377	-0.635811	8.36694e-08	3.12177e-06
ENSG00000064995	TAF11	0.0653645	-0.289172	5.15491e-09	1.82985e-07	-0.235423	0.000218015	0.00118518
ENSG00000211962	IGHV1-46	0.0653808	2.24608	4.64675e-10	2.78475e-08	1.75696	0.00143364	0.00526667
ENSG00000162032	SPSB3	0.0654381	-0.165146	9.70531e-05	0.000529831	-0.209768	1.29597e-05	0.000128646
ENSG00000107611	CUBN	0.0655117	-0.409956	9.71301e-05	0.000530066	-0.547039	7.97951e-06	8.89902e-05
ENSG00000287126	ENSG00000287126	0.0655809	0.92627	4.67526e-10	2.79322e-08	0.671022	0.00142685	0.00524772
ENSG00000174720	LARP7	0.0655809	0.00259757	0.947354	0.964188	0.322822	2.2393e-08	1.33037e-06
ENSG00000166147	FBN1	0.0655854	1.07312	8.6538e-08	1.7146e-06	0.990828	0.000219693	0.0011927
ENSG00000235072	ARNILA	0.0657329	-0.469231	9.78019e-05	0.000532833	-0.618436	1.05348e-05	0.000109728
ENSG00000115504	EHBP1	0.0657698	-0.210326	9.17577e-06	7.57186e-05	-0.229922	0.000220762	0.00119682
ENSG00000250251	PKD1P6	0.0658067	-0.381395	2.98013e-08	7.34329e-07	-0.329495	0.000220988	0.00119771
ENSG00000204475	NCR3	0.0658067	-0.493929	9.84311e-05	0.000535961	-0.474426	0.000185221	0.00103942
ENSG00000204619	PPP1R11	0.0658805	0.256199	9.87998e-05	0.000537667	0.335365	1.06447e-05	0.000110363
ENSG00000100445	SDR39U1	0.0659174	-0.188496	9.8967e-05	0.000538426	-0.214701	3.836e-05	0.000299913
ENSG00000166527	CLEC4D	0.0659544	0.68993	9.91074e-05	0.000539039	1.02027	4.18897e-06	5.45186e-05
ENSG00000243063	IGKV3-7	0.0659811	1.97951	4.80851e-10	2.85525e-08	1.59134	0.000330515	0.00165189
ENSG00000121753	ADGRB2	0.0660283	-0.592218	9.93673e-05	0.000539822	-0.727981	1.22842e-05	0.000123269
ENSG00000177932	ZNF354C	0.0661763	-0.322183	4.04005e-05	0.00025779	-0.377507	0.000223754	0.00120931
ENSG00000241351	IGKV3-11	0.0661811	1.82131	4.85327e-10	2.87305e-08	1.28737	0.00136507	0.00507261
ENSG00000001497	LAS1L	0.0662133	-0.180844	9.94719e-05	0.000539962	-0.196764	8.74875e-05	0.000573565
ENSG00000163251	FZD5	0.0662503	0.706936	9.951e-05	0.000540019	0.906089	4.6915e-05	0.000350358
ENSG00000070214	SLC44A1	0.0662873	0.31538	7.26877e-06	6.22575e-05	0.351188	0.000225108	0.0012155
ENSG00000112299	VNN1	0.0662873	0.769618	9.96038e-05	0.000540311	0.999181	0.000145859	0.000858931
ENSG00000203880	PCMTD2	0.0663244	-0.176047	9.96195e-05	0.000540311	-0.298783	2.32958e-06	3.53128e-05
ENSG00000113810	SMC4	0.0663614	0.29559	2.12701e-05	0.000150346	0.332597	0.000226282	0.00122127
ENSG00000173889	PHC3	0.0663812	-0.276801	4.87309e-10	2.87601e-08	-0.188852	0.00646939	0.0176377
ENSG00000237550	ENSG00000237550	0.0663812	-0.25715	0.132646	0.2136	-0.56157	2.28971e-08	1.34501e-06
ENSG00000157856	DRC1	0.0663985	1.6029	2.27805e-07	3.72017e-06	1.43762	0.00022643	0.00122173
ENSG00000137054	POLR1E	0.0663985	-0.281737	9.97104e-05	0.000540405	-0.37793	8.12363e-06	9.0233e-05
ENSG00000256937	KRT17P8	0.0664356	-0.836986	2.57594e-05	0.000177491	-0.806762	0.000226666	0.00122266
ENSG00000171148	TADA3	0.0664356	0.201485	9.97205e-05	0.000540405	0.26522	3.28983e-06	4.50941e-05
ENSG00000158163	DZIP1L	0.0665098	0.91224	9.0099e-05	0.00049913	1.00426	0.000226906	0.00122327
ENSG00000132530	XAF1	0.0665098	0.784973	9.99529e-05	0.000541363	1.71022	3.19389e-08	1.65936e-06
ENSG00000237356	ENSG00000237356	0.0665469	-0.358111	6.04e-05	0.00035938	-0.440542	0.000226971	0.00122327
ENSG00000161791	FMNL3	0.066584	-0.328488	0.000100038	0.000541521	-0.562228	9.0342e-06	9.77626e-05
ENSG00000271959	ENSG00000271959	0.0666954	-0.704543	0.000100192	0.000541902	-1.01891	0.000120614	0.000738473
ENSG00000160360	GPSM1	0.0667326	-0.402175	0.00010044	0.000543091	-0.487962	5.71679e-07	1.25128e-05
ENSG00000235863	B3GALT4	0.0668069	0.24955	0.000100672	0.000544045	0.45134	6.71953e-06	7.78121e-05
ENSG00000204130	RUFY2	0.0668441	-0.217726	2.61135e-07	4.17322e-06	-0.169064	0.000228765	0.0012302
ENSG00000232472	EEF1B2P3	0.0668813	-0.420582	2.95354e-05	0.000199059	-0.578254	0.000229027	0.00123127
ENSG00000159873	CCDC117	0.0668813	0.201778	0.000101063	0.000545853	0.244706	0.000112611	0.000698694
ENSG00000176912	TYMSOS	0.0669185	1.63463	9.33377e-09	2.91373e-07	1.74493	0.000229162	0.00123165
ENSG00000053254	FOXN3	0.0669814	-0.220716	5.21258e-10	3.04206e-08	-0.121168	0.0315562	0.0648752
ENSG00000170667	RASA4B	0.0669814	-0.373017	0.00162924	0.00558033	-0.73931	2.3251e-08	1.35353e-06
ENSG00000137070	IL11RA	0.066993	-0.33961	0.000101363	0.000547016	-0.559817	3.48216e-08	1.78041e-06
ENSG00000226321	CROCC2	0.0670303	-1.66729	4.06207e-09	1.51098e-07	-1.32131	0.000229634	0.00123287
ENSG00000237471	ENSG00000237471	0.0670675	-0.699884	5.57019e-06	5.0003e-05	-0.713921	0.000229644	0.00123287
ENSG00000136040	PLXNC1	0.0670675	0.49505	0.000101784	0.000548984	0.69679	2.68984e-07	7.25379e-06
ENSG00000166130	IKBIP	0.0671048	0.536941	4.35218e-06	4.11223e-05	0.494359	0.000229897	0.00123389
ENSG00000013441	CLK1	0.0671814	-0.524386	5.21711e-10	3.04206e-08	-0.493199	0.000289657	0.00148414
ENSG00000151502	VPS26B	0.0672166	-0.149262	0.000102528	0.00055238	-0.152477	0.00021117	0.00115847
ENSG00000109854	HTATIP2	0.0672912	0.312942	0.000102674	0.000552834	0.4295	4.05561e-06	5.30331e-05
ENSG00000149646	CNBD2	0.0673814	-0.464441	5.41825e-10	3.14989e-08	-0.298112	0.0112008	0.0277465
ENSG00000114978	MOB1A	0.0673814	0.0805788	0.127236	0.206654	0.366714	2.38644e-08	1.38092e-06
ENSG00000138326	RPS24	0.0674406	-0.210063	8.36558e-06	7.01964e-05	-0.23254	0.000233199	0.00124849
ENSG00000244116	IGKV2-28	0.0675814	2.07739	5.58026e-10	3.22323e-08	1.49632	0.000563778	0.0025165
ENSG00000159189	C1QC	0.0675814	1.30103	0.000211407	0.00101506	2.53441	2.39471e-08	1.38157e-06
ENSG00000008710	PKD1	0.0675902	-0.275241	3.91487e-07	5.76308e-06	-0.268463	0.000234372	0.00125338
ENSG00000167699	GLOD4	0.0676276	-0.175218	0.000103811	0.000557595	-0.193112	3.70706e-05	0.000292056
ENSG00000177548	RABEP2	0.067665	-0.229618	0.00010407	0.000558828	-0.289466	8.01054e-06	8.92332e-05
ENSG00000118898	PPL	0.0677024	1.38918	0.00010418	0.000559266	1.88279	2.64518e-05	0.000224916
ENSG00000064703	DDX20	0.0677814	-0.423411	5.58662e-10	3.22323e-08	-0.216512	0.00669251	0.0181233
ENSG00000228323	MYADM-AS1	0.0677814	0.106358	0.531804	0.634083	-1.01878	2.40738e-08	1.38349e-06
ENSG00000102678	FGF9	0.0678148	-0.991532	4.85458e-06	4.48437e-05	-0.832963	0.000236198	0.00126105
ENSG00000241220	ENSG00000241220	0.0678522	-0.909948	2.32728e-06	2.44793e-05	-0.950578	0.000236286	0.00126117
ENSG00000197363	ZNF517	0.0678522	-0.233031	0.000105323	0.000564775	-0.251794	2.44182e-05	0.000210988
ENSG00000203907	OOEP	0.0678897	-0.291442	1.27771e-06	1.49996e-05	-0.261009	0.000236493	0.00126193
ENSG00000179115	FARSA	0.0679272	0.412997	1.43725e-09	6.56639e-08	0.411136	0.000237734	0.0012682
ENSG00000165516	KLHDC2	0.0679647	-0.279744	2.54777e-07	4.0941e-06	-0.263623	0.000237935	0.00126863
ENSG00000211933	IGHV6-1	0.0679814	2.18365	5.59421e-10	3.22323e-08	1.5822	0.000994658	0.00395632
ENSG00000129562	DAD1	0.0680022	0.237852	1.17125e-05	9.24853e-05	0.262557	0.000237946	0.00126863
ENSG00000135040	NAA35	0.0681148	-0.238733	2.37078e-07	3.84895e-06	-0.219387	0.000238734	0.00127169
ENSG00000121406	ZNF549	0.0681148	-0.316402	0.000106772	0.000571442	-0.355944	0.000129321	0.00077984
ENSG00000163605	PPP4R2	0.06819	0.305339	3.21479e-05	0.000213919	0.381343	0.000239054	0.00127278
ENSG00000143184	XCL1	0.0682275	-0.772402	0.00010732	0.000573899	-0.69392	0.000107668	0.000675615
ENSG00000169718	DUS1L	0.0683403	-0.188084	4.22134e-07	6.12599e-06	-0.162042	0.000240867	0.0012808
ENSG00000162910	MRPL55	0.0683779	-0.207402	8.95451e-06	7.42082e-05	-0.214356	0.000240894	0.0012808
ENSG00000165886	UBTD1	0.0683779	0.450634	0.000107896	0.000576345	0.610791	1.26936e-05	0.000126654
ENSG00000163221	S100A12	0.0684532	0.927239	7.84231e-07	1.00577e-05	1.01125	0.000241781	0.00128483
ENSG00000177058	SLC38A9	0.0684908	-0.160933	4.57146e-05	0.000285782	-0.182342	0.000242495	0.00128826
ENSG00000158555	GDPD5	0.0685285	-0.388325	0.00010834	0.000578079	-0.45948	0.000219094	0.00119011
ENSG00000101391	CDK5RAP1	0.0685662	-0.201712	5.05097e-06	4.62999e-05	-0.207158	0.000242958	0.00128973
ENSG00000181666	ZNF875	0.0685662	-0.237747	0.00010846	0.000578436	-0.325122	1.56769e-05	0.000149697
ENSG00000287063	ENSG00000287063	0.0685813	-0.697948	0.0059955	0.0166855	-1.75768	2.44805e-08	1.39157e-06
ENSG00000132002	DNAJB1	0.0686415	-0.450889	1.25925e-08	3.72728e-07	-0.456213	0.0002435	0.00129218
ENSG00000119922	IFIT2	0.0686792	1.20142	0.000108762	0.000579698	2.49048	4.60458e-07	1.07739e-05
ENSG00000078304	PPP2R5C	0.0687812	-0.41002	5.79931e-10	3.30221e-08	-0.292081	0.000746123	0.00314787
ENSG00000102524	TNFSF13B	0.0687812	0.397973	0.00202816	0.00670083	0.857191	2.46055e-08	1.39458e-06
ENSG00000198721	ECI2	0.0688301	-0.266801	0.000109793	0.00058455	-0.356528	5.47479e-06	6.66738e-05
ENSG00000198276	UCKL1	0.0688679	-0.189612	5.68048e-05	0.000341479	-0.187648	0.000247965	0.00131371
ENSG00000139173	TMEM117	0.0689057	-0.381081	5.47117e-05	0.000330534	-0.388127	0.000248502	0.00131589
ENSG00000138073	PREB	0.0689812	0.450079	5.86241e-10	3.32838e-08	0.337928	0.00212246	0.0072118
ENSG00000204388	HSPA1B	0.0690946	0.620472	0.000110909	0.000589309	1.06968	3.61899e-08	1.81673e-06
ENSG00000118162	KPTN	0.0691324	0.337878	0.00011093	0.000589309	0.458149	1.00198e-05	0.000105873
ENSG00000146085	MMUT	0.069246	0.252006	1.4431e-06	1.65705e-05	0.251267	0.000250379	0.00132269
ENSG00000175221	MED16	0.069246	0.217474	0.000111578	0.000592264	0.235644	2.26378e-05	0.000199054
ENSG00000196911	KPNA5	0.0692838	-0.491842	4.73728e-09	1.71292e-07	-0.393476	0.000250413	0.00132269
ENSG00000237232	ZNF295-AS1	0.0693217	-0.855506	1.20879e-09	5.73866e-08	-0.77614	0.0002516	0.0013286
ENSG00000224043	CCNT2-AS1	0.0693217	-0.274759	0.000111868	0.000593481	-0.427515	1.78263e-06	2.88309e-05
ENSG00000196531	NACA	0.0693596	-0.270023	8.65609e-10	4.41142e-08	-0.247322	0.000251761	0.00132908
ENSG00000211947	IGHV3-21	0.069381	2.049	6.00391e-10	3.38889e-08	1.05066	0.0052768	0.0149428
ENSG00000087842	PIR	0.0693975	1.23394	2.70707e-05	0.000184884	1.18898	0.000251882	0.00132936
ENSG00000129167	TPH1	0.0693975	-0.506295	0.000112584	0.000596951	-0.795618	2.90618e-05	0.000242311
ENSG00000234235	BOK-AS1	0.0694354	-0.471245	0.000113085	0.000599447	-0.84904	2.84283e-05	0.000238159
ENSG00000227741	ENSG00000227741	0.0694733	-0.325968	0.000113185	0.000599812	-0.649499	1.80965e-05	0.000167506
ENSG00000183598	H3C13	0.0695113	1.30141	0.00011333	0.000600415	1.86074	0.000108301	0.000677829
ENSG00000198315	ZKSCAN8	0.0695809	-0.456511	6.05651e-10	3.40867e-08	-0.317521	0.00107587	0.00422286
ENSG00000235237	ENSG00000235237	0.0695809	-0.451117	0.00963906	0.024843	-1.34112	2.53877e-08	1.42223e-06
ENSG00000132589	FLOT2	0.0695871	0.405619	9.46744e-06	7.76306e-05	0.402058	0.000253909	0.00133823
ENSG00000211640	IGLV6-57	0.0696251	2.38019	1.06432e-07	2.04675e-06	2.41855	0.000254379	0.00134034
ENSG00000063176	SPHK2	0.069701	0.168447	0.00011468	0.000606741	0.232148	3.03246e-05	0.00025057
ENSG00000038274	MAT2B	0.069777	0.381291	1.80364e-06	1.99551e-05	0.404482	0.000255386	0.00134418
ENSG00000144199	FAHD2B	0.069815	-0.43027	0.000115706	0.000611671	-0.450025	2.49801e-06	3.69537e-05
ENSG00000108669	CYTH1	0.0698911	-0.232854	7.76153e-10	4.08416e-08	-0.23018	0.000255997	0.00134625
ENSG00000120832	MTERF2	0.0700814	-0.344073	0.000117228	0.000618539	-0.488776	1.92834e-07	5.74255e-06
ENSG00000176624	MEX3C	0.0701576	-0.377293	1.85372e-09	8.14336e-08	-0.362442	0.000258771	0.0013583
ENSG00000048462	TNFRSF17	0.0701806	2.25662	6.55109e-10	3.65525e-08	1.86586	0.000573858	0.00255258
ENSG00000125534	PPDPF	0.0701806	-0.10111	0.237493	0.339249	0.513661	2.61695e-08	1.45339e-06
ENSG00000188002	ENSG00000188002	0.0701957	-0.308034	4.99475e-05	0.000306811	-0.251809	0.000258893	0.00135857
ENSG00000152642	GPD1L	0.0701957	-0.223632	0.000118299	0.00062368	-0.350691	1.58496e-07	4.94072e-06
ENSG00000115884	SDC1	0.0702338	2.98873	4.22012e-08	9.73183e-07	3.26258	0.000259302	0.00136035
ENSG00000071073	MGAT4A	0.070272	-0.328368	3.09001e-05	0.000206964	-0.306617	0.000260082	0.00136407
ENSG00000278196	IGLV2-8	0.0703101	1.91132	1.19135e-09	5.66973e-08	1.32968	0.000260199	0.00136432
ENSG00000151778	SERP2	0.0703101	-0.711701	0.000119095	0.000627362	-1.26377	8.77531e-08	3.24284e-06
ENSG00000244575	IGKV1-27	0.0704628	1.86036	3.71487e-09	1.40061e-07	1.7303	0.000262313	0.00137391
ENSG00000173511	VEGFB	0.0704628	-0.284002	0.000119894	0.000630887	-0.264814	0.000193367	0.00107625
ENSG00000146021	KLHL3	0.070501	-0.405042	0.00012003	0.000631435	-0.693246	2.89722e-08	1.54681e-06
ENSG00000157637	SLC38A10	0.0705774	0.267394	3.8467e-07	5.66702e-06	0.296464	0.00026405	0.00138188
ENSG00000168062	BATF2	0.0705774	1.22886	0.000120209	0.000632033	2.09162	1.52855e-05	0.000146758
ENSG00000164048	ZNF589	0.0705803	-0.223387	0.000496885	0.00206975	-0.369872	2.6818e-08	1.47872e-06
ENSG00000162976	SLC66A3	0.0706156	-0.241346	2.49812e-05	0.000173112	-0.257053	0.000264364	0.00138315
ENSG00000169567	HINT1	0.0706539	-0.273658	2.7923e-07	4.40082e-06	-0.292145	0.00026452	0.00138359
ENSG00000017483	SLC38A5	0.0707304	0.620935	0.000120716	0.000634013	0.861429	4.08888e-05	0.000313221
ENSG00000229638	RPL4P4	0.0708835	-0.470589	0.000122129	0.000640739	-0.588994	5.40511e-05	0.000392724
ENSG00000107672	NSMCE4A	0.0709602	-0.17604	0.000122548	0.00064259	-0.198052	1.92214e-05	0.000175297
ENSG00000112200	ZNF451	0.0709799	-0.2909	6.85982e-10	3.78401e-08	-0.197353	0.0145879	0.0344628
ENSG00000176058	TPRN	0.0709985	-0.173077	0.000122683	0.000643126	-0.273291	2.16106e-05	0.000191821
ENSG00000165322	ARHGAP12	0.0711135	-0.297923	1.52796e-08	4.35021e-07	-0.302683	0.000269096	0.00140297
ENSG00000162572	SCNN1D	0.0711135	-0.307148	0.000123086	0.000644716	-0.39995	8.92821e-05	0.000582761
ENSG00000167280	ENGASE	0.0711798	-0.26052	0.000463175	0.00195468	-0.428721	2.76054e-08	1.51141e-06
ENSG00000234614	C2CD4D-AS1	0.0711903	-0.504351	0.00012369	0.000647529	-0.861359	5.46785e-08	2.35886e-06
ENSG00000137628	DDX60	0.0712287	0.687528	0.000123935	0.000648464	1.50717	6.34683e-08	2.5956e-06
ENSG00000125084	WNT1	0.0712671	-0.835613	6.56167e-06	5.7262e-05	-0.701839	0.000270989	0.00141132
ENSG00000171811	CFAP46	0.0713439	-1.2232	1.83897e-06	2.02193e-05	-1.4658	0.000271805	0.00141437
ENSG00000103005	USB1	0.0713439	0.336701	0.000124272	0.000649875	0.383693	3.46489e-05	0.000278413
ENSG00000173276	ZBTB21	0.0713796	-0.636519	6.91829e-10	3.7947e-08	-0.531372	0.00108619	0.00425213
ENSG00000012779	ALOX5	0.0713824	0.423676	0.000124538	0.000651094	0.519293	3.10189e-05	0.000255208
ENSG00000156869	FRRS1	0.0714208	0.368007	0.000124724	0.000651886	0.427678	9.84254e-05	0.000630726
ENSG00000181409	AATK	0.0714977	0.793051	0.000125055	0.000653268	1.1088	2.34807e-05	0.000204973
ENSG00000176049	JAKMIP2	0.0715362	-0.616501	9.73306e-06	7.94062e-05	-0.634216	0.000272923	0.00141871
ENSG00000283031	ENSG00000283031	0.0715747	-0.375008	0.000126076	0.000658244	-0.518542	0.000193893	0.00107862
ENSG00000242371	IGKV1-39	0.0715794	2.12018	7.01024e-10	3.8343e-08	1.20668	0.00790569	0.0207882
ENSG00000183726	TMEM50A	0.0715794	0.149437	0.00682866	0.0186184	0.306709	2.80104e-08	1.51965e-06
ENSG00000181873	IBA57	0.0716517	-0.396857	2.55277e-06	2.63795e-05	-0.32453	0.000273713	0.00142168
ENSG00000131467	PSME3	0.0716517	0.166803	0.000126759	0.000661457	0.286707	1.03856e-07	3.70336e-06
ENSG00000103024	NME3	0.0717673	-0.178083	0.00012759	0.000665147	-0.279358	1.07244e-07	3.80311e-06
ENSG00000100504	PYGL	0.0718444	0.718107	3.76897e-06	3.64194e-05	0.690307	0.000276935	0.00143629
ENSG00000198815	FOXJ3	0.0719789	-0.216388	7.12786e-10	3.87122e-08	-0.162643	0.00956615	0.0243206
ENSG00000104805	NUCB1	0.072076	0.288124	0.000128328	0.000667669	0.412342	1.5999e-07	4.97742e-06
ENSG00000085382	HACE1	0.0721146	-0.178154	6.26471e-06	5.50665e-05	-0.165593	0.000278058	0.00143933
ENSG00000160014	CALM3	0.0721532	0.166623	0.00012885	0.000670026	0.206985	2.04164e-05	0.000184051
ENSG00000134333	LDHA	0.0721919	0.342496	5.08604e-07	7.13552e-06	0.469829	0.000278645	0.00144187
ENSG00000280560	LINC01374	0.0722305	-0.648305	0.000129057	0.000670745	-1.03271	1.13011e-07	3.92183e-06
ENSG00000119318	RAD23B	0.0722692	0.214876	1.4269e-05	0.000108508	0.258305	0.000280079	0.00144837
ENSG00000100479	POLE2	0.0723785	0.837126	7.20254e-10	3.89559e-08	0.622886	0.000598153	0.00263899
ENSG00000169239	CA5B	0.0723785	-0.235727	0.00070658	0.00278459	-0.427699	2.82571e-08	1.51965e-06
ENSG00000171777	RASGRP4	0.0725015	0.467579	0.000131161	0.000680402	0.610022	1.72778e-06	2.81795e-05
ENSG00000196301	HLA-DRB9	0.0725402	-0.746291	3.54104e-05	0.000231888	-0.650995	0.000280937	0.00145023
ENSG00000184277	TM2D3	0.0725782	-0.281325	7.24582e-10	3.90811e-08	-0.234129	0.00129821	0.00488904
ENSG00000150907	FOXO1	0.0726177	-0.370281	6.66604e-05	0.000388692	-0.530701	0.000281808	0.00145395
ENSG00000090104	RGS1	0.0726953	-0.764898	3.1488e-05	0.000210354	-0.820541	0.000282926	0.00145894
ENSG00000088538	DOCK3	0.0727341	-0.454939	0.000132179	0.000684585	-0.55913	2.48049e-05	0.000214115
ENSG00000198780	FAM169A	0.0727729	-0.705681	6.69919e-07	8.84885e-06	-0.536946	0.0002832	0.00145931
ENSG00000132256	TRIM5	0.0729282	0.528278	0.000133114	0.000688512	1.13054	2.22815e-06	3.42042e-05
ENSG00000110619	CARS1	0.0729671	0.167756	0.000133165	0.000688592	0.266835	1.81324e-06	2.90104e-05
ENSG00000123700	KCNJ2	0.073006	1.03973	0.000133245	0.000688822	1.50671	7.90794e-05	0.000531052
ENSG00000211632	IGKV3D-11	0.0731226	1.7558	1.68318e-06	1.88153e-05	1.67139	0.000286728	0.00147422
ENSG00000142583	SLC2A5	0.0731774	1.46216	7.37949e-10	3.94732e-08	0.856399	0.00269252	0.00869625
ENSG00000204386	NEU1	0.0731774	0.316123	0.000197333	0.000960547	0.486927	2.934e-08	1.56213e-06
ENSG00000147206	NXF3	0.0732005	1.14509	0.000134563	0.000694713	1.21234	0.000213383	0.00116829
ENSG00000136932	TRMO	0.0732394	-0.295872	1.39241e-06	1.60835e-05	-0.311155	0.000287472	0.00147682
ENSG00000198089	SFI1	0.0733173	-0.239089	0.000135522	0.000699107	-0.322061	2.96878e-05	0.000246573
ENSG00000151726	ACSL1	0.0733562	0.721883	0.000135993	0.000701346	1.02559	1.79425e-06	2.89508e-05
ENSG00000117593	DARS2	0.0733771	0.562156	7.4291e-10	3.96293e-08	0.512364	0.000757918	0.00318718
ENSG00000165355	FBXO33	0.0733952	-0.374791	9.17192e-08	1.80072e-06	-0.451599	0.000288424	0.00148019
ENSG00000184220	CMSS1	0.0735122	-0.606512	1.24162e-06	1.46379e-05	-0.533377	0.000288777	0.00148081
ENSG00000204977	TRIM13	0.0735768	-0.455062	7.46522e-10	3.97129e-08	-0.347424	0.00455781	0.0133024
ENSG00000102078	SLC25A14	0.0735902	-0.152755	0.000138831	0.000714847	-0.284533	1.01779e-06	1.9007e-05
ENSG00000196177	ACADSB	0.0737074	-0.240737	0.000139463	0.000717531	-0.402113	4.76305e-07	1.10378e-05
ENSG00000143942	CHAC2	0.0737765	1.32732	7.48637e-10	3.97166e-08	1.07818	0.000725617	0.00307814
ENSG00000108924	HLF	0.0737765	-0.542355	0.000670582	0.00266381	-0.964365	3.05662e-08	1.61408e-06
ENSG00000151208	DLG5	0.0737855	-0.701994	7.12099e-07	9.311e-06	-0.507013	0.000293037	0.00149983
ENSG00000237491	LINC01409	0.0738246	-0.334256	0.000140129	0.000720384	-0.618965	4.04929e-08	1.94195e-06
ENSG00000225079	FTH1P22	0.0739028	-0.743653	0.000140303	0.000720894	-1.00087	6.11821e-06	7.24995e-05
ENSG00000103196	CRISPLD2	0.0739419	0.641965	0.000140402	0.000721214	0.751986	4.89524e-05	0.000362492
ENSG00000118705	RPN2	0.0740593	0.24016	0.000140744	0.000722399	0.342774	6.44725e-06	7.53071e-05
ENSG00000138646	HERC5	0.0740985	0.865658	0.00014089	0.000722956	2.00045	3.43716e-08	1.76207e-06
ENSG00000068831	RASGRP2	0.0741377	-0.159408	0.000141163	0.000724166	-0.220127	5.1992e-06	6.42898e-05
ENSG00000127948	POR	0.074216	0.279707	0.000141707	0.000726572	0.390606	6.5171e-05	0.000454059
ENSG00000246379	ENSG00000246379	0.0742552	-0.84605	0.000142645	0.000731188	-1.04344	1.92111e-05	0.000175297
ENSG00000163512	AZI2	0.0743755	0.22066	0.00109127	0.0039927	0.524235	3.13337e-08	1.64116e-06
ENSG00000175305	CCNE2	0.0745299	0.82439	6.39655e-09	2.1666e-07	0.821288	0.000299639	0.00152599
ENSG00000275395	FCGBP	0.0745299	-0.654761	0.000143569	0.000734565	-0.549856	0.000168096	0.000964749
ENSG00000136010	ALDH1L2	0.0745692	1.84666	6.26477e-09	2.14538e-07	1.41251	0.000300636	0.00153007
ENSG00000198924	DCLRE1A	0.0745751	0.524027	7.92978e-10	4.15199e-08	0.474015	0.000404423	0.00193712
ENSG00000166592	RRAD	0.0745751	-0.291598	0.227877	0.328339	-1.43678	3.16689e-08	1.65353e-06
ENSG00000211638	IGLV8-61	0.0746085	1.53986	0.000143793	0.000735325	1.98893	0.000156569	0.000912551
ENSG00000183323	CCDC125	0.0747748	0.655739	7.95067e-10	4.15199e-08	0.497974	0.00731909	0.019522
ENSG00000128536	CDHR3	0.0747748	-0.438872	0.00128971	0.00459576	-0.872026	3.17411e-08	1.65353e-06
ENSG00000196923	PDLIM7	0.0748051	0.532497	0.000144913	0.000740079	0.739738	1.04061e-05	0.000108796
ENSG00000101916	TLR8	0.0750414	0.61164	0.000146903	0.000749058	0.973308	5.14916e-07	1.16315e-05
ENSG00000166889	PATL1	0.075174	0.201464	0.0112593	0.0282931	0.566612	3.2864e-08	1.70285e-06
ENSG00000133318	RTN3	0.0752386	0.479727	1.27303e-05	9.89525e-05	0.518702	0.000306842	0.00155529
ENSG00000121807	CCR2	0.0753176	1.04777	1.65369e-09	7.41561e-08	1.01012	0.000308197	0.00156134
ENSG00000182162	P2RY8	0.075357	-0.321618	0.000150333	0.000764941	-0.417349	1.35381e-07	4.45288e-06
ENSG00000105379	ETFB	0.0753736	0.221793	0.000244308	0.00114749	0.392126	3.37736e-08	1.7453e-06
ENSG00000110848	CD69	0.0753965	-0.515937	1.02033e-05	8.25145e-05	-0.600233	0.000309927	0.00156928
ENSG00000128944	KNSTRN	0.0754361	0.309323	0.000150742	0.000766619	0.46745	0.000193398	0.00107625
ENSG00000112062	MAPK14	0.0754756	0.454021	4.37244e-06	4.12535e-05	0.519015	0.000311425	0.00157604
ENSG00000166428	PLD4	0.0755151	-0.608155	2.21921e-05	0.000155955	-0.659515	0.00031163	0.00157667
ENSG00000103227	LMF1	0.0755547	-0.305247	0.000151766	0.000771221	-0.383227	4.19464e-05	0.000319676
ENSG00000138768	USO1	0.0755732	0.330102	8.15273e-10	4.22137e-08	0.189564	0.0349351	0.070516
ENSG00000285906	ENSG00000285906	0.0757921	0.836004	1.90291e-07	3.22415e-06	0.84202	0.000314158	0.00158655
ENSG00000125753	VASP	0.0757921	0.414869	0.000154122	0.000781836	0.529688	3.33711e-06	4.56127e-05
ENSG00000235545	ENSG00000235545	0.0758317	-0.744782	0.00015419	0.000781836	-0.955267	4.04815e-05	0.000310787
ENSG00000147416	ATP6V1B2	0.0758714	0.354272	8.14373e-05	0.00046034	0.382901	0.000315294	0.00159146
ENSG00000144668	ITGA9	0.075911	1.03889	2.7827e-07	4.39282e-06	0.938634	0.000315429	0.00159172
ENSG00000100416	TRMU	0.0759506	-0.17019	0.000103155	0.000554681	-0.193854	0.000315549	0.00159177
ENSG00000138821	SLC39A8	0.0759903	0.601259	3.15038e-05	0.000210354	0.754862	0.000315602	0.00159177
ENSG00000171045	TSNARE1	0.0760696	-0.250519	0.000154976	0.000784865	-0.3903	3.21116e-07	8.36249e-06
ENSG00000121957	GPSM2	0.0761719	0.756363	8.48369e-10	4.35788e-08	0.602117	0.00885693	0.0228389
ENSG00000145817	YIPF5	0.0762285	0.207674	0.000155726	0.000787725	0.322275	2.05408e-05	0.000184819
ENSG00000112130	RNF8	0.0762682	0.210997	1.4181e-05	0.000107982	0.29901	0.00032018	0.00161172
[truncated: 17,663 more rows]

## Sheet: B
Supplementary Data 1B. Gene set analysis comparing COVID-19 positive versus negative patients.
Term ID	Comparison of COVID-19 infected vs. non-infected patients
	Aggregated Score	Wave 1 Cohort			Wave 2 Cohort
		Beta	Pvalue	Adjusted Pvalue	Beta	Pvalue	Adjusted Pvalue
REACTOME_MEIOTIC_RECOMBINATION	0.000643636	0.433273	1.17547e-12	6.54042e-11	0.483448	5.6298e-11	5.54023e-09
REACTOME_GOLGI_CISTERNAE_PERICENTRIOLAR_STACK_REORGANIZATION	0.000711342	0.547129	5.04861e-14	4.21365e-12	0.578455	7.50871e-10	3.93643e-08
REACTOME_G2_M_DNA_DAMAGE_CHECKPOINT	0.000711342	0.336103	2.10604e-12	1.11466e-10	0.385349	3.44973e-10	2.1339e-08
REACTOME_NONHOMOLOGOUS_END_JOINING_NHEJ	0.00089542	0.295608	1.3727e-11	6.47555e-10	0.381367	3.64895e-12	1.31666e-09
REACTOME_DISEASES_OF_PROGRAMMED_CELL_DEATH	0.00105792	0.352907	2.69743e-11	1.17069e-09	0.414508	2.67188e-11	3.61539e-09
REACTOME_HOMOLOGY_DIRECTED_REPAIR	0.00123395	0.296755	3.29779e-11	1.31835e-09	0.340863	2.73838e-09	1.1163e-07
REACTOME_CONDENSATION_OF_PROPHASE_CHROMOSOMES	0.00142353	0.431746	3.54564e-11	1.32656e-09	0.522066	1.2002e-11	2.34294e-09
REACTOME_FCGAMMA_RECEPTOR_FCGR_DEPENDENT_PHAGOCYTOSIS	0.00162665	0.408115	1.57704e-13	1.14073e-11	0.402222	5.07517e-09	1.73622e-07
REACTOME_DNA_METHYLATION	0.00162665	0.454818	7.92934e-11	2.77527e-09	0.536458	5.16145e-11	5.50654e-09
REACTOME_POLO_LIKE_KINASE_MEDIATED_EVENTS	0.0018395	0.670333	3.18433e-17	6.90999e-14	0.569329	2.23986e-06	2.07235e-05
REACTOME_HCMV_LATE_EVENTS	0.0018395	0.204864	5.89244e-06	4.16502e-05	0.404744	5.7807e-14	1.25152e-10
REACTOME_LEISHMANIA_INFECTION	0.00189959	0.258658	1.2695e-10	4.11165e-09	0.292342	6.69219e-10	3.71503e-08
WP_DNA_DAMAGE_RESPONSE	0.00195672	0.23625	1.42494e-10	4.52059e-09	0.287999	2.87167e-09	1.1163e-07
REACTOME_BASE_EXCISION_REPAIR	0.00213318	0.323307	3.50465e-11	1.32656e-09	0.366205	8.66361e-09	2.64179e-07
REACTOME_IMMUNOREGULATORY_INTERACTIONS_BETWEEN_A_LYMPHOID_AND_A_NON_LYMPHOID_CELL	0.00219369	0.297772	5.7817e-12	2.85143e-10	0.292224	8.93979e-09	2.68814e-07
REACTOME_DNA_DOUBLE_STRAND_BREAK_REPAIR	0.00225505	0.269022	9.92563e-11	3.36541e-09	0.302729	1.00222e-08	2.97234e-07
REACTOME_RECOGNITION_AND_ASSOCIATION_OF_DNA_GLYCOSYLASE_WITH_SITE_CONTAINING_AN_AFFECTED_PURINE	0.00225505	0.393161	2.52666e-10	7.51077e-09	0.487182	2.57251e-10	1.63809e-08
REACTOME_CELL_SURFACE_INTERACTIONS_AT_THE_VASCULAR_WALL	0.00238031	0.365084	2.56605e-14	2.42101e-12	0.350091	1.14502e-08	3.3053e-07
REACTOME_PROCESSING_OF_DNA_DOUBLE_STRAND_BREAK_ENDS	0.00244421	0.287265	2.67109e-10	7.62142e-09	0.348015	1.43754e-09	6.91618e-08
REACTOME_CYCLIN_A_B1_B2_ASSOCIATED_EVENTS_DURING_G2_M_TRANSITION	0.00250895	0.45921	5.76179e-16	2.50062e-13	0.473366	1.23342e-08	3.468e-07
REACTOME_DEPOSITION_OF_NEW_CENPA_CONTAINING_NUCLEOSOMES_AT_THE_CENTROMERE	0.00257454	0.394184	1.94312e-11	8.60526e-10	0.429614	1.47453e-08	4.09276e-07
REACTOME_DNA_DAMAGE_TELOMERE_STRESS_INDUCED_SENESCENCE	0.00277639	0.337431	3.22899e-10	8.63397e-09	0.459944	7.10623e-12	2.16053e-09
REACTOME_TRIGLYCERIDE_METABOLISM	0.00284537	0.23957	3.26261e-10	8.63397e-09	0.30119	1.72433e-09	7.94292e-08
PID_AURORA_A_PATHWAY	0.00291519	0.311324	4.03017e-10	1.05367e-08	0.406178	6.876e-10	3.72164e-08
REACTOME_PARASITE_INFECTION	0.00312974	0.477441	1.45829e-14	1.58225e-12	0.439106	2.73242e-08	6.87871e-07
REACTOME_TRANSCRIPTIONAL_REGULATION_OF_GRANULOPOIESIS	0.00312974	0.361622	4.60974e-10	1.16316e-08	0.477138	5.69765e-13	6.16771e-10
REACTOME_BASE_EXCISION_REPAIR_AP_SITE_FORMATION	0.00320294	0.352532	4.71185e-10	1.17525e-08	0.439424	6.07438e-10	3.4608e-08
BIOCARTA_G2_PATHWAY	0.0033519	0.317642	1.92147e-11	8.60526e-10	0.360022	3.10319e-08	7.54878e-07
REACTOME_ANTI_INFLAMMATORY_RESPONSE_FAVOURING_LEISHMANIA_PARASITE_INFECTION	0.00350424	0.341268	3.25691e-14	2.87286e-12	0.30017	3.18441e-08	7.5761e-07
REACTOME_G2_M_CHECKPOINTS	0.00350424	0.320163	5.7972e-10	1.38241e-08	0.398854	2.11136e-09	8.87348e-08
REACTOME_COMPLEMENT_CASCADE	0.00367816	0.567448	1.61953e-16	1.55751e-13	0.460258	5.38907e-07	6.98644e-06
REACTOME_TP53_REGULATES_TRANSCRIPTION_OF_GENES_INVOLVED_IN_G1_CELL_CYCLE_ARREST	0.0037391	0.457084	1.7874e-13	1.22864e-11	0.437635	3.88523e-08	8.94842e-07
REACTOME_CELL_CYCLE_CHECKPOINTS	0.0038999	0.296387	4.57275e-10	1.16316e-08	0.351279	4.29316e-08	9.68196e-07
REACTOME_PRC2_METHYLATES_HISTONES_AND_DNA	0.0038999	0.366892	8.42996e-10	1.90552e-08	0.461238	8.79005e-11	7.61218e-09
REACTOME_ERCC6_CSB_AND_EHMT2_G9A_POSITIVELY_REGULATE_RRNA_EXPRESSION	0.00440262	0.32766	1.26808e-09	2.69777e-08	0.416343	4.07438e-11	4.91076e-09
KEGG_PHENYLALANINE_METABOLISM	0.00493581	0.367488	1.48977e-09	2.99333e-08	0.478564	5.7978e-09	1.90185e-07
REACTOME_TRIGLYCERIDE_CATABOLISM	0.00502764	0.280875	1.57409e-09	3.13374e-08	0.38515	4.12642e-09	1.56569e-07
REACTOME_RHO_GTPASE_EFFECTORS	0.00512031	0.242264	1.62452e-09	3.20474e-08	0.327532	1.06772e-10	8.56153e-09
REACTOME_TP53_REGULATES_TRANSCRIPTION_OF_GENES_INVOLVED_IN_G2_CELL_CYCLE_ARREST	0.00521383	0.335569	1.85493e-09	3.62631e-08	0.410888	7.61407e-08	1.5406e-06
REACTOME_REPRODUCTION	0.0053082	0.233424	1.96653e-09	3.81015e-08	0.317053	2.02988e-10	1.37334e-08
REACTOME_G0_AND_EARLY_G1	0.00551597	0.48125	2.15324e-16	1.55751e-13	0.422829	6.40204e-07	7.59017e-06
REACTOME_MITOTIC_PROPHASE	0.00551597	0.207587	5.66806e-07	5.46653e-06	0.35348	1.1366e-12	8.20243e-10
WP_CELL_CYCLE	0.00559637	0.257876	6.82957e-10	1.61089e-08	0.306006	9.68728e-08	1.81516e-06
PID_PLK1_PATHWAY	0.00569412	0.445492	4.94199e-16	2.50062e-13	0.428099	9.74012e-08	1.81516e-06
REACTOME_MEIOSIS	0.00569412	0.272472	2.12186e-09	3.94198e-08	0.365299	1.30237e-10	9.7229e-09
WP_MIRNA_REGULATION_OF_DNA_DAMAGE_RESPONSE	0.00589217	0.220887	2.19269e-09	4.03231e-08	0.271338	1.94278e-08	5.1294e-07
KEGG_CELL_CYCLE	0.00640208	0.272204	2.64079e-10	7.62142e-09	0.315918	1.19378e-07	2.10124e-06
PID_E2F_PATHWAY	0.00661197	0.272078	2.56673e-10	7.52677e-09	0.320579	1.25855e-07	2.17981e-06
REACTOME_RESOLUTION_OF_D_LOOP_STRUCTURES_THROUGH_SYNTHESIS_DEPENDENT_STRAND_ANNEALING_SDSA	0.00682525	0.3625	1.0554e-11	5.08937e-10	0.402324	1.39725e-07	2.38193e-06
REACTOME_FORMATION_OF_THE_BETA_CATENIN_TCF_TRANSACTIVATING_COMPLEX	0.00704191	0.295942	5.40179e-09	9.05296e-08	0.418528	7.98349e-12	2.16053e-09
WP_INTEGRATED_CANCER_PATHWAY	0.00726195	0.186618	6.4059e-09	1.06064e-07	0.260716	4.20691e-09	1.56569e-07
REACTOME_HCMV_EARLY_EVENTS	0.00735293	0.179388	1.23814e-05	8.11709e-05	0.335348	2.04415e-12	1.10639e-09
WP_PYRIMIDINE_METABOLISM_AND_RELATED_DISEASES	0.00737325	0.294065	1.55804e-11	7.19353e-10	0.318618	1.65045e-07	2.69498e-06
REACTOME_TELOMERE_MAINTENANCE	0.00737325	0.2822	6.45184e-09	1.06064e-07	0.327284	1.27579e-07	2.19212e-06
WP_TRIACYLGLYCERIDE_SYNTHESIS	0.0077122	0.276949	5.91102e-13	3.56303e-11	0.234864	1.89506e-07	3.03911e-06
BIOCARTA_CELLCYCLE_PATHWAY	0.00794241	0.296546	5.61309e-10	1.35338e-08	0.311533	1.9481e-07	3.07832e-06
REACTOME_ANTIMICROBIAL_PEPTIDES	0.00794241	0.372948	8.87952e-09	1.40646e-07	0.409002	1.58229e-09	7.44709e-08
KEGG_OOCYTE_MEIOSIS	0.00805878	0.231513	7.90303e-10	1.84404e-08	0.270218	1.96216e-07	3.07832e-06
WP_ONE_CARBON_METABOLISM	0.00841297	0.332645	3.45889e-11	1.32656e-09	0.315475	2.04297e-07	3.1369e-06
REACTOME_FORMATION_OF_SENESCENCE_ASSOCIATED_HETEROCHROMATIN_FOCI_SAHF	0.00853272	0.291904	1.21949e-08	1.86359e-07	0.480902	3.66252e-10	2.2026e-08
REACTOME_SIGNALING_BY_THE_B_CELL_RECEPTOR_BCR	0.00865332	0.300596	1.33372e-08	2.0239e-07	0.372717	1.08099e-07	1.9501e-06
REACTOME_HCMV_INFECTION	0.00918905	0.163251	6.13961e-05	0.000321035	0.340689	3.16086e-12	1.31666e-09
REACTOME_ACTIVATED_PKN1_STIMULATES_TRANSCRIPTION_OF_AR_ANDROGEN_RECEPTOR_REGULATED_GENES_KLK2_AND_KLK3	0.00964861	0.377325	1.75659e-08	2.52437e-07	0.535401	1.29863e-11	2.34294e-09
REACTOME_CHK1_CHK2_CDS1_MEDIATED_INACTIVATION_OF_CYCLIN_B_CDK1_COMPLEX	0.0101666	0.491181	1.45352e-13	1.08763e-11	0.45794	2.94314e-07	4.07767e-06
REACTOME_APOPTOTIC_EXECUTION_PHASE	0.0101666	0.213688	2.57689e-08	3.60764e-07	0.3089	1.28237e-10	9.7229e-09
REACTOME_RHO_GTPASES_ACTIVATE_FORMINS	0.0102982	0.248665	8.81019e-10	1.93112e-08	0.286754	2.94528e-07	4.07767e-06
WP_FLUOROPYRIMIDINE_ACTIVITY	0.0105639	0.370806	1.25052e-15	2.86465e-13	0.298218	3.03711e-07	4.16161e-06
WP_DEVELOPMENT_AND_HETEROGENEITY_OF_THE_ILC_FAMILY	0.0105639	-0.263795	2.94107e-08	4.03932e-07	-0.342957	5.21268e-09	1.73622e-07
REACTOME_SIRT1_NEGATIVELY_REGULATES_RRNA_EXPRESSION	0.0106981	0.333724	3.47078e-08	4.73002e-07	0.480319	5.20791e-11	5.50654e-09
BIOCARTA_SRCRPTP_PATHWAY	0.0109689	0.318562	1.44438e-09	2.92925e-08	0.372733	4.09767e-07	5.51022e-06
REACTOME_CREATION_OF_C4_AND_C2_ACTIVATORS	0.0110243	0.676097	8.55033e-16	2.86465e-13	0.500327	1.57164e-05	9.22116e-05
PID_ATM_PATHWAY	0.0111056	0.207233	3.7401e-08	4.9845e-07	0.300945	5.34442e-08	1.15707e-06
WP_BIOMARKERS_FOR_PYRIMIDINE_METABOLISM_DISORDERS	0.0113815	0.247113	3.77035e-08	4.98882e-07	0.313283	8.18845e-08	1.61163e-06
REACTOME_RMTS_METHYLATE_HISTONE_ARGININES	0.0116608	0.225761	4.00198e-08	5.2315e-07	0.289992	2.85579e-09	1.1163e-07
REACTOME_RNA_POLYMERASE_I_PROMOTER_ESCAPE	0.0119434	0.245878	4.18933e-08	5.41122e-07	0.34868	1.7972e-10	1.25514e-08
REACTOME_FCERI_MEDIATED_NF_KB_ACTIVATION	0.012086	0.347752	5.42343e-09	9.05296e-08	0.397226	5.62116e-07	7.20108e-06
WP_NEPHROTIC_SYNDROME	0.0122295	0.164975	1.55812e-08	2.30008e-07	0.206897	5.7221e-07	7.27508e-06
REACTOME_RESOLUTION_OF_SISTER_CHROMATID_COHESION	0.0123738	0.306647	2.30609e-10	6.9503e-09	0.345274	5.74613e-07	7.27508e-06
REACTOME_BINDING_AND_UPTAKE_OF_LIGANDS_BY_SCAVENGER_RECEPTORS	0.0128587	0.572856	1.22511e-15	2.86465e-13	0.456301	2.58123e-06	2.2625e-05
REACTOME_HEMOSTASIS	0.013108	0.192129	5.33995e-08	6.58391e-07	0.281322	5.34121e-11	5.50654e-09
WP_PPAR_SIGNALING_PATHWAY	0.014017	0.25839	9.19023e-08	1.09576e-06	0.296157	9.89324e-08	1.81516e-06
REACTOME_RESOLUTION_OF_D_LOOP_STRUCTURES	0.0141714	0.331742	3.11259e-11	1.29891e-09	0.342	6.41571e-07	7.59017e-06
WP_GASTRIC_CANCER_NETWORK_2	0.0146399	0.320858	1.26265e-10	4.11165e-09	0.339419	7.41616e-07	8.63225e-06
REACTOME_HDACS_DEACETYLATE_HISTONES	0.0147977	0.26262	1.16129e-07	1.34759e-06	0.398358	9.20477e-11	7.66474e-09
WP_DNA_IRDAMAGE_AND_CELLULAR_RESPONSE_VIA_ATR	0.0149564	0.291632	1.00901e-09	2.18955e-08	0.321957	7.85801e-07	9.04925e-06
WP_G1_TO_S_CELL_CYCLE_CONTROL	0.0152763	0.352888	1.81181e-13	1.22864e-11	0.327873	8.24301e-07	9.3927e-06
WP_PEPTIDE_GPCRS	0.0154375	0.243798	2.72353e-08	3.76437e-07	0.29621	8.44602e-07	9.57363e-06
REACTOME_NEGATIVE_REGULATION_OF_NMDA_RECEPTOR_MEDIATED_NEURONAL_TRANSMISSION	0.0155996	-0.238748	3.92156e-08	5.15745e-07	-0.263533	8.76711e-07	9.8722e-06
REACTOME_RHO_GTPASES_ACTIVATE_PKNS	0.0155996	0.321577	1.31106e-07	1.48177e-06	0.474273	1.45505e-11	2.42321e-09
WP_JOUBERT_SYNDROME	0.0157625	-0.184538	1.02718e-07	1.20485e-06	-0.219799	8.80062e-07	9.8722e-06
BIOCARTA_TOB1_PATHWAY	0.0157625	-0.30747	1.36903e-07	1.53927e-06	-0.361426	2.46519e-07	3.6307e-06
REACTOME_MITOTIC_G1_PHASE_AND_G1_S_TRANSITION	0.0164227	0.263181	1.63341e-07	1.79924e-06	0.350808	2.5329e-07	3.68145e-06
PID_FOXM1_PATHWAY	0.0165251	0.408047	1.26025e-15	2.86465e-13	0.336671	3.86516e-06	3.08224e-05
REACTOME_ACTIVATION_OF_ANTERIOR_HOX_GENES_IN_HINDBRAIN_DEVELOPMENT_DURING_EARLY_EMBRYOGENESIS	0.0165251	0.196085	1.35832e-05	8.7725e-05	0.355559	9.01542e-12	2.16871e-09
REACTOME_DNA_DOUBLE_STRAND_BREAK_RESPONSE	0.0165898	0.20184	1.695e-07	1.85765e-06	0.287314	8.43584e-09	2.60908e-07
REACTOME_CELL_CYCLE_MITOTIC	0.0167578	0.217928	1.81699e-07	1.98134e-06	0.302347	1.17636e-07	2.08755e-06
WP_EXTRACELLULAR_VESICLES_IN_THE_CROSSTALK_OF_CARDIAC_CELLS	0.0169266	0.268185	1.85431e-07	2.01193e-06	0.301697	6.60191e-07	7.76801e-06
BIOCARTA_P53_PATHWAY	0.0170963	0.235995	1.89658e-07	2.04755e-06	0.369068	5.93845e-10	3.4608e-08
REACTOME_ANTIGEN_ACTIVATES_B_CELL_RECEPTOR_BCR_LEADING_TO_GENERATION_OF_SECOND_MESSENGERS	0.0174383	0.536152	2.98764e-15	4.79285e-13	0.432297	1.09696e-06	1.16991e-05
REACTOME_FC_EPSILON_RECEPTOR_FCERI_SIGNALING	0.0179575	0.24808	2.37853e-07	2.50554e-06	0.330081	2.384e-07	3.53518e-06
KEGG_SYSTEMIC_LUPUS_ERYTHEMATOSUS	0.0183079	0.227929	2.96106e-07	3.08918e-06	0.347475	1.90112e-09	8.23186e-08
REACTOME_SCAVENGING_OF_HEME_FROM_PLASMA	0.0183569	0.661389	1.35592e-15	2.86465e-13	0.498047	1.95623e-05	0.000111748
REACTOME_TRANSCRIPTIONAL_REGULATION_BY_SMALL_RNAS	0.0183569	0.163023	7.09833e-05	0.000362942	0.337013	1.18068e-11	2.34294e-09
KEGG_PPAR_SIGNALING_PATHWAY	0.0195609	0.247617	3.59161e-07	3.62502e-06	0.292284	2.18901e-07	3.31412e-06
REACTOME_INITIAL_TRIGGERING_OF_COMPLEMENT	0.020188	0.623188	1.45213e-15	2.86465e-13	0.475322	6.36803e-06	4.49844e-05
REACTOME_CHROMOSOME_MAINTENANCE	0.0208553	0.283654	7.17503e-09	1.16193e-07	0.311816	1.84092e-06	1.79531e-05
PID_BARD1_PATHWAY	0.0210436	0.284056	4.94572e-08	6.20359e-07	0.329361	1.86392e-06	1.80959e-05
KEGG_P53_SIGNALING_PATHWAY	0.0218053	0.176026	5.96206e-07	5.69942e-06	0.228999	5.87497e-07	7.32013e-06
REACTOME_ROLE_OF_LAT2_NTAL_LAB_ON_CALCIUM_MOBILIZATION	0.0220182	0.593243	2.35745e-15	4.26306e-13	0.43745	1.29711e-05	7.95533e-05
REACTOME_G1_S_SPECIFIC_TRANSCRIPTION	0.0227765	0.512255	1.66283e-14	1.64505e-12	0.459952	2.22488e-06	2.07235e-05
REACTOME_FACTORS_INVOLVED_IN_MEGAKARYOCYTE_DEVELOPMENT_AND_PLATELET_PRODUCTION	0.0229733	0.162208	7.59317e-07	7.07175e-06	0.234133	2.34085e-08	6.10596e-07
REACTOME_CELL_CYCLE	0.0235687	0.196068	7.95865e-07	7.31145e-06	0.278293	2.5628e-07	3.69897e-06
PID_ATR_PATHWAY	0.0243744	0.368675	3.17876e-11	1.30149e-09	0.356093	2.44147e-06	2.19393e-05
REACTOME_STING_MEDIATED_INDUCTION_OF_HOST_IMMUNE_RESPONSES	0.0243744	0.257327	9.60056e-07	8.6805e-06	0.364809	3.35014e-07	4.56167e-06
WP_GASTRIC_CANCER_NETWORK_1	0.025676	0.410853	3.09216e-15	4.79285e-13	0.314173	6.9586e-06	4.78266e-05
REACTOME_PRE_NOTCH_EXPRESSION_AND_PROCESSING	0.025676	0.205933	7.71667e-06	5.29911e-05	0.360472	2.30195e-11	3.55981e-09
WP_RETINOBLASTOMA_GENE_IN_CANCER	0.0262367	0.41618	1.94121e-12	1.0531e-10	0.3888	2.62629e-06	2.2835e-05
REACTOME_MITOTIC_TELOPHASE_CYTOKINESIS	0.0268727	0.291064	1.43931e-06	1.23941e-05	0.489403	1.73243e-07	2.79903e-06
REACTOME_RNA_POLYMERASE_I_TRANSCRIPTION	0.0270864	0.172883	1.50085e-06	1.28729e-05	0.261734	1.86565e-09	8.23186e-08
REACTOME_FCGR_ACTIVATION	0.0275037	0.61521	4.61846e-15	6.68138e-13	0.480223	4.68441e-06	3.57762e-05
REACTOME_B_WICH_COMPLEX_POSITIVELY_REGULATES_RRNA_EXPRESSION	0.0275037	0.190275	3.20074e-05	0.00018671	0.365512	2.65736e-11	3.61539e-09
REACTOME_FCGR3A_MEDIATED_IL10_SYNTHESIS	0.0279497	0.49729	1.06804e-14	1.28759e-12	0.391068	3.06437e-06	2.58147e-05
REACTOME_NEGATIVE_EPIGENETIC_REGULATION_OF_RRNA_EXPRESSION	0.0283864	0.191498	1.71548e-06	1.43729e-05	0.319459	6.41852e-11	6.04178e-09
WP_DNA_IRDOUBLE_STRAND_BREAKS_DSBS_AND_CELLULAR_RESPONSE_VIA_ATM	0.028606	0.19547	1.74295e-06	1.45314e-05	0.302054	6.33326e-08	1.30586e-06
REACTOME_INHIBITION_OF_DNA_RECOMBINATION_AT_TELOMERE	0.0290478	0.265005	1.96102e-06	1.62421e-05	0.42463	8.44194e-11	7.61218e-09
REACTOME_EUKARYOTIC_TRANSLATION_ELONGATION	0.02927	-0.49572	1.29684e-09	2.73175e-08	-0.547416	3.35735e-06	2.76375e-05
REACTOME_FCERI_MEDIATED_CA_2_MOBILIZATION	0.0293305	0.498784	9.43168e-15	1.21577e-12	0.387699	4.61477e-06	3.55551e-05
PID_AURORA_B_PATHWAY	0.029493	0.389968	3.58232e-12	1.80782e-10	0.389678	3.41488e-06	2.80046e-05
REACTOME_TRANSCRIPTION_OF_E2F_TARGETS_UNDER_NEGATIVE_CONTROL_BY_DREAM_COMPLEX	0.0297168	0.42495	1.6678e-14	1.64505e-12	0.368114	3.4488e-06	2.81419e-05
WP_CYTOPLASMIC_RIBOSOMAL_PROTEINS	0.0308488	-0.491202	1.30923e-09	2.73175e-08	-0.543559	3.84759e-06	3.08224e-05
REACTOME_CD22_MEDIATED_BCR_REGULATION	0.0311565	0.658377	9.52445e-15	1.21577e-12	0.473135	4.0831e-05	0.000207024
REACTOME_TERMINATION_OF_TRANSLESION_DNA_SYNTHESIS	0.0313075	0.199864	2.56207e-06	2.044e-05	0.283916	6.25198e-07	7.51974e-06
REACTOME_SENESCENCE_ASSOCIATED_SECRETORY_PHENOTYPE_SASP	0.0315381	0.21587	2.58846e-06	2.05137e-05	0.290387	3.15348e-08	7.5761e-07
REACTOME_TP53_REGULATES_TRANSCRIPTION_OF_CELL_CYCLE_GENES	0.0320019	0.196057	1.42343e-06	1.2333e-05	0.269185	4.09111e-06	3.22082e-05
REACTOME_APOPTOTIC_CLEAVAGE_OF_CELLULAR_PROTEINS	0.0324691	0.182467	2.8379e-06	2.22319e-05	0.283264	5.18518e-09	1.73622e-07
REACTOME_RUNX1_REGULATES_GENES_INVOLVED_IN_MEGAKARYOCYTE_DIFFERENTIATION_AND_PLATELET_FUNCTION	0.0329816	0.191077	2.6338e-05	0.000156157	0.367569	4.08285e-11	4.91076e-09
REACTOME_DNA_REPLICATION	0.0336519	0.258959	1.10351e-06	9.73422e-06	0.335734	4.65245e-06	3.57183e-05
REACTOME_ROLE_OF_PHOSPHOLIPIDS_IN_PHAGOCYTOSIS	0.0348058	0.540256	1.23276e-14	1.40794e-12	0.41963	6.90515e-06	4.76104e-05
REACTOME_MITOTIC_SPINDLE_CHECKPOINT	0.0363284	0.290659	5.24381e-10	1.27855e-08	0.301235	5.41857e-06	3.99613e-05
REACTOME_RAS_ACTIVATION_UPON_CA2_INFLUX_THROUGH_NMDA_RECEPTOR	0.0365768	-0.278069	1.1528e-08	1.78684e-07	-0.272381	5.42662e-06	3.99613e-05
REACTOME_REGULATION_OF_TP53_ACTIVITY_THROUGH_METHYLATION	0.0370761	-0.206361	1.77778e-10	5.43349e-09	-0.22043	5.59017e-06	4.08876e-05
REACTOME_S_PHASE	0.0375788	0.219587	4.74037e-06	3.44782e-05	0.306342	3.59927e-06	2.90762e-05
BIOCARTA_INFLAM_PATHWAY	0.0378315	-0.269869	1.53617e-08	2.29895e-07	-0.297726	5.80069e-06	4.18667e-05
REACTOME_RHO_GTPASES_ACTIVATE_CIT	0.0383393	0.273661	4.8277e-06	3.48044e-05	0.35236	2.95647e-06	2.51115e-05
WP_FBXL10_ENHANCEMENT_OF_MAPERK_SIGNALING_IN_DIFFUSE_LARGE_BCELL_LYMPHOMA	0.0385944	0.223402	5.23668e-06	3.76278e-05	0.357924	1.58713e-08	4.29516e-07
REACTOME_SEPARATION_OF_SISTER_CHROMATIDS	0.0388505	0.210863	5.61556e-06	4.0217e-05	0.308015	3.27013e-06	2.71258e-05
KEGG_RIBOSOME	0.0404043	-0.492533	2.22043e-09	4.04902e-08	-0.536014	6.75157e-06	4.73047e-05
WP_ATM_SIGNALING_NETWORK_IN_DEVELOPMENT_AND_DISEASE	0.0411927	0.158839	6.69453e-06	4.65613e-05	0.260472	8.02948e-09	2.51939e-07
REACTOME_CASPASE_ACTIVATION_VIA_EXTRINSIC_APOPTOTIC_SIGNALLING_PATHWAY	0.0414572	0.198104	6.83954e-06	4.72747e-05	0.300411	8.13038e-07	9.31337e-06
REACTOME_OTHER_INTERLEUKIN_SIGNALING	0.0425235	0.222966	1.74778e-06	1.45314e-05	0.259812	7.15482e-06	4.87404e-05
BIOCARTA_TCRA_PATHWAY	0.0427923	-0.456404	7.83004e-11	2.77527e-09	-0.372326	7.15909e-06	4.87404e-05
REACTOME_GOLGI_TO_ER_RETROGRADE_TRANSPORT	0.0427923	0.18844	8.2768e-06	5.64801e-05	0.263713	2.88977e-06	2.48268e-05
REACTOME_CONDENSATION_OF_PROMETAPHASE_CHROMOSOMES	0.0433322	0.575815	9.14316e-13	5.36234e-11	0.53709	7.32176e-06	4.95363e-05
REACTOME_VESICLE_MEDIATED_TRANSPORT	0.0433322	0.162855	8.98767e-06	6.09476e-05	0.261787	1.21282e-08	3.45493e-07
BIOCARTA_CASPASE_PATHWAY	0.0436035	0.262681	5.05867e-08	6.3088e-07	0.312363	7.38777e-06	4.98272e-05
WP_CORI_CYCLE	0.0436035	0.302776	9.04144e-06	6.11212e-05	0.438667	1.59176e-07	2.63065e-06
REACTOME_IRAK4_DEFICIENCY_TLR2_4	0.0441485	0.341596	9.48908e-06	6.37502e-05	0.524392	4.26679e-09	1.56569e-07
WP_FATTY_ACID_BETA_OXIDATION	0.0449724	0.289463	7.49792e-07	7.03017e-06	0.298171	8.65059e-06	5.74495e-05
BIOCARTA_EFP_PATHWAY	0.0457337	0.379621	3.30975e-14	2.87286e-12	0.283982	3.35068e-05	0.0001748
WP_APOPTOSIS_MODULATION_BY_HSP70	0.0460828	0.212211	1.20182e-05	7.90285e-05	0.293272	7.83128e-06	5.23294e-05
REACTOME_MEIOTIC_SYNAPSIS	0.0469245	0.199245	1.26366e-05	8.23468e-05	0.354154	7.63649e-10	3.93643e-08
WP_PARKINSONS_DISEASE_PATHWAY	0.0472067	0.321664	2.94613e-13	1.88032e-11	0.246845	9.82554e-06	6.36895e-05
WP_FGFR3_SIGNALLING_IN_CHONDROCYTE_PROLIFERATION_AND_TERMINAL_DIFFERENTIATION	0.0472067	0.200749	1.28859e-05	8.37197e-05	0.289227	7.48393e-07	8.66455e-06
REACTOME_FCERI_MEDIATED_MAPK_ACTIVATION	0.0474898	0.497598	5.61159e-14	4.41805e-12	0.382399	9.92615e-06	6.39954e-05
REACTOME_FERTILIZATION	0.0474898	-0.22175	1.34285e-05	8.69846e-05	-0.280359	7.22247e-06	4.90177e-05
REACTOME_SELENOAMINO_ACID_METABOLISM	0.0483442	-0.409165	3.47619e-09	6.03467e-08	-0.452092	1.00687e-05	6.44933e-05
KEGG_GLUTATHIONE_METABOLISM	0.048918	0.231331	2.03784e-06	1.67517e-05	0.263174	1.04377e-05	6.64638e-05
REACTOME_DNA_REPLICATION_PRE_INITIATION	0.0494952	0.249284	1.46855e-05	9.318e-05	0.366147	4.13949e-06	3.2471e-05
PID_CIRCADIAN_PATHWAY	0.0497851	-0.326153	2.10454e-09	3.94198e-08	-0.374548	1.17537e-05	7.41889e-05
REACTOME_RESPONSE_OF_EIF2AK4_GCN2_TO_AMINO_ACID_DEFICIENCY	0.0500758	-0.454668	1.43202e-09	2.92925e-08	-0.485963	1.18122e-05	7.43412e-05
REACTOME_HOMOLOGOUS_DNA_PAIRING_AND_STRAND_EXCHANGE	0.0503674	0.268227	3.28986e-07	3.35164e-06	0.303703	1.20132e-05	7.53871e-05
REACTOME_DEREGULATED_CDK5_TRIGGERS_MULTIPLE_NEURODEGENERATIVE_PATHWAYS_IN_ALZHEIMER_S_DISEASE_MODELS	0.0503674	0.228282	1.55715e-05	9.79422e-05	0.325419	2.48316e-06	2.2033e-05
BIOCARTA_RB_PATHWAY	0.0511862	0.428076	5.70071e-14	4.41805e-12	0.345964	2.96235e-05	0.000157193
REACTOME_REGULATION_OF_INSULIN_LIKE_GROWTH_FACTOR_IGF_TRANSPORT_AND_UPTAKE_BY_INSULIN_LIKE_GROWTH_FACTOR_BINDING_PROTEINS_IGFBPS	0.0512471	0.188979	1.63396e-05	0.000101722	0.253404	1.18841e-06	1.24295e-05
REACTOME_COLLAGEN_DEGRADATION	0.052432	0.189239	1.16961e-07	1.35002e-06	0.199168	1.29263e-05	7.95042e-05
PID_ARF6_TRAFFICKING_PATHWAY	0.052432	0.160439	1.79952e-05	0.000110936	0.195802	5.22865e-06	3.87672e-05
REACTOME_COPI_DEPENDENT_GOLGI_TO_ER_RETROGRADE_TRAFFIC	0.0533295	0.189923	5.87859e-06	4.16502e-05	0.239414	1.32587e-05	8.08591e-05
WP_GENES_TARGETED_BY_MIRNAS_IN_ADIPOCYTES	0.0542347	0.326337	2.40437e-07	2.52052e-06	0.324627	1.35252e-05	8.17934e-05
REACTOME_POSITIVE_EPIGENETIC_REGULATION_OF_RRNA_EXPRESSION	0.0542347	0.164043	2.12172e-05	0.000128607	0.292182	2.48362e-10	1.6294e-08
WP_HOMOLOGOUS_RECOMBINATION	0.0545381	0.266177	5.50726e-08	6.75184e-07	0.314082	1.40311e-05	8.46166e-05
REACTOME_E3_UBIQUITIN_LIGASES_UBIQUITINATE_TARGET_PROTEINS	0.0548169	0.166856	0.000511144	0.00208493	0.375943	1.48972e-10	1.07508e-08
PID_TCR_CALCIUM_PATHWAY	0.0554534	-0.169276	2.33915e-05	0.00014022	-0.269132	2.89453e-07	4.06926e-06
KEGG_HOMOLOGOUS_RECOMBINATION	0.0557602	0.280751	5.34589e-09	9.05296e-08	0.303587	1.4738e-05	8.79003e-05
PID_SYNDECAN_4_PATHWAY	0.0563763	0.195011	4.39045e-06	3.20784e-05	0.19514	1.49287e-05	8.85499e-05
REACTOME_DNA_REPAIR	0.0563763	0.139373	2.56615e-05	0.000152563	0.217136	2.72807e-07	3.9107e-06
WP_MATRIX_METALLOPROTEINASES	0.0569958	0.17693	2.76055e-05	0.000163226	0.338685	4.63458e-09	1.6449e-07
REACTOME_EUKARYOTIC_TRANSLATION_INITIATION	0.0585594	-0.447973	8.42103e-10	1.90552e-08	-0.474468	1.65015e-05	9.6037e-05
WP_ZINC_HOMEOSTASIS	0.0591908	0.190047	3.38358e-06	2.55832e-05	0.24441	1.72713e-05	9.99798e-05
PID_MYC_ACTIV_PATHWAY	0.0595077	0.162881	3.50408e-05	0.000202769	0.217885	1.56016e-05	9.17869e-05
WP_DISORDERS_OF_FOLATE_METABOLISM_AND_TRANSPORT	0.0601442	0.316069	1.16048e-09	2.49331e-08	0.290952	1.91658e-05	0.000110063
PID_IL4_2PATHWAY	0.0601442	0.171276	3.52493e-05	0.000202894	0.244039	5.18223e-08	1.13329e-06
REACTOME_UNWINDING_OF_DNA	0.0602567	0.627081	2.06722e-13	1.35935e-11	0.490882	7.93753e-05	0.000353537
REACTOME_HDR_THROUGH_HOMOLOGOUS_RECOMBINATION_HRR	0.0604637	0.213477	3.08559e-06	2.36515e-05	0.25216	1.93319e-05	0.000110724
REACTOME_AMYLOID_FIBER_FORMATION	0.060784	0.217181	3.60457e-05	0.000206383	0.365024	1.0655e-08	3.11731e-07
WP_REGULATION_OF_SISTER_CHROMATID_SEPARATION_AT_THE_METAPHASEANAPHASE_TRANSITION	0.0614272	0.42288	3.17153e-10	8.60277e-09	0.420178	2.01316e-05	0.000114396
REACTOME_M_PHASE	0.0617501	0.164341	3.70585e-05	0.000210515	0.282146	1.53909e-07	2.56318e-06
REACTOME_BIOTIN_TRANSPORT_AND_METABOLISM	0.0620738	-0.269065	3.75523e-05	0.000212764	-0.437906	2.6705e-08	6.80191e-07
PID_CASPASE_PATHWAY	0.0623984	0.127767	3.78092e-05	0.000213427	0.197189	2.00419e-05	0.000114186
REACTOME_NONSENSE_MEDIATED_DECAY_NMD	0.0630501	-0.452628	1.43742e-10	4.52059e-09	-0.439017	2.16636e-05	0.000121507
KEGG_CIRCADIAN_RHYTHM_MAMMAL	0.063879	-0.457703	3.69484e-13	2.2908e-11	-0.351328	0.000219863	0.000809528
WP_COMPUTATIONAL_MODEL_OF_AEROBIC_GLYCOLYSIS	0.0653576	0.323244	1.57251e-06	1.32261e-05	0.357801	2.43982e-05	0.000134407
REACTOME_MITOTIC_METAPHASE_AND_ANAPHASE	0.0653576	0.185786	4.09344e-05	0.000226024	0.30268	3.17656e-06	2.6451e-05
WP_FAS_LIGAND_FASL_PATHWAY_AND_STRESS_INDUCTION_OF_HEAT_SHOCK_PROTEINS_HSP_REGULATION	0.0656906	0.151911	4.13806e-05	0.000227908	0.206737	4.57176e-06	3.53495e-05
REACTOME_RRNA_PROCESSING	0.0663592	-0.336692	1.72487e-08	2.49532e-07	-0.347692	2.48553e-05	0.000135888
REACTOME_CDC6_ASSOCIATION_WITH_THE_ORC_ORIGIN_COMPLEX	0.0693062	0.432976	1.04869e-12	5.98855e-11	0.360964	8.11184e-05	0.000359144
REACTOME_INNATE_IMMUNE_SYSTEM	0.0704419	0.191563	5.31263e-05	0.000282559	0.339541	7.7877e-09	2.47947e-07
REACTOME_DETOXIFICATION_OF_REACTIVE_OXYGEN_SPECIES	0.0711342	0.25301	5.47104e-05	0.000289565	0.372021	1.35095e-05	8.17934e-05
BIOCARTA_CTLA4_PATHWAY	0.072529	-0.281851	7.95024e-07	7.31145e-06	-0.28333	3.33917e-05	0.000174621
REACTOME_O_GLYCOSYLATION_OF_TSR_DOMAIN_CONTAINING_PROTEINS	0.072529	-0.16224	5.91363e-05	0.000309966	-0.223603	2.37175e-06	2.14846e-05
REACTOME_HYALURONAN_UPTAKE_AND_DEGRADATION	0.0732314	0.295852	6.34706e-05	0.000331084	0.384971	3.20759e-05	0.000168554
BIOCARTA_FAS_PATHWAY	0.0750024	0.204569	1.27169e-07	1.4524e-06	0.194275	3.64978e-05	0.00018769
REACTOME_ABERRANT_REGULATION_OF_MITOTIC_G1_S_TRANSITION_IN_CANCER_DUE_TO_RB1_DEFECTS	0.0750024	0.178778	6.59762e-05	0.000340067	0.248795	1.34906e-05	8.17934e-05
REACTOME_IRF3_MEDIATED_INDUCTION_OF_TYPE_I_IFN	0.0757167	0.201691	4.28729e-05	0.000234935	0.270109	3.8459e-05	0.000196841
WP_GLUTATHIONE_METABOLISM	0.0757167	0.258927	6.89265e-05	0.000353595	0.372066	2.92124e-06	2.4998e-05
WP_ATM_SIGNALING_PATHWAY	0.0764344	0.221485	1.06451e-08	1.66186e-07	0.221949	4.02557e-05	0.000205067
REACTOME_RHO_GTPASES_ACTIVATE_NADPH_OXIDASES	0.0764344	0.21732	7.10832e-05	0.000362942	0.323701	1.40285e-06	1.41264e-05
REACTOME_TRANSCRIPTION_OF_E2F_TARGETS_UNDER_NEGATIVE_CONTROL_BY_P107_RBL1_AND_P130_RBL2_IN_COMPLEX_WITH_HDAC1	0.0765304	0.411105	2.57791e-12	1.33192e-10	0.32746	6.61525e-05	0.000304077
WP_NAD_METABOLISM_IN_ONCOGENEINDUCED_SENESCENCE_AND_MITOCHONDRIAL_DYSFUNCTIONASSOCIATED_SENESCENCE	0.0767945	0.163425	6.46987e-05	0.000335361	0.235932	4.06188e-05	0.000206431
REACTOME_CARGO_CONCENTRATION_IN_THE_ER	0.0771555	0.235088	7.5601e-05	0.000384202	0.321022	2.75275e-05	0.000147611
WP_COMPLEMENT_AND_COAGULATION_CASCADES	0.0775173	0.177808	8.24009e-05	0.00041778	0.308024	3.02369e-08	7.43897e-07
REACTOME_FATTY_ACYL_COA_BIOSYNTHESIS	0.0778799	0.153426	2.01159e-05	0.000122616	0.202738	4.32095e-05	0.000217679
REACTOME_TCF_DEPENDENT_SIGNALING_IN_RESPONSE_TO_WNT	0.0783344	0.113682	0.00247442	0.0079196	0.298541	8.62039e-10	4.34026e-08
PID_TOLL_ENDOGENOUS_PATHWAY	0.0786078	0.250339	9.12866e-05	0.00045961	0.403216	1.43893e-07	2.43382e-06
REACTOME_PYRIMIDINE_SALVAGE	0.0800736	0.234957	7.97302e-06	5.45787e-05	0.267207	4.52199e-05	0.00022506
REACTOME_EPIGENETIC_REGULATION_OF_GENE_EXPRESSION	0.0801375	0.115789	0.000256574	0.00113394	0.238281	1.02023e-09	5.01998e-08
KEGG_COMPLEMENT_AND_COAGULATION_CASCADES	0.0804422	0.167529	9.62943e-05	0.000479263	0.254503	1.20959e-06	1.25902e-05
PID_IL12_STAT4_PATHWAY	0.0811819	-0.24467	2.29916e-09	4.12328e-08	-0.228959	4.62136e-05	0.00022843
REACTOME_RUNX1_REGULATES_TRANSCRIPTION_OF_GENES_INVOLVED_IN_DIFFERENTIATION_OF_HSCS	0.0837975	0.207224	0.000131524	0.000641365	0.389941	2.37912e-08	6.13191e-07
BIOCARTA_INTRINSIC_PATHWAY	0.0845524	0.220088	1.24298e-05	8.12431e-05	0.256586	4.93802e-05	0.000239168
REACTOME_ACTIVATION_OF_THE_MRNA_UPON_BINDING_OF_THE_CAP_BINDING_COMPLEX_AND_EIFS_AND_SUBSEQUENT_BINDING_TO_43S	0.0849311	-0.431321	8.74206e-10	1.93112e-08	-0.448371	4.95796e-05	0.000239589
REACTOME_ALPHA_LINOLENIC_OMEGA3_AND_LINOLEIC_OMEGA6_ACID_METABOLISM	0.0849311	0.287292	0.000140904	0.000682503	0.41519	2.29426e-05	0.000127361
REACTOME_MITOTIC_PROMETAPHASE	0.0853107	0.188302	3.20361e-06	2.43924e-05	0.229167	4.9704e-05	0.000239589
WP_GDNFRET_SIGNALLING_AXIS	0.0856911	-0.268051	4.73571e-07	4.60829e-06	-0.254565	4.97991e-05	0.000239589
WP_PATHOGENESIS_OF_SARSCOV2_MEDIATED_BY_NSP9NSP10_COMPLEX	0.0864545	-0.240581	0.000148492	0.000712895	-0.313143	1.09382e-06	1.16991e-05
KEGG_ASTHMA	0.0872213	-0.211001	8.79361e-05	0.000444805	-0.246552	5.07076e-05	0.000241811
REACTOME_GENE_SILENCING_BY_RNA	0.0873415	0.101347	0.001541	0.00520867	0.241122	1.85894e-09	8.23186e-08
REACTOME_TRANSCRIPTIONAL_REGULATION_BY_VENTX	0.0879915	-0.120993	4.44579e-07	4.34566e-06	-0.154463	5.20862e-05	0.000247295
REACTOME_PEPTIDE_LIGAND_BINDING_RECEPTORS	0.089542	0.137643	0.000174789	0.000824547	0.181479	4.45023e-05	0.000221999
KEGG_VIBRIO_CHOLERAE_INFECTION	0.0914991	0.164647	0.0001887	0.000880599	0.253509	5.66369e-06	4.11473e-05
REACTOME_GAP_JUNCTION_DEGRADATION	0.0926835	0.256539	0.000198373	0.000919808	0.44449	1.51679e-08	4.15678e-07
REACTOME_CD28_DEPENDENT_PI3K_AKT_SIGNALING	0.0927356	-0.313631	2.76941e-11	1.17836e-09	-0.14552	0.0371471	0.0640314
WP_INTEGRATED_BREAST_CANCER_PATHWAY	0.0945319	0.0793613	0.0043339	0.0128127	0.218996	2.13128e-09	8.87348e-08
REACTOME_L1CAM_INTERACTIONS	0.0950753	0.131918	0.000220163	0.00100792	0.174772	4.22479e-05	0.000213707
WP_DNA_REPLICATION	0.0962826	0.40586	4.79741e-10	1.183e-08	0.361709	7.3034e-05	0.000331486
WP_NAD_BIOSYNTHETIC_PATHWAYS	0.0962826	0.137467	0.000229101	0.00104224	0.218545	7.76846e-06	5.20704e-05
REACTOME_APOPTOSIS_INDUCED_DNA_FRAGMENTATION	0.0966867	0.299707	1.70037e-08	2.47638e-07	0.279533	7.42509e-05	0.000336304
REACTOME_INTEGRIN_CELL_SURFACE_INTERACTIONS	0.0970917	0.124631	9.34226e-05	0.000468192	0.143368	7.49108e-05	0.000338423
REACTOME_NUCLEOTIDE_SALVAGE	0.0970917	0.159912	0.000230743	0.00104533	0.232576	5.55204e-05	0.000261001
REACTOME_SYNTHESIS_OF_VERY_LONG_CHAIN_FATTY_ACYL_COAS	0.0979041	0.149553	0.000232988	0.00105111	0.234655	4.70929e-05	0.000230863
REACTOME_ACTIVATION_OF_MATRIX_METALLOPROTEINASES	0.0983117	0.195786	1.00058e-05	6.70143e-05	0.216654	7.5344e-05	0.000338423
REACTOME_OXIDATIVE_STRESS_INDUCED_SENESCENCE	0.0995393	0.155307	0.000242142	0.0010834	0.258731	1.34006e-06	1.35572e-05
REACTOME_DNA_STRAND_ELONGATION	0.0999159	0.479904	3.34145e-11	1.31835e-09	0.393036	0.000103506	0.000439392
WP_HEPATITIS_C_AND_HEPATOCELLULAR_CARCINOMA	0.100362	0.160745	0.000247514	0.00110147	0.266821	1.62384e-06	1.6053e-05
REACTOME_ORC1_REMOVAL_FROM_CHROMATIN	0.101602	0.210264	0.000254354	0.00112643	0.371926	2.60728e-06	2.27611e-05
REACTOME_PROTEIN_UBIQUITINATION	0.101709	0.152276	0.00105315	0.00380889	0.347919	2.88743e-09	1.1163e-07
REACTOME_CREB1_PHOSPHORYLATION_THROUGH_NMDA_RECEPTOR_MEDIATED_ACTIVATION_OF_RAS_SIGNALING	0.102017	-0.186491	1.10602e-07	1.29035e-06	-0.204207	8.24464e-05	0.000363537
PID_P73PATHWAY	0.102433	0.13659	0.000265775	0.00117128	0.249861	9.77935e-07	1.08576e-05
REACTOME_INTERLEUKIN_6_SIGNALING	0.10285	0.223868	0.000266101	0.00117128	0.37955	9.68316e-07	1.08062e-05
KEGG_DRUG_METABOLISM_OTHER_ENZYMES	0.103268	0.230605	1.55215e-06	1.31057e-05	0.243368	8.48823e-05	0.000372004
WP_METABOLIC_REPROGRAMMING_IN_COLON_CANCER	0.103686	0.326895	2.11364e-08	2.99778e-07	0.307817	8.56968e-05	0.000374815
BIOCARTA_MITOCHONDRIA_PATHWAY	0.10664	0.205713	1.0766e-06	9.61406e-06	0.214639	9.24312e-05	0.000398633
REACTOME_HDR_THROUGH_SINGLE_STRAND_ANNEALING_SSA	0.107065	0.192492	4.08747e-05	0.000226024	0.245972	9.30099e-05	0.000400331
BIOCARTA_MCM_PATHWAY	0.107083	0.466409	4.02128e-11	1.47901e-09	0.358069	0.000264027	0.000938617
REACTOME_DEGRADATION_OF_CYSTEINE_AND_HOMOCYSTEINE	0.107491	0.287592	1.50793e-06	1.28827e-05	0.297616	9.37423e-05	0.000402683
REACTOME_NEUTROPHIL_DEGRANULATION	0.107491	0.219345	0.000294419	0.00126764	0.387477	9.18057e-08	1.77094e-06
WP_INTRAFLAGELLAR_TRANSPORT_PROTEINS_BINDING_TO_DYNEIN	0.107918	-0.153643	0.000296935	0.00127594	-0.205815	7.03539e-06	4.82013e-05
REACTOME_LONG_TERM_POTENTIATION	0.108346	-0.268957	3.37702e-09	5.95783e-08	-0.214374	9.63714e-05	0.000412113
WP_TRANSSULFURATION_AND_ONE_CARBON_METABOLISM	0.108872	0.317759	5.23404e-11	1.89298e-09	0.241098	0.000196072	0.000743427
REACTOME_NCAM1_INTERACTIONS	0.108872	-0.0688083	0.0730621	0.137506	-0.241957	4.57848e-09	1.6449e-07
SA_REG_CASCADE_OF_CYCLIN_EXPR	0.109204	0.386677	8.12142e-10	1.87484e-08	0.310998	9.75955e-05	0.000415934
WP_PRIMARY_FOCAL_SEGMENTAL_GLOMERULOSCLEROSIS_FSGS	0.110066	0.113692	0.000335713	0.00142842	0.20686	2.36939e-06	2.14846e-05
WP_DNA_MISMATCH_REPAIR	0.11093	0.33219	2.11095e-07	2.25653e-06	0.343395	0.000104655	0.000442537
Buang_et_al_2020_IFN_score	0.112671	0.243789	0.000367965	0.00154745	0.567017	4.45957e-08	9.95357e-07
PID_UPA_UPAR_PATHWAY	0.113984	0.170081	0.000377281	0.00157746	0.246201	2.25584e-06	2.07825e-05
REACTOME_ACTIVATION_OF_THE_PRE_REPLICATIVE_COMPLEX	0.114236	0.440663	9.64316e-11	3.32153e-09	0.355531	0.000251831	0.000904489
REACTOME_SIGNALING_BY_RHO_GTPASES_MIRO_GTPASES_AND_RHOBTB3	0.114236	0.0857989	0.00224576	0.00727357	0.208877	5.11841e-09	1.73622e-07
REACTOME_CELLULAR_SENESCENCE	0.114424	0.121411	0.000392667	0.00163863	0.229309	1.08989e-07	1.9501e-06
PID_SYNDECAN_1_PATHWAY	0.115306	0.174216	2.84848e-06	2.22345e-05	0.193651	0.000114857	0.000476372
REACTOME_INTERFERON_ALPHA_BETA_SIGNALING	0.115306	0.237417	0.000424805	0.00176595	0.56018	3.27791e-08	7.71377e-07
WP_MIRNAS_INVOLVED_IN_DNA_DAMAGE_RESPONSE	0.116191	0.14551	0.000452151	0.00187246	0.200677	5.55757e-05	0.000261001
KEGG_GLYCINE_SERINE_AND_THREONINE_METABOLISM	0.117807	0.290815	1.07879e-10	3.6015e-09	0.229996	0.00133173	0.00370114
PID_P38_MK2_PATHWAY	0.118419	0.170742	0.000488963	0.00200577	0.241969	2.20275e-05	0.000123229
REACTOME_INTRAFLAGELLAR_TRANSPORT	0.120217	-0.126233	0.00052359	0.00213169	-0.210526	2.32451e-06	2.12344e-05
WP_PPAR_ALPHA_PATHWAY	0.120668	0.316988	1.98741e-07	2.13499e-06	0.29536	0.000128526	0.000521083
REACTOME_SWITCHING_OF_ORIGINS_TO_A_POST_REPLICATIVE_STATE	0.121121	0.17623	0.000534243	0.00216693	0.297647	2.7545e-05	0.000147611
REACTOME_SIGNALING_BY_WNT	0.121375	0.0605082	0.0586859	0.115143	0.242736	6.73301e-09	2.17567e-07
WP_SPHINGOLIPID_METABOLISM_GENERAL_OVERVIEW	0.123395	0.152293	0.000567902	0.00228213	0.240852	6.82822e-06	4.74079e-05
REACTOME_RHO_GTPASES_ACTIVATE_ROCKS	0.123853	0.232453	0.00057223	0.00229526	0.381432	9.81678e-08	1.81516e-06
KEGG_ONE_CARBON_POOL_BY_FOLATE	0.126721	0.330107	1.6225e-10	5.02976e-09	0.266204	0.000488206	0.00157053
WP_GLYCOGEN_SYNTHESIS_AND_DEGRADATION	0.127078	0.147258	0.000601206	0.00238069	0.229623	2.27213e-05	0.000126639
REACTOME_ASSEMBLY_OF_THE_PRE_REPLICATIVE_COMPLEX	0.12894	0.201491	0.000628593	0.0024711	0.360178	1.28702e-05	7.93849e-05
WP_GPR40_PATHWAY	0.129408	-0.15851	0.000244086	0.00108985	-0.214402	0.000157082	0.000614977
REACTOME_DEFECTS_OF_CONTACT_ACTIVATION_SYSTEM_CAS_AND_KALLIKREIN_KININ_SYSTEM_KKS	0.131759	0.199687	0.000663492	0.00258025	0.352992	4.40546e-07	5.81575e-06
REACTOME_TRANSLESION_SYNTHESIS_BY_Y_FAMILY_DNA_POLYMERASES_BYPASSES_LESIONS_ON_DNA_TEMPLATE	0.132231	0.139908	0.000681554	0.00264575	0.26968	4.89763e-06	3.68931e-05
KEGG_GALACTOSE_METABOLISM	0.132705	0.205595	0.000133198	0.00064807	0.222443	0.000170048	0.000657419
REACTOME_NUCLEOBASE_CATABOLISM	0.133179	0.128472	0.000684973	0.00264954	0.185972	4.33347e-05	0.000217679
REACTOME_SYNAPTIC_ADHESION_LIKE_MOLECULES	0.133654	0.142322	0.000689147	0.00266094	0.212964	6.7191e-05	0.000308196
REACTOME_REGULATION_OF_IFNA_SIGNALING	0.134607	0.236112	0.000723321	0.00278158	0.529295	8.07896e-08	1.60467e-06
REACTOME_ROS_AND_RNS_PRODUCTION_IN_PHAGOCYTES	0.135564	0.211754	0.000725519	0.00278158	0.391915	9.24326e-08	1.77094e-06
REACTOME_POLYMERASE_SWITCHING	0.136043	0.333467	4.19287e-07	4.13569e-06	0.337385	0.00018592	0.000709906
REACTOME_REGULATION_OF_TLR_BY_ENDOGENOUS_LIGAND	0.136043	0.246042	0.000730159	0.00279443	0.400774	2.38292e-07	3.53518e-06
WP_SARSCOV2_MITOCHONDRIAL_INTERACTIONS	0.138938	0.148745	0.000802689	0.00303985	0.288347	3.87237e-06	3.08224e-05
WP_CANONICAL_AND_NONCANONICAL_TGFB_SIGNALING	0.139165	-0.315376	2.70438e-10	7.62142e-09	-0.0989425	0.125981	0.184165
BIOCARTA_D4GDI_PATHWAY	0.139423	0.154926	0.000324059	0.001387	0.221411	0.000201304	0.000759272
REACTOME_ACTIVATION_OF_ATR_IN_RESPONSE_TO_REPLICATION_STRESS	0.139909	0.39615	1.40605e-09	2.90583e-08	0.334364	0.000204742	0.000770899
REACTOME_COMMON_PATHWAY_OF_FIBRIN_CLOT_FORMATION	0.140396	0.201833	0.000820032	0.00308936	0.331162	5.46373e-07	7.04106e-06
REACTOME_METABOLISM_OF_FOLATE_AND_PTERINES	0.14094	0.300456	2.81255e-10	7.82465e-09	0.184102	0.00397093	0.00948904
PID_P53_REGULATION_PATHWAY	0.142713	-0.185408	2.91941e-10	8.01913e-09	-0.103634	0.028529	0.0513426
KEGG_AMINO_SUGAR_AND_NUCLEOTIDE_SUGAR_METABOLISM	0.142844	0.230876	9.91958e-07	8.89483e-06	0.218552	0.000210177	0.000783188
WP_BLOOD_CLOTTING_CASCADE	0.143337	0.172306	0.000852613	0.00317899	0.248008	5.1678e-05	0.000245897
WP_PATHWAYS_IN_CLEAR_CELL_RENAL_CELL_CARCINOMA	0.14383	0.120392	0.000274237	0.00119737	0.154568	0.00021347	0.000792732
REACTOME_E2F_MEDIATED_REGULATION_OF_DNA_REPLICATION	0.144323	0.315733	4.34779e-10	1.12318e-08	0.27975	0.000214525	0.000795284
BIOCARTA_G1_PATHWAY	0.144818	0.12832	0.000230019	0.00104423	0.15329	0.000215111	0.000796096
REACTOME_RESPONSE_TO_ELEVATED_PLATELET_CYTOSOLIC_CA2	0.146258	0.12541	0.00741154	0.0201542	0.29846	1.75997e-08	4.70412e-07
WP_CYTOKINES_AND_INFLAMMATORY_RESPONSE	0.147804	-0.197467	3.16858e-05	0.000185332	-0.251752	0.000230075	0.000842831
REACTOME_APC_C_MEDIATED_DEGRADATION_OF_CELL_CYCLE_PROTEINS	0.149811	0.171922	0.000965919	0.00352276	0.298076	5.03019e-05	0.000240405
WP_ASPIRIN_AND_MIRNAS	0.150315	-0.155082	0.000934447	0.0034427	-0.229777	0.000238208	0.000865304
REACTOME_INHIBITION_OF_REPLICATION_INITIATION_OF_DAMAGED_DNA_BY_RB1_E2F1	0.15082	0.178555	0.000145019	0.000699312	0.258887	0.000240451	0.000871932
WP_MITOCHONDRIAL_GENE_EXPRESSION	0.151832	-0.26892	3.33765e-09	5.93665e-08	-0.229481	0.000241562	0.00087309
WP_HUMAN_COMPLEMENT_SYSTEM	0.151832	0.16745	0.0010449	0.00378537	0.286311	5.80835e-07	7.31109e-06
KEGG_GLYCOLYSIS_GLUCONEOGENESIS	0.15234	0.253048	1.42654e-06	1.2333e-05	0.243571	0.000246121	0.000888086
BIOCARTA_CHEMICAL_PATHWAY	0.153357	0.148426	0.00106412	0.00383577	0.292887	2.08948e-07	3.18572e-06
Wilk_et_al_2021_IFN_module	0.153867	0.239498	0.00107365	0.00386372	0.593627	6.16813e-07	7.51974e-06
WP_SPHINGOLIPID_PATHWAY	0.155402	0.125541	0.00114189	0.00408503	0.178323	0.000123575	0.000504794
KEGG_SMALL_CELL_LUNG_CANCER	0.155915	0.0878877	0.000775761	0.00295448	0.115693	0.000259376	0.000925123
REACTOME_SIGNALING_BY_NOTCH	0.156871	0.114639	0.00769684	0.0208516	0.304241	2.92883e-08	7.28842e-07
KEGG_NICOTINATE_AND_NICOTINAMIDE_METABOLISM	0.15746	0.13839	0.000283286	0.00122456	0.151957	0.00026763	0.000949868
REACTOME_ESTABLISHMENT_OF_SISTER_CHROMATID_COHESION	0.158494	0.199141	0.00119406	0.00423385	0.452205	2.01154e-06	1.92698e-05
WP_CILIOPATHIES	0.160573	-0.124081	0.0012684	0.00446591	-0.252855	1.11009e-06	1.17811e-05
WP_MFAP5MEDIATED_OVARIAN_CANCER_CELL_MOTILITY_AND_INVASIVENESS	0.161095	-0.14928	0.000155152	0.00074322	-0.214921	0.000283897	0.000996171
KEGG_SPHINGOLIPID_METABOLISM	0.162665	0.114785	0.00131041	0.00458081	0.161345	0.000230474	0.000842865
REACTOME_INTERLEUKIN_27_SIGNALING	0.16319	0.212904	0.00131091	0.00458081	0.480704	6.21653e-08	1.29411e-06
BIOCARTA_P27_PATHWAY	0.163716	0.192987	0.00133497	0.00465737	0.335529	6.8324e-06	4.74079e-05
WP_PATHWAYS_OF_NUCLEIC_ACID_METABOLISM_AND_INNATE_IMMUNE_SENSING	0.164771	0.223853	0.000156936	0.000746821	0.351656	0.000315265	0.00109383
REACTOME_CELLULAR_RESPONSE_TO_STARVATION	0.16689	-0.332777	3.44255e-09	6.02446e-08	-0.317062	0.000322501	0.00111033
REACTOME_GOLGI_ASSOCIATED_VESICLE_BIOGENESIS	0.167453	0.131989	0.0057929	0.0163679	0.334312	3.81878e-08	8.88996e-07
REACTOME_INFLUENZA_INFECTION	0.169023	-0.35873	2.247e-09	4.06332e-08	-0.319297	0.000326159	0.0011173
REACTOME_PROGRAMMED_CELL_DEATH	0.169023	0.135315	0.00140764	0.0048332	0.298261	9.39539e-08	1.7843e-06
WP_SPHINGOLIPID_METABOLISM_INTEGRATED_PATHWAY	0.169558	0.134863	0.00141247	0.00484211	0.233841	1.23182e-05	7.64149e-05
BIOCARTA_NDKDYNAMIN_PATHWAY	0.170631	0.158883	0.0014445	0.00493633	0.239279	0.000315851	0.00109411
WP_THE_HUMAN_IMMUNE_RESPONSE_TO_TUBERCULOSIS	0.170974	0.208631	0.00450308	0.013205	0.580302	4.29101e-08	9.68196e-07
REACTOME_DNA_DAMAGE_BYPASS	0.171169	0.132856	0.00145274	0.00495668	0.292591	6.21053e-07	7.51974e-06
KEGG_MISMATCH_REPAIR	0.173329	0.310849	7.51612e-07	7.03017e-06	0.297974	0.000354413	0.00119891
REACTOME_FORMATION_OF_FIBRIN_CLOT_CLOTTING_CASCADE	0.173329	0.158762	0.00152602	0.00517405	0.26494	2.00722e-06	1.92698e-05
WP_16P112_PROXIMAL_DELETION_SYNDROME	0.173871	0.103572	0.00152837	0.00517405	0.176291	3.52365e-06	2.85719e-05
REACTOME_EFFECTS_OF_PIP2_HYDROLYSIS	0.174491	-0.256449	8.72097e-10	1.93112e-08	-0.174251	0.000513631	0.00163772
REACTOME_RECOGNITION_OF_DNA_DAMAGE_BY_PCNA_CONTAINING_REPLICATION_COMPLEX	0.176048	0.162036	0.00158783	0.00534202	0.271049	0.000131879	0.000530703
REACTOME_TRANS_GOLGI_NETWORK_VESICLE_BUDDING	0.176249	0.12138	0.010449	0.0270191	0.324691	4.95727e-08	1.09515e-06
WP_NOTCH1_REGULATION_OF_HUMAN_ENDOTHELIAL_CELL_CALCIFICATION	0.17989	0.191376	0.000350732	0.0014865	0.228441	0.000382639	0.00127057
WP_NUCLEOTIDE_METABOLISM	0.180442	0.197492	0.000146355	0.00070419	0.25487	0.00038357	0.00127171
REACTOME_VXPX_CARGO_TARGETING_TO_CILIUM	0.181516	0.15202	0.00294772	0.00927038	0.359133	5.58926e-08	1.19809e-06
REACTOME_APOPTOSIS	0.182659	0.128224	0.00202033	0.00667292	0.29082	1.24802e-07	2.17901e-06
REACTOME_PLATELET_ACTIVATION_SIGNALING_AND_AGGREGATION	0.18327	0.0549434	0.183204	0.283156	0.260423	5.98666e-08	1.2707e-06
PID_FANCONI_PATHWAY	0.184331	0.208259	1.78888e-05	0.000110595	0.225892	0.000437855	0.0014363
REACTOME_NCAM_SIGNALING_FOR_NEURITE_OUT_GROWTH	0.18489	-0.0846148	0.00213515	0.0070095	-0.144006	2.46815e-05	0.000135623
REACTOME_RHOB_GTPASE_CYCLE	0.185023	0.0702274	0.0591396	0.115782	0.219932	6.06471e-08	1.27477e-06
BIOCARTA_VDR_PATHWAY	0.186572	0.14475	0.00218399	0.00713744	0.332643	2.53365e-07	3.68145e-06
REACTOME_COPII_MEDIATED_VESICLE_TRANSPORT	0.187135	0.142733	0.00221363	0.00722341	0.250667	2.76481e-05	0.000147798
REACTOME_MATURATION_OF_SARS_COV_2_SPIKE_PROTEIN	0.187698	0.200616	4.8128e-05	0.000259151	0.245885	0.000462586	0.00150375
WP_MONOAMINE_TRANSPORT	0.188262	0.16274	0.00222714	0.00724358	0.21647	0.000104612	0.000442537
REACTOME_SRP_DEPENDENT_COTRANSLATIONAL_PROTEIN_TARGETING_TO_MEMBRANE	0.189393	-0.371933	3.22144e-07	3.31304e-06	-0.387413	0.000474953	0.00153703
REACTOME_INTERLEUKIN_20_FAMILY_SIGNALING	0.189393	0.166523	0.0022456	0.00727357	0.352023	2.4646e-06	2.20233e-05
REACTOME_GRB2_SOS_PROVIDES_LINKAGE_TO_MAPK_SIGNALING_FOR_INTEGRINS	0.190278	0.113074	0.0705351	0.133518	0.366731	7.18034e-08	1.46655e-06
REACTOME_WNT5A_DEPENDENT_INTERNALIZATION_OF_FZD2_FZD5_AND_ROR2	0.190527	0.219603	0.00228714	0.00739656	0.390384	1.27336e-05	7.87662e-05
REACTOME_MISMATCH_REPAIR	0.191095	0.360977	3.48757e-08	4.73002e-07	0.308134	0.000488132	0.00157053
REACTOME_SIALIC_ACID_METABOLISM	0.192234	0.134063	0.0023401	0.00753414	0.242196	2.19128e-06	2.06097e-05
REACTOME_CYTOCHROME_C_MEDIATED_APOPTOTIC_RESPONSE	0.192805	0.157904	0.00235845	0.00758199	0.309043	1.83346e-06	1.79531e-05
REACTOME_ANTIVIRAL_MECHANISM_BY_IFN_STIMULATED_GENES	0.193776	0.0332113	0.406204	0.527191	0.288552	7.86453e-08	1.57655e-06
REACTOME_METABOLISM_OF_FAT_SOLUBLE_VITAMINS	0.195672	0.111302	0.00123373	0.00436736	0.144223	0.000517119	0.00164642
KEGG_PROGESTERONE_MEDIATED_OOCYTE_MATURATION	0.196248	0.15223	4.08837e-06	3.03827e-05	0.16906	0.000522516	0.00166116
WP_MECP2_AND_ASSOCIATED_RETT_SYNDROME	0.196248	0.0937518	0.00260254	0.00829297	0.154293	0.000110179	0.000461388
WP_22Q112_COPY_NUMBER_VARIATION_SYNDROME	0.197402	0.0677929	0.00271987	0.00864145	0.117771	0.000159317	0.000621479
REACTOME_SMOOTH_MUSCLE_CONTRACTION	0.199018	0.147967	0.00602945	0.0169701	0.31489	8.69124e-08	1.69518e-06
REACTOME_SUMOYLATION_OF_TRANSCRIPTION_COFACTORS	0.202508	-0.210715	2.00329e-09	3.84703e-08	-0.0834172	0.10686	0.160216
REACTOME_SIGNALING_BY_ERBB2	0.204252	-0.233186	2.03351e-09	3.8708e-08	-0.0126044	0.83066	0.863775
REACTOME_TRAF3_DEPENDENT_IRF_ACTIVATION_PATHWAY	0.204988	0.160993	0.00317193	0.0098895	0.407032	4.26883e-07	5.66995e-06
BIOCARTA_HIVNEF_PATHWAY	0.205578	0.103979	0.00318141	0.00990483	0.1907	9.01275e-06	5.93088e-05
REACTOME_INTRINSIC_PATHWAY_OF_FIBRIN_CLOT_FORMATION	0.206759	0.15791	0.00326369	0.0101319	0.250235	7.53396e-05	0.000338423
REACTOME_CASPASE_ACTIVATION_VIA_DEATH_RECEPTORS_IN_THE_PRESENCE_OF_LIGAND	0.207351	0.16145	0.0013032	0.00456857	0.28289	0.000650582	0.00201216
REACTOME_ER_TO_GOLGI_ANTEROGRADE_TRANSPORT	0.207351	0.121643	0.00330645	0.01025	0.238818	5.80138e-06	4.18667e-05
REACTOME_DISEASES_ASSOCIATED_WITH_GLYCOSYLATION_PRECURSOR_BIOSYNTHESIS	0.208538	0.165242	0.00332301	0.010272	0.286012	4.70275e-05	0.000230863
REACTOME_LAGGING_STRAND_SYNTHESIS	0.209133	0.35732	6.56619e-08	7.91591e-07	0.303661	0.000688734	0.00212107
REACTOME_COPI_MEDIATED_ANTEROGRADE_TRANSPORT	0.209133	0.124155	0.00343311	0.0105972	0.245047	5.62617e-06	4.10123e-05
REACTOME_SIGNALING_BY_ROBO_RECEPTORS	0.209479	-0.294453	2.1254e-09	3.94198e-08	-0.203178	0.00931598	0.0197542
REACTOME_ACYL_CHAIN_REMODELLING_OF_PC	0.209728	0.134793	0.00348294	0.0107358	0.22002	2.31201e-05	0.000128018
REACTOME_PYROPTOSIS	0.210324	0.149083	0.00349126	0.0107461	0.298968	8.70541e-06	5.76368e-05
KEGG_BASAL_CELL_CARCINOMA	0.211519	-0.0949466	0.000938643	0.0034523	-0.119083	0.000732861	0.00224419
REACTOME_SEMA4D_INDUCED_CELL_MIGRATION_AND_GROWTH_CONE_COLLAPSE	0.212718	0.154064	0.00370211	0.011326	0.305492	2.95702e-07	4.07767e-06
WP_NANOMATERIAL_INDUCED_APOPTOSIS	0.213318	0.187205	0.00020552	0.00094287	0.236637	0.000755054	0.00230238
WP_NEURAL_CREST_CELL_MIGRATION_IN_CANCER	0.213919	0.136522	0.00379823	0.0115924	0.203271	0.000161613	0.000628172
WP_PHYTOCHEMICAL_ACTIVITY_ON_NRF2_TRANSCRIPTIONAL_ACTIVATION	0.214522	0.122172	0.00380736	0.0116039	0.225198	4.34796e-05	0.000217901
REACTOME_P130CAS_LINKAGE_TO_MAPK_SIGNALING_FOR_INTEGRINS	0.214698	0.142847	0.0341089	0.0729225	0.403031	1.08583e-07	1.9501e-06
REACTOME_ACTIVATION_OF_SMO	0.215728	-0.113892	0.00382664	0.01163	-0.177703	0.000324225	0.00111244
REACTOME_ASPARAGINE_N_LINKED_GLYCOSYLATION	0.216333	0.112807	0.00385238	0.0116783	0.191815	0.000151925	0.000599222
REACTOME_METABOLISM_OF_VITAMINS_AND_COFACTORS	0.216939	0.0733147	0.000508723	0.00207896	0.0889275	0.000783802	0.00236679
WP_COMPLEMENT_ACTIVATION	0.21876	0.131822	0.00391942	0.0118291	0.223857	0.000704285	0.0021628
REACTOME_RHO_GTPASES_ACTIVATE_PAKS	0.219369	0.159979	0.00394918	0.0119024	0.307024	1.06009e-06	1.14758e-05
KEGG_PENTOSE_PHOSPHATE_PATHWAY	0.219979	0.154958	0.00357209	0.0109483	0.240565	0.000814832	0.00244675
WP_PHOTODYNAMIC_THERAPYINDUCED_HIF1_SURVIVAL_SIGNALING	0.223041	0.204317	4.63639e-05	0.000252154	0.187646	0.000856029	0.00255276
REACTOME_DOWNREGULATION_OF_ERBB2_ERBB3_SIGNALING	0.225113	-0.270502	3.79738e-09	6.53993e-08	-0.140862	0.0346379	0.0603308
KEGG_AMYOTROPHIC_LATERAL_SCLEROSIS_ALS	0.225505	0.116816	0.00426671	0.012681	0.203474	6.82886e-06	4.74079e-05
WP_AMINO_ACID_METABOLISM	0.226123	0.235234	1.43631e-08	2.16444e-07	0.191299	0.000908449	0.00269055
PID_P53_DOWNSTREAM_PATHWAY	0.226123	0.0921784	0.00427182	0.012681	0.20587	2.4422e-06	2.19393e-05
BIOCARTA_ALK_PATHWAY	0.226845	-0.225431	4.20229e-09	7.1803e-08	-0.0912264	0.0661419	0.105508
REACTOME_HYALURONAN_METABOLISM	0.229227	0.222131	0.000187859	0.000878566	0.237731	0.00092499	0.00272093
REACTOME_RHOH_GTPASE_CYCLE	0.230309	0.0700256	0.0730002	0.137506	0.246066	1.51289e-07	2.53908e-06
WP_ETHANOL_EFFECTS_ON_HISTONE_MODIFICATIONS	0.231726	0.106313	0.00440696	0.0129757	0.164208	0.000969854	0.00283748
KEGG_BLADDER_CANCER	0.232352	0.121989	0.00455311	0.0133337	0.246269	1.03305e-06	1.12957e-05
REACTOME_MET_PROMOTES_CELL_MOTILITY	0.233608	0.0982318	0.00471316	0.0137652	0.156177	0.000919163	0.00270747
WP_SYNAPTIC_VESICLE_PATHWAY	0.234238	0.106477	0.00473596	0.0138132	0.169295	0.000551203	0.00174467
WP_OMEGA9_FA_SYNTHESIS	0.235499	0.168449	0.00161517	0.00542557	0.234866	0.00101758	0.00295316
REACTOME_PHASE_I_FUNCTIONALIZATION_OF_COMPOUNDS	0.236131	0.111595	0.000361004	0.00152705	0.125191	0.0010333	0.00299406
PID_CD8_TCR_PATHWAY	0.237225	-0.240693	6.83601e-09	1.11535e-07	-0.0534307	0.404862	0.48561
REACTOME_REGULATION_OF_CHOLESTEROL_BIOSYNTHESIS_BY_SREBP_SREBF	0.237225	0.0603044	0.137813	0.225702	0.276212	1.65558e-07	2.69498e-06
REACTOME_TRANSPORT_TO_THE_GOLGI_AND_SUBSEQUENT_MODIFICATION	0.237397	0.109454	0.00495763	0.0143632	0.220097	7.63415e-06	5.1329e-05
SA_CASPASE_CASCADE	0.238031	0.199576	5.75818e-05	0.000303283	0.274367	0.00104387	0.00301329
WP_NEURAL_CREST_CELL_MIGRATION_DURING_DEVELOPMENT	0.238666	0.125825	0.00501291	0.0144847	0.181654	0.000458628	0.00149537
KEGG_BASE_EXCISION_REPAIR	0.240577	0.224805	2.03799e-06	1.67517e-05	0.224942	0.00107209	0.00307836
PID_TCR_PATHWAY	0.240678	-0.221005	8.01348e-09	1.28809e-07	-0.0289785	0.621747	0.683536
SA_G1_AND_S_PHASES	0.241855	0.165062	0.000907473	0.00335471	0.215233	0.00107758	0.00308592
REACTOME_RNA_POLYMERASE_III_TRANSCRIPTION_INITIATION_FROM_TYPE_3_PROMOTER	0.242403	-0.226078	8.70275e-09	1.3886e-07	-0.113946	0.0168931	0.0329492
REACTOME_DISEASES_OF_IMMUNE_SYSTEM	0.242403	0.172423	0.00875205	0.0232175	0.393433	1.93326e-07	3.07759e-06
REACTOME_DISEASES_ASSOCIATED_WITH_O_GLYCOSYLATION_OF_PROTEINS	0.243778	-0.107067	0.000278189	0.00121219	-0.118255	0.00109691	0.00312886
WP_GLYCOLYSIS_AND_GLUCONEOGENESIS	0.245064	0.238738	2.80549e-06	2.21379e-05	0.231464	0.00110871	0.00315422
REACTOME_APOPTOTIC_FACTOR_MEDIATED_RESPONSE	0.245064	0.141689	0.00555139	0.0158194	0.284675	1.22372e-06	1.26496e-05
REACTOME_SMAD2_SMAD3_SMAD4_HETEROTRIMER_REGULATES_TRANSCRIPTION	0.245851	-0.184292	9.59775e-09	1.50921e-07	-0.0739151	0.135464	0.196042
REACTOME_LYSOSOME_VESICLE_BIOGENESIS	0.246354	0.141516	0.00556617	0.0158304	0.314811	6.30902e-07	7.54642e-06
WP_PHOTODYNAMIC_THERAPYINDUCED_NFE2L2_NRF2_SURVIVAL_SIGNALING	0.247	0.182593	3.68352e-05	0.000209796	0.160095	0.00115846	0.00328281
REACTOME_GPVI_MEDIATED_ACTIVATION_CASCADE	0.247574	0.0972018	0.0700593	0.132776	0.335068	2.0322e-07	3.1369e-06
REACTOME_DEGRADATION_OF_THE_EXTRACELLULAR_MATRIX	0.247647	0.10427	0.000316463	0.00135717	0.122671	0.00117645	0.00332776
REACTOME_O_LINKED_GLYCOSYLATION_OF_MUCINS	0.247647	0.0987426	0.00564042	0.0159996	0.165208	2.99443e-05	0.000158507
KEGG_DNA_REPLICATION	0.248295	0.306179	1.52515e-06	1.29281e-05	0.282209	0.0011774	0.00332776
WP_APOPTOSIS_MODULATION_AND_SIGNALING	0.248295	0.0905317	0.00566201	0.0160399	0.143571	0.000122896	0.000502968
REACTOME_PLATELET_ADHESION_TO_EXPOSED_COLLAGEN	0.248944	0.162404	0.0057465	0.016258	0.274764	2.0394e-05	0.000115584
REACTOME_ADAPTIVE_IMMUNE_SYSTEM	0.249296	0.0715233	0.0112303	0.0285695	0.194841	2.03896e-07	3.1369e-06
REACTOME_SYNTHESIS_OF_SUBSTRATES_IN_N_GLYCAN_BIOSYTHESIS	0.250244	0.14139	7.32917e-05	0.00037334	0.148941	0.00119564	0.00336614
KEGG_HYPERTROPHIC_CARDIOMYOPATHY_HCM	0.250244	-0.0683245	0.00580567	0.0163827	-0.134866	0.00011478	0.000476372
KEGG_GRAFT_VERSUS_HOST_DISEASE	0.251017	-0.27366	1.1793e-08	1.81494e-07	-0.147376	0.0326991	0.0574623
REACTOME_REGULATED_NECROSIS	0.2522	0.125824	0.00607675	0.017081	0.282535	5.98954e-06	4.29382e-05
REACTOME_RESOLUTION_OF_AP_SITES_VIA_THE_MULTIPLE_NUCLEOTIDE_PATCH_REPLACEMENT_PATHWAY	0.253509	0.271992	2.12378e-06	1.73255e-05	0.258701	0.00128545	0.00359561
REACTOME_NOTCH3_INTRACELLULAR_DOMAIN_REGULATES_TRANSCRIPTION	0.256175	0.00600267	0.889741	0.927793	0.273417	2.22973e-07	3.35234e-06
KEGG_NON_HOMOLOGOUS_END_JOINING	0.257454	0.23219	8.31413e-06	5.6557e-05	0.206547	0.00135248	0.003754
REACTOME_CIRCADIAN_CLOCK	0.259609	-0.221577	1.55364e-08	2.30008e-07	-0.0558982	0.368581	0.452112
PID_LYMPH_ANGIOGENESIS_PATHWAY	0.262096	0.110036	0.00715224	0.0197059	0.172932	0.000157772	0.000616562
REACTOME_REGULATION_OF_EXPRESSION_OF_SLITS_AND_ROBOS	0.26304	-0.326774	1.64986e-08	2.41905e-07	-0.243267	0.00721009	0.0157994
REACTOME_MITOTIC_G2_G2_M_PHASES	0.266108	0.104064	0.00724019	0.0198124	0.234354	1.01129e-05	6.45851e-05
WP_FOLATE_METABOLISM	0.267452	0.112957	0.00726546	0.0198315	0.165138	0.00132509	0.00370114
REACTOME_GLUCONEOGENESIS	0.268799	0.205149	0.000104266	0.000516568	0.227957	0.0014732	0.00400186
BIOCARTA_CSK_PATHWAY	0.269892	-0.283835	1.91274e-08	2.73069e-07	-0.146426	0.00687919	0.0151665
WP_MICROGLIA_PATHOGEN_PHAGOCYTOSIS_PATHWAY	0.269892	0.159523	0.0158101	0.0384528	0.403995	2.75509e-07	3.9107e-06
PID_HEDGEHOG_2PATHWAY	0.270826	-0.173201	4.75068e-06	3.44782e-05	-0.176388	0.00154912	0.0041923
REACTOME_SEMA4D_IN_SEMAPHORIN_SIGNALING	0.271603	0.127065	0.0109886	0.0281428	0.29354	2.76368e-07	3.9107e-06
REACTOME_NF_KB_ACTIVATION_THROUGH_FADD_RIP_1_PATHWAY_MEDIATED_BY_CASPASE_8_AND_10	0.272182	0.172754	0.00781538	0.0211463	0.342321	0.000138112	0.000553728
REACTOME_RNA_POLYMERASE_I_TRANSCRIPTION_INITIATION	0.272861	-0.117089	0.00232149	0.00749648	-0.150634	0.00156285	0.00421367
REACTOME_TRANSCRIPTIONAL_ACTIVATION_OF_MITOCHONDRIAL_BIOGENESIS	0.273313	-0.160699	2.48675e-08	3.50406e-07	-0.0441787	0.287593	0.367555
WP_INTRACELLULAR_TRAFFICKING_PROTEINS_INVOLVED_IN_CMT_NEUROPATHY	0.275587	0.137054	0.00816813	0.0219639	0.242907	4.78747e-05	0.000233443
REACTOME_RNA_POLYMERASE_III_TRANSCRIPTION	0.27673	-0.218351	2.66378e-08	3.70539e-07	-0.0665283	0.161407	0.225887
REACTOME_EXTRACELLULAR_MATRIX_ORGANIZATION	0.276954	0.0833995	0.00158708	0.00534202	0.101603	0.00166876	0.00446145
REACTOME_INITIATION_OF_NUCLEAR_ENVELOPE_NE_REFORMATION	0.277639	0.138608	0.00824895	0.0220991	0.357225	4.69305e-06	3.57762e-05
BIOCARTA_CD40_PATHWAY	0.279012	-0.272776	3.684e-07	3.684e-06	-0.224968	0.0016733	0.00446145
REACTOME_SYNTHESIS_OF_GLYCOSYLPHOSPHATIDYLINOSITOL_GPI	0.280388	-0.112455	0.00856094	0.0228222	-0.182217	0.00161593	0.00433384
REACTOME_SIGNALING_BY_RETINOIC_ACID	0.281768	0.109425	0.000903756	0.00334667	0.125763	0.00173366	0.00459972
REACTOME_TRNA_MODIFICATION_IN_THE_NUCLEUS_AND_CYTOSOL	0.282459	-0.128822	0.00865392	0.0229853	-0.285329	1.49607e-06	1.49263e-05
KEGG_LEUKOCYTE_TRANSENDOTHELIAL_MIGRATION	0.283555	0.0827977	0.0481808	0.0975302	0.236104	4.08295e-07	5.51022e-06
REACTOME_SENSORY_PERCEPTION	0.283843	0.0519204	0.00421767	0.0125547	0.0703313	0.001769	0.00467604
REACTOME_VOLTAGE_GATED_POTASSIUM_CHANNELS	0.283843	-0.0979477	0.00891304	0.0236013	-0.2354	6.07959e-05	0.00028306
REACTOME_REGULATION_OF_TP53_ACTIVITY_THROUGH_ASSOCIATION_WITH_CO_FACTORS	0.284537	-0.153547	0.000239824	0.00107747	-0.171766	0.00177106	0.00467604
BIOCARTA_TGFB_PATHWAY	0.285259	-0.251461	3.5816e-08	4.82737e-07	-0.0998497	0.0914316	0.139499
KEGG_EPITHELIAL_CELL_SIGNALING_IN_HELICOBACTER_PYLORI_INFECTION	0.286963	0.113433	0.0127225	0.0318797	0.275001	4.20523e-07	5.61996e-06
REACTOME_DEFECTS_IN_VITAMIN_AND_COFACTOR_METABOLISM	0.28732	-0.126146	0.00901891	0.0237154	-0.158912	0.00140062	0.00385794
REACTOME_CYTOSOLIC_TRNA_AMINOACYLATION	0.288017	0.224669	0.000109617	0.000541842	0.227024	0.00182304	0.00478409
WP_HEDGEHOG_SIGNALING_PATHWAY_NETPATH	0.288665	-0.241681	3.74412e-08	4.9845e-07	-0.150112	0.00406035	0.00963889
BIOCARTA_NO1_PATHWAY	0.288716	0.107179	0.00902715	0.0237154	0.16004	0.00126233	0.00354007
REACTOME_PROCESSIVE_SYNTHESIS_ON_THE_LAGGING_STRAND	0.290116	0.356798	4.33591e-08	5.56741e-07	0.287223	0.00187907	0.00491326
REACTOME_TP53_REGULATES_TRANSCRIPTION_OF_SEVERAL_ADDITIONAL_CELL_DEATH_GENES_WHOSE_SPECIFIC_ROLES_IN_P53_DEPENDENT_APOPTOSIS_REMAIN_UNCERTAIN	0.291519	0.107829	0.00966575	0.025258	0.226088	2.07386e-06	1.97794e-05
WP_REGULATION_OF_ACTIN_CYTOSKELETON	0.292067	0.0564493	0.137498	0.225525	0.208518	5.05052e-07	6.6269e-06
REACTOME_INTERLEUKIN_4_AND_INTERLEUKIN_13_SIGNALING	0.292222	0.13814	0.000543939	0.00219804	0.136827	0.00189972	0.00494932
REACTOME_MHC_CLASS_II_ANTIGEN_PRESENTATION	0.292222	0.0980529	0.00967255	0.025258	0.196095	0.000101718	0.000432653
REACTOME_PENTOSE_PHOSPHATE_PATHWAY	0.292926	0.257846	3.88946e-05	0.000218656	0.280429	0.00193166	0.0050265
REACTOME_UB_SPECIFIC_PROCESSING_PROTEASES	0.293767	0.0478791	0.245726	0.355721	0.286173	5.24781e-07	6.84428e-06
WP_NAD_METABOLISM	0.294336	0.141678	0.000116084	0.000571206	0.154942	0.00195941	0.00508648
WP_HEDGEHOG_SIGNALING_PATHWAY	0.295042	-0.178941	3.26071e-07	3.33762e-06	-0.145743	0.00196944	0.00510158
REACTOME_INTRA_GOLGI_AND_RETROGRADE_GOLGI_TO_ER_TRAFFIC	0.295042	0.0881252	0.0101367	0.0263434	0.145518	0.000773537	0.00234882
BIOCARTA_TRKA_PATHWAY	0.295466	-0.255811	4.08672e-08	5.31028e-07	-0.181594	0.0133334	0.0269531
REACTOME_PROTEIN_METHYLATION	0.295749	-0.0998724	0.010269	0.0266552	-0.168752	0.00143291	0.00393686
KEGG_VASOPRESSIN_REGULATED_WATER_REABSORPTION	0.296457	0.111447	0.0103447	0.0268195	0.209719	5.25943e-05	0.000249161
REACTOME_EARLY_PHASE_OF_HIV_LIFE_CYCLE	0.297166	0.215978	4.66978e-05	0.000253336	0.223125	0.0020681	0.00534301
REACTOME_CELL_JUNCTION_ORGANIZATION	0.298586	0.0801646	0.010459	0.0270191	0.12666	0.000422813	0.00138906
WP_GENES_RELATED_TO_PRIMARY_CILIUM_DEVELOPMENT_BASED_ON_CRISPR	0.299297	-0.11429	0.0106025	0.0273571	-0.280712	1.28135e-06	1.30855e-05
REACTOME_CONSTITUTIVE_SIGNALING_BY_LIGAND_RESPONSIVE_EGFR_CANCER_VARIANTS	0.300558	-0.246201	4.41564e-08	5.63643e-07	-0.117803	0.121828	0.179427
WP_CARDIAC_PROGENITOR_DIFFERENTIATION	0.300723	0.182507	1.62656e-05	0.000101718	0.149437	0.00218236	0.00560477
BIOCARTA_IL17_PATHWAY	0.301436	-0.160805	0.00818727	0.0219881	-0.20363	0.00219647	0.0056343
REACTOME_SIGNALING_BY_FGFR4_IN_DISEASE	0.302254	-0.295422	4.44535e-08	5.64117e-07	-0.141973	0.080072	0.125076
PID_INTEGRIN3_PATHWAY	0.302867	0.101002	0.0107599	0.0275992	0.172333	0.000545428	0.00172892
REACTOME_PCNA_DEPENDENT_LONG_PATCH_BASE_EXCISION_REPAIR	0.303583	0.278908	3.03399e-06	2.34298e-05	0.257299	0.00225875	0.00577355
REACTOME_DOWNREGULATION_OF_ERBB2_SIGNALING	0.303948	-0.231316	4.73065e-08	5.96831e-07	-0.0113465	0.857256	0.88506
REACTOME_GAP_FILLING_DNA_REPAIR_SYNTHESIS_AND_LIGATION_IN_GG_NER	0.306457	0.163578	0.00136047	0.00470848	0.224007	0.00235938	0.00600241
REACTOME_SPHINGOLIPID_DE_NOVO_BIOSYNTHESIS	0.307178	0.0696652	0.0111268	0.0283393	0.160463	2.48081e-05	0.000135888
REACTOME_ESTROGEN_DEPENDENT_GENE_EXPRESSION	0.307335	0.0797221	0.0395682	0.0822443	0.245546	5.88316e-07	7.32013e-06
REACTOME_RNA_POLYMERASE_III_TRANSCRIPTION_INITIATION_FROM_TYPE_1_PROMOTER	0.309028	-0.262026	5.22061e-08	6.47355e-07	-0.158502	0.00514559	0.0118588
REACTOME_DUAL_INCISION_IN_GG_NER	0.31152	0.141004	0.00195813	0.00648724	0.181783	0.00246541	0.00622099
KEGG_O_GLYCAN_BIOSYNTHESIS	0.312246	0.0947985	0.0117597	0.0297072	0.215513	1.06012e-06	1.14758e-05
WP_FOCAL_ADHESION	0.31241	0.0547438	0.0616071	0.119899	0.167637	6.22164e-07	7.51974e-06
REACTOME_GENERATION_OF_SECOND_MESSENGER_MOLECULES	0.313702	-0.135006	0.00835468	0.0223272	-0.190263	0.00265031	0.00666426
REACTOME_METABOLISM_OF_NUCLEOTIDES	0.314099	0.164912	6.04462e-08	7.369e-07	0.122221	0.00282433	0.007069
REACTOME_RHOD_GTPASE_CYCLE	0.314099	0.0518762	0.103344	0.18056	0.205674	6.22508e-07	7.51974e-06
PID_HNF3B_PATHWAY	0.314431	0.113242	0.0119742	0.0301439	0.255009	3.12609e-06	2.62325e-05
REACTOME_SIGNALING_BY_ERBB2_IN_CANCER	0.315788	-0.208108	6.12462e-08	7.42482e-07	-0.0267426	0.645859	0.705492
BIOCARTA_PML_PATHWAY	0.315788	0.129508	0.0306166	0.0664379	0.398326	6.24697e-07	7.51974e-06
REACTOME_VLDLR_INTERNALISATION_AND_DEGRADATION	0.316623	0.172814	0.0126965	0.0318514	0.306196	0.000368992	0.00123473
WP_THE_EFFECT_OF_PROGERIN_ON_THE_INVOLVED_GENES_IN_HUTCHINSONGILFORD_PROGERIA_SYNDROME	0.317356	0.147765	2.00305e-05	0.00012244	0.136845	0.00284017	0.00709266
REACTOME_ACYL_CHAIN_REMODELLING_OF_PE	0.318089	0.0920283	0.0129554	0.0324259	0.143001	0.000839856	0.00251492
REACTOME_TRANSLATION_OF_SARS_COV_2_STRUCTURAL_PROTEINS	0.318824	0.102849	0.0131086	0.0327714	0.231983	0.000110446	0.000461612
KEGG_ALLOGRAFT_REJECTION	0.319163	-0.255964	8.27614e-08	9.92222e-07	-0.120839	0.0855678	0.132325
BIOCARTA_THELPER_PATHWAY	0.320294	-0.309374	3.54471e-07	3.5944e-06	-0.211795	0.00288943	0.00719036
REACTOME_HDMS_DEMETHYLATE_HISTONES	0.320294	0.114	0.0132272	0.0329921	0.218108	0.000366142	0.00122899
REACTOME_METABOLISM_OF_WATER_SOLUBLE_VITAMINS_AND_COFACTORS	0.322507	0.0649007	0.0016831	0.00564503	0.0818959	0.00299016	0.00741546
WP_1Q211_COPY_NUMBER_VARIATION_SYNDROME	0.322507	-0.0900197	0.0134743	0.0334828	-0.164981	0.00246107	0.00621729
KEGG_BETA_ALANINE_METABOLISM	0.322535	0.275565	9.27526e-08	1.09985e-06	0.125222	0.0904711	0.138326
REACTOME_DISEASES_OF_DNA_REPAIR	0.32422	0.310785	9.62482e-08	1.1351e-06	0.190299	0.0211875	0.0402729
REACTOME_KINESINS	0.324728	0.187547	5.67022e-06	4.03422e-05	0.166882	0.00314325	0.00776843
REACTOME_GLYCEROPHOSPHOLIPID_BIOSYNTHESIS	0.324728	0.0704096	0.0138491	0.0343066	0.115061	0.000456943	0.00149213
REACTOME_METABOLISM_OF_NITRIC_OXIDE_NOS3_ACTIVATION_AND_REGULATION	0.325469	0.108327	0.0138801	0.0343441	0.22399	0.000125909	0.000513356
REACTOME_ACTIVATION_OF_GENE_EXPRESSION_BY_SREBF_SREBP	0.325904	0.0290369	0.480197	0.596126	0.26262	6.80132e-07	7.95938e-06
REACTOME_ADVANCED_GLYCOSYLATION_ENDPRODUCT_RECEPTOR_SIGNALING	0.326212	0.21871	0.00118233	0.00420099	0.29627	0.00318204	0.00783957
REACTOME_ERYTHROCYTES_TAKE_UP_CARBON_DIOXIDE_AND_RELEASE_OXYGEN	0.3277	0.209956	0.0142223	0.0350709	0.322477	0.00144418	0.00395279
WP_CONSTITUTIVE_ANDROSTANE_RECEPTOR_PATHWAY	0.329191	0.12377	0.014533	0.0357557	0.272414	1.07931e-05	6.85254e-05
WP_DNA_REPAIR_PATHWAYS_FULL_NETWORK	0.330686	0.181007	6.27372e-06	4.40582e-05	0.159796	0.00325702	0.00797676
BIOCARTA_DEATH_PATHWAY	0.332184	0.09667	0.00666385	0.0185154	0.151111	0.00330363	0.00807265
WP_RAC1PAK1P38MMP2_PATHWAY	0.332184	0.0921099	0.015293	0.0374557	0.222397	2.4719e-06	2.20233e-05
WP_BONE_MORPHOGENIC_PROTEIN_BMP_SIGNALLING_AND_REGULATION	0.33263	-0.220421	1.21594e-07	1.39608e-06	-0.108411	0.0439916	0.0741182
WP_GPCRS_CLASS_A_RHODOPSINLIKE	0.33519	0.0992602	0.00105891	0.00382336	0.134739	0.00340795	0.00829013
PID_ARF_3PATHWAY	0.33519	0.157924	0.0155755	0.0379762	0.266788	0.000556535	0.00175641
WP_TGFBETA_RECEPTOR_SIGNALLING_IN_SKELETAL_DYSPLASIAS	0.335988	-0.205366	1.28419e-07	1.459e-06	-0.087071	0.117089	0.173154
REACTOME_PD_1_SIGNALING	0.337453	-0.146559	0.0104478	0.0270191	-0.196184	0.00350943	0.00850091
BIOCARTA_TNFR1_PATHWAY	0.33821	0.134539	5.1188e-05	0.000274266	0.122459	0.00351031	0.00850091
WP_VITAMIN_B12_DISORDERS	0.340483	0.123385	0.0162403	0.0392881	0.178922	0.00187319	0.00490381
REACTOME_SIGNALING_BY_FGFR2	0.341019	-0.170938	1.46953e-07	1.64376e-06	-0.0473085	0.333277	0.415875
REACTOME_TRANSFERRIN_ENDOCYTOSIS_AND_RECYCLING	0.341243	0.133416	0.0163217	0.0394411	0.3067	5.85965e-06	4.21467e-05
PID_INSULIN_GLUCOSE_PATHWAY	0.342003	0.0969778	0.0163633	0.0394976	0.192112	8.71175e-05	0.000378734
WP_NSP1_FROM_SARSCOV2_INHIBITS_TRANSLATION_INITIATION_IN_THE_HOST_CELL	0.342695	-0.317824	1.52972e-07	1.7023e-06	-0.246834	0.012291	0.0250802
PID_ERA_GENOMIC_PATHWAY	0.34429	0.0684444	0.0169617	0.0407296	0.156681	3.39848e-05	0.000176868
REACTOME_ACTIVATION_OF_NMDA_RECEPTORS_AND_POSTSYNAPTIC_EVENTS	0.344369	-0.149854	1.63079e-07	1.79924e-06	-0.0654557	0.0962295	0.145864
REACTOME_INTERFERON_SIGNALING	0.344369	0.0675615	0.129856	0.214851	0.337145	9.88764e-07	1.09218e-05
WP_OMEGA3OMEGA6_FA_SYNTHESIS	0.345053	0.153465	0.00311088	0.0097131	0.188186	0.00385057	0.00923199
KEGG_PORPHYRIN_AND_CHLOROPHYLL_METABOLISM	0.345818	0.158092	0.00134085	0.00467037	0.195681	0.00388245	0.00929814
REACTOME_CELL_EXTRACELLULAR_MATRIX_INTERACTIONS	0.345818	0.131925	0.0169675	0.0407296	0.218423	0.000162165	0.00062919
KEGG_REGULATION_OF_ACTIN_CYTOSKELETON	0.346043	0.0612684	0.1141	0.194959	0.202231	1.02364e-06	1.12496e-05
REACTOME_BIOSYNTHESIS_OF_THE_N_GLYCAN_PRECURSOR_DOLICHOL_LIPID_LINKED_OLIGOSACCHARIDE_LLO_AND_TRANSFER_TO_A_NASCENT_PROTEIN	0.348117	0.113487	0.000832893	0.00313189	0.127791	0.00397643	0.00949171
PID_INTEGRIN_CS_PATHWAY	0.351194	0.150437	0.000158253	0.000751441	0.117778	0.00405311	0.00963226
REACTOME_TRAF6_MEDIATED_IRF7_ACTIVATION	0.352729	0.0947843	0.0601359	0.117457	0.396583	1.08058e-06	1.16391e-05
WP_NUCLEOTIDE_EXCISION_REPAIR	0.354285	0.129013	0.00139568	0.00479972	0.152259	0.00421025	0.00996195
KEGG_DILATED_CARDIOMYOPATHY	0.35739	-0.0626041	0.0183915	0.0434272	-0.140845	5.28126e-05	0.000249649
REACTOME_SIGNALING_BY_ERBB2_ECD_MUTANTS	0.357735	-0.206861	2.2518e-07	2.3953e-06	-0.0384194	0.524582	0.598377
REACTOME_HS_GAG_BIOSYNTHESIS	0.358168	0.145133	0.000488644	0.00200577	0.12509	0.00436886	0.0102811
WP_SELENIUM_MICRONUTRIENT_NETWORK	0.358947	0.112731	0.0186107	0.0438493	0.238306	4.59428e-05	0.000227611
WP_MRNA_PROCESSING	0.359401	-0.216134	2.27032e-07	2.40322e-06	-0.127217	0.0496974	0.0825747
WP_SARSCOV2_INNATE_IMMUNITY_EVASION_AND_CELLSPECIFIC_IMMUNE_RESPONSE	0.359401	0.0848476	0.0568607	0.11231	0.303861	1.12739e-06	1.19063e-05
PID_LPA4_PATHWAY	0.360508	-0.116935	0.0192125	0.0451692	-0.193921	0.000285682	0.00100081
REACTOME_RHOF_GTPASE_CYCLE	0.361067	0.0382663	0.235964	0.344345	0.219506	1.18175e-06	1.24199e-05
WP_PROTEASOME_DEGRADATION	0.363639	0.147946	0.0199456	0.0466903	0.399096	9.00393e-06	5.93088e-05
REACTOME_CYCLIN_A_CDK2_ASSOCIATED_EVENTS_AT_S_PHASE_ENTRY	0.36521	0.118682	0.0200467	0.046826	0.278909	8.80697e-05	0.000382106
KEGG_TYROSINE_METABOLISM	0.36606	0.184591	3.08697e-07	3.20513e-06	0.105102	0.081414	0.126898
REACTOME_INTERLEUKIN_10_SIGNALING	0.366784	0.134042	0.0205185	0.0478251	0.228374	0.00132991	0.00370114
KEGG_CITRATE_CYCLE_TCA_CYCLE	0.367572	0.155164	0.0141715	0.0349854	0.225887	0.00489667	0.0113748
WP_TGFBETA_RECEPTOR_SIGNALING	0.367723	-0.20682	3.10896e-07	3.21259e-06	-0.0725269	0.204498	0.276366
REACTOME_TRANSLATION_OF_REPLICASE_AND_ASSEMBLY_OF_THE_REPLICATION_TRANSCRIPTION_COMPLEX	0.367723	0.132287	0.0374597	0.0786907	0.388876	1.22698e-06	1.26496e-05
KEGG_GLYCOSPHINGOLIPID_BIOSYNTHESIS_GANGLIO_SERIES	0.368361	0.13502	0.0207478	0.0482558	0.271839	6.19388e-05	0.000287147
WP_EPO_RECEPTOR_SIGNALING	0.369385	0.137041	0.02111	0.048987	0.346898	1.27188e-06	1.30504e-05
BIOCARTA_TCYTOTOXIC_PATHWAY	0.371527	-0.261686	6.88203e-05	0.000353595	-0.195021	0.00509771	0.0117786
REACTOME_MEMBRANE_TRAFFICKING	0.372706	0.0678264	0.0543371	0.107977	0.212262	1.30061e-06	1.32198e-05
REACTOME_NGF_STIMULATED_TRANSCRIPTION	0.37391	-0.125344	0.0154517	0.0378017	-0.183914	0.00515027	0.0118588
WP_SMALL_CELL_LUNG_CANCER	0.3763	0.0694312	0.0224487	0.0516408	0.127849	0.00136128	0.00377359
REACTOME_GAP_JUNCTION_TRAFFICKING_AND_REGULATION	0.377099	0.116492	0.0224649	0.0516408	0.229636	0.000322708	0.00111033
REACTOME_INTERCONVERSION_OF_NUCLEOTIDE_DI_AND_TRIPHOSPHATES	0.377681	0.188325	3.64247e-07	3.65934e-06	0.120862	0.0171644	0.0334481
KEGG_FOCAL_ADHESION	0.377681	0.0469805	0.112455	0.193174	0.166495	1.44064e-06	1.44397e-05
KEGG_ARGININE_AND_PROLINE_METABOLISM	0.377898	0.15277	2.83214e-06	2.22319e-05	0.130847	0.00537754	0.01232
WP_GPCRS_CLASS_B_SECRETINLIKE	0.379499	-0.13311	0.00726223	0.0198315	-0.172355	0.00541606	0.012382
REACTOME_NEUREXINS_AND_NEUROLIGINS	0.380301	-0.110717	0.000485574	0.00199942	-0.121829	0.00543265	0.0124068
KEGG_STARCH_AND_SUCROSE_METABOLISM	0.380993	0.262664	3.85587e-07	3.83818e-06	0.159422	0.0184419	0.0356995
REACTOME_EPHA_MEDIATED_GROWTH_CONE_COLLAPSE	0.380993	0.0415424	0.30283	0.422253	0.24839	1.5836e-06	1.5727e-05
WP_NRF2_PATHWAY	0.381104	0.0804424	0.0237185	0.0542352	0.140997	0.000378284	0.00125998
REACTOME_ASSOCIATION_OF_TRIC_CCT_WITH_TARGET_PROTEINS_DURING_BIOSYNTHESIS	0.381907	0.110075	0.00400608	0.0120404	0.144027	0.00547072	0.0124675
REACTOME_NF_KB_IS_ACTIVATED_AND_SIGNALS_SURVIVAL	0.382648	-0.304859	3.94061e-07	3.90463e-06	-0.160972	0.0855507	0.132325
SIG_PIP3_SIGNALING_IN_CARDIAC_MYOCTES	0.383517	0.0850897	0.0241764	0.055108	0.16337	0.000211537	0.000786903
WP_IL10_ANTIINFLAMMATORY_SIGNALING_PATHWAY	0.384303	0.131384	0.0441926	0.0905552	0.502872	1.79195e-06	1.76344e-05
WP_PI3KAKT_SIGNALING_PATHWAY	0.384323	0.0522662	0.0242466	0.05521	0.0890533	0.000440936	0.00144421
WP_TYPE_II_INTERFERON_SIGNALING_IFNG	0.38513	0.146574	0.0243222	0.0553109	0.40357	1.2184e-05	7.60182e-05
REACTOME_CD28_CO_STIMULATION	0.385956	-0.18417	4.30548e-07	4.22756e-06	0.0224507	0.707915	0.760236
REACTOME_UNFOLDED_PROTEIN_RESPONSE_UPR	0.386747	0.103741	0.0246175	0.0558402	0.182398	0.00366591	0.00881855
WP_AMYOTROPHIC_LATERAL_SCLEROSIS_ALS	0.388367	0.0948467	0.0247745	0.0561177	0.212154	4.43445e-06	3.44107e-05
REACTOME_THE_ROLE_OF_GTSE1_IN_G2_M_PROGRESSION_AFTER_G2_CHECKPOINT	0.390803	0.130425	0.0251161	0.0567138	0.311572	0.000152698	0.000601077
REACTOME_RUNX2_REGULATES_OSTEOBLAST_DIFFERENTIATION	0.390911	-0.198737	5.25655e-07	5.09229e-06	-0.0560929	0.231926	0.30786
WP_SIMPLIFIED_DEPICTION_OF_MYD88_DISTINCT_INPUTOUTPUT_PATHWAY	0.390911	0.114496	0.0650897	0.125328	0.357165	1.90961e-06	1.84568e-05
REACTOME_DEFECTIVE_B4GALT7_CAUSES_EDS_PROGEROID_TYPE	0.391617	0.11869	0.00947791	0.0248394	0.169945	0.00602926	0.013569
WP_4HYDROXYTAMOXIFEN_DEXAMETHASONE_AND_RETINOIC_ACIDS_REGULATION_OF_P27_EXPRESSION	0.393247	0.129996	0.0254204	0.0572222	0.304666	2.65026e-05	0.000143445
BIOCARTA_PITX2_PATHWAY	0.39421	-0.243447	5.79018e-07	5.5596e-06	-0.0797338	0.25982	0.338869
WP_FERROPTOSIS	0.39488	0.116944	0.0257632	0.0578737	0.253461	2.71952e-05	0.000146497
REACTOME_CD28_DEPENDENT_VAV1_PATHWAY	0.395698	0.122576	0.0173135	0.0414225	0.193704	0.00620406	0.0138902
REACTOME_METABOLISM_OF_CARBOHYDRATES	0.395698	0.067832	0.0258699	0.0580534	0.117242	0.00157981	0.0042488
WP_ENERGY_METABOLISM	0.396517	-0.127032	5.37193e-05	0.000285014	-0.135722	0.006225	0.0139227
WP_REGULATION_OF_APOPTOSIS_BY_PARATHYROID_HORMONERELATED_PROTEIN	0.396517	0.108831	0.0260132	0.0583147	0.188693	0.000618531	0.00192679
PID_AR_TF_PATHWAY	0.397505	-0.187269	6.01957e-07	5.72916e-06	-0.0234431	0.658343	0.716958
WP_DIFFERENTIATION_OF_WHITE_AND_BROWN_ADIPOCYTE	0.397505	0.0635153	0.237588	0.345785	0.347193	2.13541e-06	2.0277e-05
PID_NFAT_TFPATHWAY	0.398157	-0.0925291	0.0262744	0.0587789	-0.181399	0.00201982	0.00522449
KEGG_NUCLEOTIDE_EXCISION_REPAIR	0.398978	0.116918	0.00400356	0.0120404	0.144082	0.0063359	0.0141269
REACTOME_SIGNALING_BY_EGFR_IN_CANCER	0.399152	-0.22226	6.04708e-07	5.7302e-06	-0.0916039	0.220421	0.294757
REACTOME_PYRIMIDINE_CATABOLISM	0.399152	0.0862428	0.0793087	0.146718	0.289709	2.16644e-06	2.04818e-05
REACTOME_SIGNALING_BY_NTRK2_TRKB	0.400798	-0.208714	6.92514e-07	6.53372e-06	-0.0510855	0.397984	0.479485
REACTOME_ESR_MEDIATED_SIGNALING	0.402442	0.0453771	0.196906	0.300694	0.213554	2.199e-06	2.06097e-05
REACTOME_RHOA_GTPASE_CYCLE	0.40573	0.0492726	0.101797	0.178576	0.17312	2.23561e-06	2.07235e-05
REACTOME_CLASS_A_1_RHODOPSIN_LIKE_RECEPTORS	0.407239	0.0823519	0.0073478	0.0200059	0.105697	0.00686682	0.0151546
WP_HOSTPATHOGEN_INTERACTION_OF_HUMAN_CORONA_VIRUSES_APOPTOSIS	0.407239	0.109862	0.0272411	0.060258	0.175436	0.00323733	0.00794574
REACTOME_SIGNALING_BY_FGFR2_IN_DISEASE	0.407372	-0.169376	7.86494e-07	7.29355e-06	-0.0334205	0.533849	0.607348
PID_TAP63_PATHWAY	0.408069	0.0688881	0.0272711	0.060263	0.175132	1.2291e-05	7.64149e-05
WP_NUCLEOTIDEBINDING_OLIGOMERIZATION_DOMAIN_NOD_PATHWAY	0.410566	0.118278	0.0278805	0.061422	0.196465	0.00424692	0.0100378
PID_INTEGRIN_A4B1_PATHWAY	0.410654	0.0279083	0.473562	0.590367	0.249072	2.31958e-06	2.12344e-05
REACTOME_RETROGRADE_NEUROTROPHIN_SIGNALLING	0.4114	0.159319	0.0279615	0.0615381	0.295677	0.000218142	0.000804562
REACTOME_INTERLEUKIN_37_SIGNALING	0.412235	-0.0877475	0.0281633	0.0619194	0.165984	0.00510343	0.0117792
BIOCARTA_GSK3_PATHWAY	0.412294	-0.241034	7.99734e-07	7.31145e-06	0.0134929	0.851847	0.88031
REACTOME_INSULIN_RECEPTOR_RECYCLING	0.413071	0.131475	0.0284949	0.0625849	0.344046	4.32217e-06	3.37816e-05
REACTOME_METABOLISM_OF_LIPIDS	0.413908	0.0493284	0.0285375	0.0626151	0.112853	4.32713e-05	0.000217679
WP_TRYPTOPHAN_METABOLISM	0.413933	0.193452	8.01901e-07	7.31145e-06	0.133777	0.0186022	0.0358945
KEGG_T_CELL_RECEPTOR_SIGNALING_PATHWAY	0.415571	-0.16269	8.40047e-07	7.62721e-06	-0.0885438	0.0572334	0.0933763
REACTOME_BIOLOGICAL_OXIDATIONS	0.415583	0.12594	4.23418e-05	0.000232612	0.101447	0.00733415	0.0160226
REACTOME_METABOLISM_OF_PORPHYRINS	0.418103	0.174151	0.00138041	0.00476229	0.169587	0.00745019	0.016227
BIOCARTA_TCR_PATHWAY	0.418844	-0.181649	9.7975e-07	8.82181e-06	-0.12168	0.0236021	0.0438854
REACTOME_PLATELET_SENSITIZATION_BY_LDL	0.418945	0.107209	0.0298063	0.0650047	0.27275	7.10891e-05	0.000323336
WP_MITOCHONDRIAL_LCFATTY_ACID_BETAOXIDATION	0.420631	0.195254	0.000624568	0.00245973	0.194571	0.00771695	0.0167575
REACTOME_PROCESSIVE_SYNTHESIS_ON_THE_C_STRAND_OF_THE_TELOMERE	0.421475	0.165156	0.00209657	0.00691421	0.193679	0.00779201	0.0169035
REACTOME_DOPAMINE_NEUROTRANSMITTER_RELEASE_CYCLE	0.421475	-0.0823802	0.0304254	0.0661553	-0.203139	0.00010889	0.000456872
REACTOME_SHC1_EVENTS_IN_ERBB4_SIGNALING	0.423748	-0.230641	1.09202e-06	9.68302e-06	-0.117371	0.0853861	0.132232
REACTOME_DEFECTIVE_EXT2_CAUSES_EXOSTOSES_2	0.424861	0.110976	0.0307517	0.0665607	0.197957	0.00110242	0.00314043
REACTOME_TP53_REGULATES_TRANSCRIPTION_OF_CASPASE_ACTIVATORS_AND_CASPASES	0.425381	0.227701	1.09324e-06	9.68302e-06	0.141131	0.0541104	0.0890189
REACTOME_EPH_EPHRIN_SIGNALING	0.425381	0.0937751	0.0565717	0.111906	0.278902	2.5087e-06	2.21195e-05
REACTOME_PLATELET_AGGREGATION_PLUG_FORMATION	0.427014	0.0380771	0.395006	0.516446	0.251494	2.51335e-06	2.21195e-05
REACTOME_APC_C_CDH1_MEDIATED_DEGRADATION_OF_CDC20_AND_OTHER_APC_C_CDH1_TARGETED_PROTEINS_IN_LATE_MITOSIS_EARLY_G1	0.427408	0.11379	0.030974	0.0668792	0.260199	0.000556251	0.00175641
REACTOME_CONSTITUTIVE_SIGNALING_BY_EGFRVIII	0.428645	-0.202421	1.13363e-06	9.95938e-06	-0.0756786	0.28486	0.365141
REACTOME_ENDOSOMAL_VACUOLAR_PATHWAY	0.429111	-0.144581	0.0311938	0.0672199	0.293668	0.00429461	0.0101394
REACTOME_PHOSPHORYLATION_OF_THE_APC_C	0.430275	0.207242	1.28602e-06	1.12527e-05	0.0995445	0.114986	0.17051
REACTOME_CARDIAC_CONDUCTION	0.430817	-0.0631836	0.0110369	0.0282097	-0.0796661	0.0083778	0.0179761
WP_CHOLESTEROL_METABOLISM_INCLUDES_BOTH_BLOCH_AND_KANDUTSCHRUSSELL_PATHWAYS	0.430817	0.0950256	0.032299	0.0694637	0.232282	0.000122287	0.000501421
BIOCARTA_MPR_PATHWAY	0.431672	0.146557	0.000808161	0.00305524	0.169988	0.0084153	0.0180387
WP_TCELL_ANTIGEN_RECEPTOR_TCR_SIGNALING_PATHWAY	0.431905	-0.165377	1.40143e-06	1.22133e-05	-0.0440934	0.356655	0.439475
REACTOME_COPI_INDEPENDENT_GOLGI_TO_ER_RETROGRADE_TRAFFIC	0.433383	0.106691	0.0328704	0.0704829	0.24737	8.65738e-05	0.000377127
REACTOME_GP1B_IX_V_ACTIVATION_SIGNALLING	0.433534	-0.0536199	0.363402	0.484153	0.314303	2.64878e-06	2.29385e-05
REACTOME_TP53_REGULATES_TRANSCRIPTION_OF_CELL_DEATH_GENES	0.43424	0.0510771	0.0330253	0.0707453	0.138723	2.1493e-05	0.000121178
REACTOME_AMINO_ACID_TRANSPORT_ACROSS_THE_PLASMA_MEMBRANE	0.435098	0.0990761	0.0171444	0.0410632	0.142255	0.00866592	0.0185027
REACTOME_RAB_GEFS_EXCHANGE_GTP_FOR_GDP_ON_RABS	0.435162	0.0315139	0.416946	0.53551	0.221154	2.83125e-06	2.4421e-05
REACTOME_TERMINATION_OF_O_GLYCAN_BIOSYNTHESIS	0.435956	0.110766	0.0240193	0.0548651	0.130314	0.0087039	0.0185655
REACTOME_RESPONSE_OF_EIF2AK1_HRI_TO_HEME_DEFICIENCY	0.437676	0.128684	0.0347497	0.0741464	0.259701	0.000875203	0.0026032
REACTOME_DISEASES_OF_MITOTIC_CELL_CYCLE	0.438537	0.124031	8.97234e-05	0.00045279	0.10255	0.00902095	0.019185
REACTOME_GROWTH_HORMONE_RECEPTOR_SIGNALING	0.440262	0.132598	0.0354596	0.0754386	0.344902	4.34446e-06	3.38337e-05
REACTOME_SUMOYLATION_OF_DNA_REPLICATION_PROTEINS	0.441126	0.0910915	0.0355448	0.0754894	0.188627	0.000992761	0.00289277
REACTOME_SIGNALING_BY_FGFR	0.441665	-0.157919	1.51439e-06	1.28871e-05	-0.0375716	0.43186	0.511196
REACTOME_BUDDING_AND_MATURATION_OF_HIV_VIRION	0.441665	0.0507499	0.366093	0.487375	0.337746	2.9577e-06	2.51115e-05
REACTOME_FANCONI_ANEMIA_PATHWAY	0.442856	0.135794	0.0035254	0.0108359	0.148283	0.00968053	0.020483
REACTOME_SARS_COV_2_INFECTION	0.443289	0.0915246	0.0398297	0.0827085	0.28396	3.06345e-06	2.58147e-05
REACTOME_INTERLEUKIN_7_SIGNALING	0.443722	0.146559	0.000405291	0.00168806	0.145479	0.00968803	0.020483
WP_APOPTOSIS	0.443722	0.0654186	0.0357044	0.0756627	0.165569	0.000362963	0.00122211
BIOCARTA_PRC2_PATHWAY	0.446326	-0.185947	0.00017162	0.000811365	-0.191645	0.0100146	0.0211117
REACTOME_ABC_TRANSPORTERS_IN_LIPID_HOMEOSTASIS	0.446326	-0.109282	0.0359164	0.0758896	-0.21055	0.000991363	0.00289259
REACTOME_REGULATION_BY_C_FLIP	0.448066	0.131998	0.0154915	0.0378565	0.226411	0.0102161	0.0214945
REACTOME_DEUBIQUITINATION	0.448155	0.0317676	0.382345	0.502516	0.237156	3.15195e-06	2.63474e-05
NABA_MATRISOME_ASSOCIATED	0.449809	0.0516418	0.0365268	0.0768799	0.0878229	0.00420689	0.00996195
REACTOME_RHO_GTPASES_ACTIVATE_WASPS_AND_WAVES	0.453013	0.0862275	0.143475	0.233485	0.313517	3.29775e-06	2.72505e-05
REACTOME_ATF6_ATF6_ALPHA_ACTIVATES_CHAPERONES	0.453306	0.112958	0.0375442	0.0786939	0.265032	0.00114528	0.00324972
NABA_ECM_REGULATORS	0.454183	0.0678626	0.03757	0.0786939	0.126336	0.00161743	0.00433384
BIOCARTA_41BB_PATHWAY	0.45506	-0.210674	1.01919e-05	6.80505e-05	-0.17515	0.0109469	0.0228544
REACTOME_SPHINGOLIPID_METABOLISM	0.45506	0.068685	0.0376264	0.0787187	0.154317	0.000105233	0.000444112
WP_WNT_SIGNALING_IN_KIDNEY_DISEASE	0.455938	-0.114008	0.000527419	0.00214326	-0.0962074	0.0109594	0.0228586
BIOCARTA_PDZS_PATHWAY	0.455938	-0.116777	0.0376544	0.0787187	-0.201147	0.00548178	0.0124795
BIOCARTA_TNFR2_PATHWAY	0.457697	-0.244603	3.41589e-06	2.57378e-05	-0.177329	0.0110735	0.023052
REACTOME_TICAM1_TRAF6_DEPENDENT_INDUCTION_OF_TAK1_COMPLEX	0.457864	-0.233843	2.05157e-06	1.67997e-05	-0.00474894	0.949434	0.958734
PID_SMAD2_3PATHWAY	0.458577	-0.118897	0.0266757	0.0593706	0.187926	0.0112512	0.0233889
REACTOME_REGULATION_OF_GENE_EXPRESSION_IN_LATE_STAGE_BRANCHING_MORPHOGENESIS_PANCREATIC_BUD_PRECURSOR_CELLS	0.459459	-0.122403	0.0269193	0.059729	0.17558	0.0112699	0.0233889
REACTOME_RHOC_GTPASE_CYCLE	0.459479	0.0521989	0.157273	0.250207	0.185738	3.45762e-06	2.81419e-05
BIOCARTA_TH1TH2_PATHWAY	0.460341	-0.133597	0.000616541	0.00243511	-0.142157	0.0112782	0.0233889
WP_15Q133_COPY_NUMBER_VARIATION_SYNDROME	0.461093	-0.214821	2.13325e-06	1.73376e-05	-0.0796431	0.137502	0.198594
BIOCARTA_ETS_PATHWAY	0.462707	-0.179531	2.23291e-06	1.80799e-05	-0.133743	0.0347429	0.060465
REACTOME_EXTENSION_OF_TELOMERES	0.462993	0.223883	2.16049e-05	0.000130593	0.181299	0.0113781	0.0235504
REACTOME_RIPK1_MEDIATED_REGULATED_NECROSIS	0.462993	0.0921502	0.0400491	0.0830847	0.266998	2.14727e-05	0.000121178
BIOCARTA_ERK5_PATHWAY	0.464319	-0.23017	2.29557e-06	1.85182e-05	-0.14541	0.0230418	0.0430419
WP_OVERVIEW_OF_INTERFERONSMEDIATED_SIGNALING_PATHWAY	0.464319	0.00286412	0.955266	0.970471	0.315127	3.65725e-06	2.94347e-05
REACTOME_CLASS_B_2_SECRETIN_FAMILY_RECEPTORS	0.464765	-0.0874748	0.000199495	0.000921073	-0.0827042	0.0114159	0.0235834
BIOCARTA_COMP_PATHWAY	0.465652	0.133936	0.00536484	0.0153991	0.180656	0.0115015	0.0237377
REACTOME_UNBLOCKING_OF_NMDA_RECEPTORS_GLUTAMATE_BINDING_AND_ACTIVATION	0.465931	-0.235235	2.32547e-06	1.86899e-05	NA	NA	NA
WP_OXIDATIVE_STRESS	0.466541	0.129595	0.0412467	0.0852432	0.274994	0.000250171	0.000901197
REACTOME_METABOLISM_OF_RNA	0.467542	-0.193272	2.36387e-06	1.89284e-05	-0.098591	0.0830721	0.128925
REACTOME_METABOLISM_OF_STEROIDS	0.470102	0.0595693	0.0421289	0.086736	0.188275	3.92162e-06	3.11e-05
WP_EICOSANOID_METABOLISM_VIA_LIPO_OXYGENASES_LOX	0.47237	0.242144	2.59021e-06	2.05137e-05	0.110083	0.0523278	0.0865468
REACTOME_TRANSCRIPTIONAL_REGULATION_BY_RUNX1	0.47237	0.0410352	0.25629	0.368067	0.222963	3.97476e-06	3.14064e-05
WP_INTERFERON_TYPE_I_SIGNALING_PATHWAYS	0.473677	-0.0803825	0.0415788	0.0856848	0.126735	0.0119986	0.0245528
REACTOME_KERATAN_SULFATE_KERATIN_METABOLISM	0.473677	0.101043	0.0440426	0.0903331	0.19842	0.00088366	0.00262431
REACTOME_CHONDROITIN_SULFATE_BIOSYNTHESIS	0.478165	0.113453	0.0453641	0.0926059	0.273869	1.21031e-05	7.5732e-05
REACTOME_SCF_SKP2_MEDIATED_DEGRADATION_OF_P27_P21	0.479065	0.120349	0.0454324	0.0926582	0.32545	0.000145656	0.000577554
WP_TRANSLATION_FACTORS	0.4804	-0.222856	2.92521e-06	2.27517e-05	-0.188636	0.0182234	0.0353211
PID_ILK_PATHWAY	0.480867	0.0837846	0.0461429	0.0939306	0.234421	6.16752e-06	4.39233e-05
PID_RHOA_PATHWAY	0.48177	0.100151	0.0469607	0.0955058	0.191916	0.000568347	0.00178588
REACTOME_DOWNREGULATION_OF_TGF_BETA_RECEPTOR_SIGNALING	0.482003	-0.185305	3.00272e-06	2.32711e-05	-0.0957718	0.0953552	0.144873
REACTOME_TRANSLESION_SYNTHESIS_BY_POLH	0.484483	0.162136	0.00303003	0.0095017	0.19275	0.0131799	0.0266677
WP_H19_ACTION_RBE2F1_SIGNALING_AND_CDKBETACATENIN_ACTIVITY	0.484483	0.0980427	0.0476015	0.0965377	0.15742	0.00176726	0.00467604
WP_FATTY_ACID_BIOSYNTHESIS	0.485207	0.199965	3.06871e-06	2.36139e-05	0.104721	0.023615	0.0438854
WP_ANDROGEN_RECEPTOR_SIGNALING_PATHWAY	0.485389	-0.0676438	0.0481119	0.0974817	0.129319	0.00666986	0.0147816
REACTOME_CARBOXYTERMINAL_POST_TRANSLATIONAL_MODIFICATIONS_OF_TUBULIN	0.487203	-0.0728497	0.0483798	0.0978417	-0.152423	0.000723801	0.00221959
REACTOME_ABC_TRANSPORTER_DISORDERS	0.488112	0.112119	0.0494789	0.0998846	0.303658	0.000201006	0.000759272
KEGG_MTOR_SIGNALING_PATHWAY	0.488408	-0.173994	3.09541e-06	2.36515e-05	-0.0713531	0.19704	0.267121
REACTOME_INTRINSIC_PATHWAY_FOR_APOPTOSIS	0.490007	0.0693718	0.0548835	0.108864	0.210654	4.71897e-06	3.58476e-05
WP_GLOBO_SPHINGOLIPID_METABOLISM	0.491606	0.21611	3.27686e-06	2.48629e-05	0.0818926	0.130842	0.1905
REACTOME_ENDOSOMAL_SORTING_COMPLEX_REQUIRED_FOR_TRANSPORT_ESCRT	0.491606	0.0335648	0.531498	0.638976	0.314319	4.81047e-06	3.64149e-05
REACTOME_CELL_CELL_JUNCTION_ORGANIZATION	0.491755	0.0803448	0.00645542	0.0180286	0.0858306	0.0139546	0.0280258
BIOCARTA_CDMAC_PATHWAY	0.492667	-0.146216	0.00892809	0.0236013	-0.179869	0.0139708	0.0280322
KEGG_FATTY_ACID_METABOLISM	0.493581	0.211015	1.53028e-05	9.65322e-05	0.160335	0.0141493	0.0283641
REACTOME_ABC_FAMILY_PROTEINS_MEDIATED_TRANSPORT	0.493581	0.0841959	0.0503566	0.101179	0.22172	0.000195513	0.000742605
REACTOME_SIGNALING_BY_NUCLEAR_RECEPTORS	0.4948	0.0464876	0.147906	0.238984	0.192511	4.90771e-06	3.68931e-05
WP_G_PROTEIN_SIGNALING_PATHWAYS	0.496395	-0.135046	3.6345e-06	2.72902e-05	-0.0609015	0.0964029	0.145953
REACTOME_MET_ACTIVATES_RAP1_AND_RAC1	0.496395	0.0733142	0.258265	0.370413	0.395415	4.93409e-06	3.6963e-05
KEGG_GLYCOSAMINOGLYCAN_BIOSYNTHESIS_HEPARAN_SULFATE	0.497244	-0.115963	0.00187563	0.0062425	-0.117764	0.0145077	0.0289753
WP_SARS_CORONAVIRUS_AND_INNATE_IMMUNITY	0.497244	0.109181	0.0517496	0.103527	0.365523	1.58188e-05	9.25612e-05
REACTOME_RND3_GTPASE_CYCLE	0.49799	-0.127976	3.94664e-06	2.95317e-05	-0.0797836	0.0449891	0.0756222
PID_VEGFR1_2_PATHWAY	0.49799	0.0891234	0.0753753	0.14099	0.280485	5.05974e-06	3.77736e-05
REACTOME_IRE1ALPHA_ACTIVATES_CHAPERONES	0.49908	0.186168	0.000792761	0.00301277	0.176957	0.0146133	0.0291325
REACTOME_NUCLEAR_RECEPTOR_TRANSCRIPTION_PATHWAY	0.499584	-0.150485	4.02857e-06	3.00412e-05	-0.0646906	0.182633	0.250702
BIOCARTA_MCALPAIN_PATHWAY	0.499584	0.0314561	0.515547	0.626725	0.241985	5.09306e-06	3.78916e-05
REACTOME_ANTIGEN_PROCESSING_UBIQUITINATION_PROTEASOME_DEGRADATION	0.501842	-0.0566044	0.0534955	0.106491	0.104991	0.0147346	0.0292932
REACTOME_CONSTITUTIVE_SIGNALING_BY_AKT1_E17K_IN_CANCER	0.50277	-0.21338	4.13141e-06	3.05978e-05	-0.0288974	0.683055	0.738669
WP_CIRCADIAN_RHYTHM_RELATED_GENES	0.504362	-0.116009	4.17341e-06	3.08037e-05	-0.0594818	0.140883	0.202531
REACTOME_VEGFR2_MEDIATED_CELL_PROLIFERATION	0.505952	-0.20723	4.20527e-06	3.09337e-05	0.0223014	0.703268	0.755621
REACTOME_ANTIGEN_PROCESSING_CROSS_PRESENTATION	0.505952	0.107807	0.0583148	0.114622	0.353919	5.49045e-06	4.02943e-05
WP_INITIATION_OF_TRANSCRIPTION_AND_TRANSLATION_ELONGATION_AT_THE_HIV1_LTR	0.507542	-0.169689	4.38952e-06	3.20784e-05	-0.0470539	0.377862	0.460885
WP_EICOSANOID_SYNTHESIS	0.510171	0.148627	0.00554973	0.0158194	0.153585	0.0155916	0.0307429
PID_TGFBR_PATHWAY	0.5111	-0.0661148	0.0568794	0.11231	0.121329	0.0137205	0.0276581
REACTOME_PHASE_II_CONJUGATION_OF_COMPOUNDS	0.512031	0.155388	5.17138e-05	0.000276401	0.122833	0.0157632	0.0310144
WP_TARGET_OF_RAPAMYCIN_TOR_SIGNALING	0.513893	-0.190824	4.79074e-06	3.4653e-05	-0.0114829	0.824401	0.858917
PID_INTEGRIN1_PATHWAY	0.513895	0.129106	5.19092e-05	0.000276764	0.0947171	0.0157866	0.0310144
REACTOME_PEPTIDE_HORMONE_METABOLISM	0.514828	0.0894687	0.00136551	0.00471842	0.0950061	0.0158977	0.0312045
REACTOME_DEFECTIVE_CFTR_CAUSES_CYSTIC_FIBROSIS	0.518569	0.120605	0.059037	0.115727	0.336738	0.000225845	0.000830142
REACTOME_CYTOKINE_SIGNALING_IN_IMMUNE_SYSTEM	0.518647	0.0643686	0.0819826	0.149624	0.228673	6.04238e-06	4.31741e-05
WP_METABOLIC_PATHWAY_OF_LDL_HDL_AND_TG_INCLUDING_DISEASES	0.519506	0.119713	0.0169669	0.0407296	0.137546	0.0167821	0.0327917
REACTOME_LAMININ_INTERACTIONS	0.52023	0.190438	5.64535e-06	4.02974e-05	0.0802132	0.170911	0.237041
WP_PRADERWILLI_AND_ANGELMAN_SYNDROME	0.520444	0.103654	0.000345058	0.00146531	0.0937543	0.0168551	0.0329048
REACTOME_SIGNALING_BY_INTERLEUKINS	0.520444	0.074429	0.0591714	0.115782	0.197921	8.42923e-05	0.000370168
WP_HOSTPATHOGEN_INTERACTION_OF_HUMAN_CORONA_VIRUSES_INTERFERON_INDUCTION	0.521813	0.0995304	0.080746	0.147989	0.352331	6.29162e-06	4.46602e-05
BIOCARTA_AHSP_PATHWAY	0.524205	0.193461	0.0167159	0.0402592	0.23132	0.0176726	0.0343767
PID_ECADHERIN_STABILIZATION_PATHWAY	0.524974	0.0199215	0.564068	0.667773	0.187676	6.37886e-06	4.49844e-05
NABA_MATRISOME	0.526091	0.0477185	0.023079	0.0529402	0.0612059	0.0179854	0.0349224
BIOCARTA_SM_PATHWAY	0.526554	-0.309833	6.00765e-06	4.23266e-05	-0.185524	0.0907114	0.138511
REACTOME_MAP2K_AND_MAPK_ACTIVATION	0.526554	0.0668421	0.227189	0.334691	0.303676	6.66691e-06	4.68632e-05
WP_REGULATION_OF_WNTBCATENIN_SIGNALING_BY_SMALL_MOLECULE_COMPOUNDS	0.529711	-0.195671	6.31593e-06	4.42115e-05	-0.089996	0.129831	0.18941
REACTOME_DAP12_INTERACTIONS	0.529872	-0.109596	0.00857152	0.0228223	0.140382	0.0184516	0.0356995
REACTOME_RND1_GTPASE_CYCLE	0.531288	-0.136696	6.67265e-06	4.65584e-05	-0.0656325	0.0974358	0.14731
REACTOME_G_BETA_GAMMA_SIGNALLING_THROUGH_CDC42	0.531768	0.106655	0.0638067	0.123515	0.176451	0.00282085	0.007069
REACTOME_SEMAPHORIN_INTERACTIONS	0.532717	0.0744375	0.0639041	0.123593	0.18654	7.68292e-05	0.000344379
REACTOME_DAG_AND_IP3_SIGNALING	0.533667	-0.0737253	0.00743878	0.0202029	-0.0800738	0.0187186	0.0360646
PID_ALPHA_SYNUCLEIN_PATHWAY	0.533667	0.0835589	0.064081	0.123825	0.204184	0.000240838	0.000871932
REACTOME_TRANSLOCATION_OF_SLC2A4_GLUT4_TO_THE_PLASMA_MEMBRANE	0.53444	0.0255917	0.533289	0.640186	0.226053	6.85389e-06	4.74079e-05
WP_NANOPARTICLE_TRIGGERED_REGULATED_NECROSIS	0.534618	0.089815	0.0641914	0.123858	0.190969	0.00294056	0.00730082
REACTOME_REGULATION_OF_BACH1_ACTIVITY	0.536014	-0.275007	6.84067e-06	4.72747e-05	-0.114472	0.187403	0.256303
BIOCARTA_ATM_PATHWAY	0.536522	0.0748653	0.064862	0.125001	0.195347	0.000156625	0.000614299
REACTOME_RESOLUTION_OF_ABASIC_SITES_AP_SITES	0.537476	0.205478	3.97687e-05	0.000221846	0.17038	0.0188856	0.0362798
WP_TCELL_ANTIGEN_RECEPTOR_TCR_PATHWAY_DURING_STAPHYLOCOCCUS_AUREUS_INFECTION	0.537588	-0.151353	6.86811e-06	4.73137e-05	-0.0745195	0.115407	0.171017
WP_CELL_MIGRATION_AND_INVASION_THROUGH_P75NTR	0.541298	0.0817606	0.0662816	0.127077	0.221171	2.52022e-05	0.000137092
PID_IL3_PATHWAY	0.543214	0.0890695	0.0664676	0.127303	0.169247	0.00717001	0.0157275
REACTOME_TELOMERE_C_STRAND_LAGGING_STRAND_SYNTHESIS	0.544173	0.196233	0.000327753	0.0013973	0.165347	0.020193	0.0385519
WP_MAMMALIAN_DISORDER_OF_SEXUAL_DEVELOPMENT	0.544173	-0.0859796	0.0665545	0.127357	-0.249698	1.41844e-05	8.50672e-05
REACTOME_RRNA_MODIFICATION_IN_THE_NUCLEUS_AND_CYTOSOL	0.547056	-0.222129	0.000202502	0.000930997	-0.163339	0.0208001	0.0395963
PID_LIS1_PATHWAY	0.548019	0.0877747	0.0681658	0.129982	0.254725	0.000183814	0.000704351
REACTOME_DAP12_SIGNALING	0.548581	-0.178702	9.09164e-06	6.12697e-05	0.0685224	0.241708	0.319084
REACTOME_CHOLESTEROL_BIOSYNTHESIS	0.549947	0.101836	0.0684323	0.130261	0.311795	5.02155e-05	0.000240405
KEGG_GLYCOSYLPHOSPHATIDYLINOSITOL_GPI_ANCHOR_BIOSYNTHESIS	0.550912	-0.0820223	0.0266527	0.0593706	-0.102982	0.0215095	0.0408133
WP_EBOLA_VIRUS_PATHWAY_ON_HOST	0.553279	0.0434474	0.292713	0.410062	0.24551	8.09074e-06	5.38968e-05
REACTOME_AURKA_ACTIVATION_BY_TPX2	0.553813	0.0641615	0.0699193	0.132627	0.136702	0.00196994	0.00510158
BIOCARTA_ASBCELL_PATHWAY	0.554844	-0.245348	1.02497e-05	6.82267e-05	-0.151871	0.0389699	0.0667815
REACTOME_SIGNALING_BY_NTRK3_TRKC	0.556407	-0.1905	1.06615e-05	7.07508e-05	-0.00194078	0.975185	0.97971
REACTOME_FGFR2_ALTERNATIVE_SPLICING	0.55797	-0.211271	1.08048e-05	7.14828e-05	-0.0641206	0.326976	0.409666
WP_HYPOTHESIZED_PATHWAYS_IN_PATHOGENESIS_OF_CARDIOVASCULAR_DISEASE	0.559532	-0.196258	1.18908e-05	7.84285e-05	-0.0305536	0.600074	0.666236
WP_UREA_CYCLE_AND_METABOLISM_OF_AMINO_GROUPS	0.559637	0.180366	6.36554e-05	0.000331252	0.12738	0.0223203	0.0420205
WP_COPPER_HOMEOSTASIS	0.561093	0.0695996	0.107658	0.186149	0.243044	9.31727e-06	6.11269e-05
REACTOME_INTERLEUKIN_35_SIGNALLING	0.562653	0.0667262	0.169268	0.265016	0.290743	9.44957e-06	6.18076e-05
REACTOME_ALPHA_PROTEIN_KINASE_1_SIGNALING_PATHWAY	0.563537	-0.104587	0.0358717	0.0758896	0.157949	0.0226223	0.0424413
REACTOME_SIGNALING_BY_MODERATE_KINASE_ACTIVITY_BRAF_MUTANTS	0.564213	0.0526032	0.294194	0.411341	0.271555	9.76764e-06	6.36895e-05
REACTOME_GLYCOSAMINOGLYCAN_METABOLISM	0.564514	0.0663456	0.0637404	0.123497	0.0863017	0.0227152	0.0425788
NABA_ECM_AFFILIATED	0.565492	0.0551177	0.0614339	0.119669	0.0888603	0.023002	0.0430327
WP_TYPE_I_INTERFERON_INDUCTION_AND_SIGNALING_DURING_SARSCOV2_INFECTION	0.565771	0.100255	0.074724	0.139906	0.337774	9.81442e-06	6.36895e-05
REACTOME_METABOLISM_OF_AMINO_ACIDS_AND_DERIVATIVES	0.570395	-0.12147	0.00171684	0.00574931	-0.135282	0.0232384	0.0433343
WP_OVERVIEW_OF_LEUKOCYTEINTRINSIC_HIPPO_PATHWAY_FUNCTIONS	0.570442	0.0473706	0.341149	0.461075	0.254675	9.93184e-06	6.39954e-05
REACTOME_SIGNALING_BY_NOTCH1_HD_DOMAIN_MUTANTS_IN_CANCER	0.571997	-0.199695	1.36907e-05	8.81564e-05	-0.0287177	0.614159	0.678207
PID_P75_NTR_PATHWAY	0.571997	0.0277773	0.5054	0.617801	0.23621	9.96832e-06	6.40398e-05
PID_IFNG_PATHWAY	0.572361	-0.097019	0.0759089	0.141636	0.15577	0.0177379	0.0344726
REACTOME_G1_S_DNA_DAMAGE_CHECKPOINTS	0.573346	0.0953273	0.0762083	0.141953	0.274061	0.000496031	0.00158731
WP_BASE_EXCISION_REPAIR	0.573551	0.211312	1.40155e-05	8.99813e-05	0.150696	0.0339641	0.0593127
REACTOME_TRISTETRAPROLIN_TTP_ZFP36_BINDS_AND_DESTABILIZES_MRNA	0.575104	-0.188199	1.40706e-05	9.00684e-05	0.0219861	0.735656	0.781883
REACTOME_VEGFR2_MEDIATED_VASCULAR_PERMEABILITY	0.575318	-0.0639068	0.0763197	0.142036	0.155739	0.00515434	0.0118588
WP_TUMOR_SUPPRESSOR_ACTIVITY_OF_SMARCB1	0.576305	0.0628861	0.076436	0.14213	0.146308	0.00176771	0.00467604
BIOCARTA_MYOSIN_PATHWAY	0.576657	-0.232261	1.43575e-05	9.16348e-05	-0.113109	0.168931	0.234446
BIOCARTA_PCAF_PATHWAY	0.577293	-0.09131	0.07763	0.144227	0.153702	0.0222096	0.0418848
WP_UREA_CYCLE_AND_ASSOCIATED_PATHWAYS	0.578209	0.22686	1.44538e-05	9.19789e-05	0.0782946	0.298155	0.379041
PID_AJDISS_2PATHWAY	0.57976	-0.0204116	0.666643	0.754624	0.284194	1.10559e-05	6.99882e-05
WP_HIPPOMERLIN_SIGNALING_DYSREGULATION	0.580263	0.0442412	0.0780464	0.144629	0.074275	0.0167263	0.0327121
REACTOME_GLUCOSE_METABOLISM	0.581254	0.0610984	0.0784206	0.145198	0.169613	0.000121279	0.000499179
KEGG_SPLICEOSOME	0.58131	-0.201809	1.49353e-05	9.44888e-05	-0.0414968	0.53693	0.609891
REACTOME_SULFUR_AMINO_ACID_METABOLISM	0.582247	0.143773	0.00217342	0.00712436	0.140162	0.0245565	0.0453053
REACTOME_METABOLISM_OF_POLYAMINES	0.58324	0.104229	0.0794042	0.146769	0.275859	0.000939748	0.00276059
REACTOME_CASPASE_MEDIATED_CLEAVAGE_OF_CYTOSKELETAL_PROTEINS	0.584234	0.176008	0.000125607	0.000616668	0.130607	0.0245883	0.0453053
REACTOME_LISTERIA_MONOCYTOGENES_ENTRY_INTO_HOST_CELLS	0.584234	-0.0930687	0.0795426	0.146772	0.200038	0.00592604	0.0133784
BIOCARTA_AKAPCENTROSOME_PATHWAY	0.585229	-0.163851	0.000280051	0.00121786	0.117	0.0247069	0.045485
WP_CANNABINOID_RECEPTOR_SIGNALING	0.585229	0.0610608	0.0795592	0.146772	0.112341	0.00557521	0.0126789
REACTOME_P75NTR_RECRUITS_SIGNALLING_COMPLEXES	0.585955	-0.228766	1.6023e-05	0.000100491	-0.0558384	0.486662	0.563435
REACTOME_TRANSCRIPTION_OF_THE_HIV_GENOME	0.590592	-0.150569	1.63599e-05	0.000101722	-0.0387304	0.403431	0.484431
BIOCARTA_CYTOKINE_PATHWAY	0.591216	-0.0849185	0.0355531	0.0754894	-0.12267	0.0251415	0.0460502
NABA_PROTEOGLYCANS	0.591216	-0.0674247	0.0804856	0.147761	-0.192986	0.00028179	0.000991992
REACTOME_ION_HOMEOSTASIS	0.592136	-0.131787	1.69263e-05	0.000104943	-0.0460054	0.268066	0.347314
REACTOME_TRNA_AMINOACYLATION	0.592216	0.152775	0.00307499	0.00962051	0.13648	0.0253182	0.0463294
KEGG_ADHERENS_JUNCTION	0.59422	-0.065558	0.0811271	0.148562	0.137219	0.0024394	0.0061842
REACTOME_TRANSPORT_OF_BILE_SALTS_AND_ORGANIC_ACIDS_METAL_IONS_AND_AMINE_COMPOUNDS	0.595224	0.108721	0.000662791	0.00258025	0.082084	0.0256573	0.0468365
BIOCARTA_IL6_PATHWAY	0.595224	0.0899595	0.081332	0.148798	0.192837	0.00339012	0.00825603
REACTOME_BUTYRATE_RESPONSE_FACTOR_1_BRF1_BINDS_AND_DESTABILIZES_MRNA	0.596764	-0.170274	1.95549e-05	0.00012021	0.0329011	0.605346	0.670371
PID_ECADHERIN_KERATINOCYTE_PATHWAY	0.597233	-0.142752	0.00529381	0.0152153	0.144892	0.025782	0.0469848
REACTOME_SIGNALING_BY_SCF_KIT	0.597233	0.0684138	0.0814615	0.148798	0.227248	3.64897e-05	0.00018769
REACTOME_REGULATION_OF_TP53_ACTIVITY_THROUGH_PHOSPHORYLATION	0.598239	0.066815	0.045219	0.0924838	0.0966715	0.0263077	0.0479026
REACTOME_FORMATION_OF_TC_NER_PRE_INCISION_COMPLEX	0.598304	-0.168071	2.002e-05	0.00012244	-0.0613454	0.245591	0.324012
REACTOME_SIGNAL_REGULATORY_PROTEIN_FAMILY_INTERACTIONS	0.598304	0.0582619	0.344013	0.46353	0.31831	1.3125e-05	8.02703e-05
REACTOME_ADHERENS_JUNCTIONS_INTERACTIONS	0.599246	0.0699609	0.0824267	0.150308	0.118729	0.0127682	0.0259073
REACTOME_PHASE_0_RAPID_DEPOLARISATION	0.601262	-0.0751292	0.0828037	0.150742	-0.203821	2.3452e-05	0.000129524
REACTOME_POLYMERASE_SWITCHING_ON_THE_C_STRAND_OF_THE_TELOMERE	0.602271	0.150122	0.00280697	0.00885338	0.145472	0.0266067	0.0482846
REACTOME_PI3K_EVENTS_IN_ERBB2_SIGNALING	0.602922	-0.194979	2.09074e-05	0.000127084	-0.0539313	0.408632	0.48838
KEGG_PYRIMIDINE_METABOLISM	0.603281	0.0842519	0.00783618	0.0211762	0.0959283	0.0269037	0.0487827
REACTOME_INTERACTION_BETWEEN_L1_AND_ANKYRINS	0.604292	0.106426	0.0179918	0.0427623	0.11813	0.0269276	0.0487852
REACTOME_ASSEMBLY_AND_CELL_SURFACE_PRESENTATION_OF_NMDA_RECEPTORS	0.605304	-0.0898931	0.00476778	0.0138769	-0.0970353	0.0275712	0.0499095
PID_IL5_PATHWAY	0.60733	0.115022	0.0685168	0.130308	0.174954	0.0278048	0.0502483
REACTOME_CYTOSOLIC_SULFONATION_OF_SMALL_MOLECULES	0.607531	0.202362	2.2409e-05	0.000135076	0.0896471	0.141774	0.203677
REACTOME_ANTIGEN_PRESENTATION_FOLDING_ASSEMBLY_AND_PEPTIDE_LOADING_OF_CLASS_I_MHC	0.607531	0.0493373	0.427777	0.545802	0.385801	1.41024e-05	8.48102e-05
WP_EXTRACELLULAR_VESICLEMEDIATED_SIGNALING_IN_RECIPIENT_CELLS	0.609066	-0.176333	2.25305e-05	0.000135433	-0.0699822	0.223285	0.297955
KEGG_INTESTINAL_IMMUNE_NETWORK_FOR_IGA_PRODUCTION	0.609359	-0.159942	0.000579086	0.00231421	-0.118407	0.028139	0.0507674
REACTOME_RNA_POLYMERASE_III_CHAIN_ELONGATION	0.610375	-0.191026	3.49118e-05	0.000202563	-0.137269	0.0283327	0.0510744
WP_P53_TRANSCRIPTIONAL_GENE_NETWORK	0.6106	0.0240347	0.481968	0.596126	0.201149	1.43712e-05	8.59496e-05
PID_GLYPICAN_1PATHWAY	0.612133	-0.174113	2.41526e-05	0.000144384	-0.0723742	0.131815	0.191401
REACTOME_MRNA_SPLICING	0.613665	-0.189165	2.45442e-05	0.000146321	-0.0340608	0.5994	0.665829
WP_REGULATION_OF_MICROTUBULE_CYTOSKELETON	0.613665	0.0415725	0.341238	0.461075	0.223967	1.48437e-05	8.82874e-05
REACTOME_RNA_POLYMERASE_II_TRANSCRIPTION	0.614448	-0.0449595	0.0195473	0.0459066	0.0530728	0.0287254	0.0516103
REACTOME_CONSTITUTIVE_SIGNALING_BY_ABERRANT_PI3K_IN_CANCER	0.614448	0.0462222	0.0885261	0.15942	0.121208	0.00168379	0.00448388
PID_INTEGRIN_A9B1_PATHWAY	0.615468	0.12618	0.0109978	0.0281428	0.121371	0.0288225	0.0517419
WP_TCELL_RECEPTOR_AND_COSTIMULATORY_SIGNALING	0.616489	-0.190353	6.49745e-05	0.000335702	-0.126989	0.0289634	0.0519517
REACTOME_CYCLIN_D_ASSOCIATED_EVENTS_IN_G1	0.616727	0.0281767	0.401289	0.523002	0.188055	1.50073e-05	8.87728e-05
KEGG_DRUG_METABOLISM_CYTOCHROME_P450	0.617511	0.130207	0.00370574	0.011326	0.114251	0.0290133	0.0519982
REACTOME_SCAVENGING_BY_CLASS_A_RECEPTORS	0.617511	0.0843848	0.0900605	0.161781	0.154711	0.024735	0.0454981
PID_PTP1B_PATHWAY	0.618257	0.0472886	0.304587	0.423688	0.248621	1.55475e-05	9.17178e-05
REACTOME_RECYCLING_PATHWAY_OF_L1	0.618534	0.0852301	0.090196	0.16189	0.198775	0.000784291	0.00236679
BIOCARTA_STATHMIN_PATHWAY	0.619558	0.0850223	0.0906484	0.162568	0.174804	0.00383628	0.00920792
REACTOME_PROCESSING_OF_CAPPED_INTRON_CONTAINING_PRE_MRNA	0.619786	-0.1777	2.80788e-05	0.000165573	-0.0182424	0.761624	0.804697
BIOCARTA_TID_PATHWAY	0.620582	0.103654	0.0909503	0.162975	0.290795	3.46732e-05	0.000180018
REACTOME_PEXOPHAGY	0.621314	-0.220461	2.88425e-05	0.000169616	-0.142259	0.0699131	0.110807
KEGG_PATHWAYS_IN_CANCER	0.621607	0.0432935	0.0910499	0.163018	0.123023	0.0001333	0.000535425
REACTOME_BIOSYNTHESIS_OF_SPECIALIZED_PRORESOLVING_MEDIATORS_SPMS	0.622841	0.196347	2.91595e-05	0.000171016	-0.0481118	0.379558	0.462433
WP_INTEGRINMEDIATED_CELL_ADHESION	0.624368	0.0279181	0.45861	0.57625	0.191631	1.60127e-05	9.34434e-05
WP_STATIN_PATHWAY	0.624688	0.0956881	0.0684072	0.130261	0.1325	0.0301791	0.0537419
PID_EPHA_FWDPATHWAY	0.625717	-0.0808164	0.0378913	0.0791378	0.109248	0.0301848	0.0537419
WP_PROSTAGLANDIN_SYNTHESIS_AND_REGULATION	0.625717	0.0745927	0.0932866	0.166474	0.124474	0.00562993	0.0127899
REACTOME_G_ALPHA_I_SIGNALLING_EVENTS	0.626747	0.0523811	0.0762099	0.141953	0.0666519	0.0303899	0.0540625
WP_NANOPARTICLEMEDIATED_ACTIVATION_OF_RECEPTOR_SIGNALING	0.626747	0.0671961	0.0934152	0.166566	0.175713	0.000579881	0.00181685
PID_CDC42_REG_PATHWAY	0.627418	-0.153634	3.46066e-05	0.000201331	-0.0261219	0.60159	0.667577
REACTOME_SARS_COV_1_INFECTION	0.627418	0.0561513	0.223686	0.329978	0.265139	1.6567e-05	9.61595e-05
REACTOME_RUNX3_REGULATES_NOTCH_SIGNALING	0.627777	-0.148299	0.00540915	0.0155057	0.149202	0.0306142	0.0544169
REACTOME_HSP90_CHAPERONE_CYCLE_FOR_STEROID_HORMONE_RECEPTORS_SHR	0.627777	0.0809834	0.0943026	0.16801	0.239658	0.000144868	0.000576278
WP_ONE_CARBON_METABOLISM_AND_RELATED_PATHWAYS	0.628808	0.0945562	0.00212226	0.00698831	0.087398	0.0306465	0.0544295
BIOCARTA_GPCR_PATHWAY	0.62984	-0.0857347	0.0115156	0.0291584	-0.0920089	0.0306716	0.0544295
WP_GENES_INVOLVED_IN_MALE_INFERTILITY	0.630465	0.0347175	0.116283	0.197289	0.135266	1.81528e-05	0.000104802
REACTOME_RUNX1_INTERACTS_WITH_CO_FACTORS_WHOSE_PRECISE_EFFECT_ON_RUNX1_TARGETS_IS_NOT_KNOWN	0.631987	-0.157023	3.51827e-05	0.000202894	0.0352857	0.494884	0.569906
BIOCARTA_RAB_PATHWAY	0.631987	0.0365973	0.613195	0.71005	0.360544	1.89873e-05	0.000109328
REACTOME_WNT5A_DEPENDENT_INTERNALIZATION_OF_FZD4	0.635014	0.108197	0.0973585	0.172464	0.264632	0.000947936	0.00278087
REACTOME_DOWNREGULATION_OF_SMAD2_3_SMAD4_TRANSCRIPTIONAL_ACTIVITY	0.635029	-0.185404	3.56974e-05	0.00020493	-0.047218	0.486521	0.563435
PID_RAC1_PATHWAY	0.636051	0.0893193	0.0984397	0.174237	0.258999	2.16463e-05	0.000121507
KEGG_CALCIUM_SIGNALING_PATHWAY	0.637089	-0.0413846	0.065325	0.125558	-0.0571152	0.0314373	0.0554701
REACTOME_RUNX2_REGULATES_BONE_DEVELOPMENT	0.638067	-0.159657	3.63995e-05	0.00020786	0.0577481	0.223046	0.297899
REACTOME_SIGNALING_BY_INSULIN_RECEPTOR	0.638128	0.0655814	0.0993954	0.175623	0.188507	0.000128161	0.00052058
REACTOME_CHEMOKINE_RECEPTORS_BIND_CHEMOKINES	0.639167	0.0951179	0.0292904	0.0640081	0.134162	0.0321299	0.0565999
REACTOME_HIV_LIFE_CYCLE	0.639167	-0.052879	0.0994657	0.175623	0.103044	0.0147734	0.0293434
REACTOME_PKA_MEDIATED_PHOSPHORYLATION_OF_CREB	0.640208	-0.0534665	0.100018	0.176454	-0.113071	0.00604974	0.0136009
WP_PARKINUBIQUITIN_PROTEASOMAL_SYSTEM_PATHWAY	0.642292	0.0790278	0.100411	0.176804	0.22535	0.0014769	0.00400688
REACTOME_METABOLISM_OF_STEROID_HORMONES	0.643335	0.0672312	0.100461	0.176804	0.119695	0.018816	0.0361783
KEGG_AUTOIMMUNE_THYROID_DISEASE	0.645648	-0.181583	3.78661e-05	0.000213427	-0.0420094	0.516171	0.590963
REACTOME_CROSS_PRESENTATION_OF_SOLUBLE_EXOGENOUS_ANTIGENS_ENDOSOMES	0.646469	0.10404	0.101313	0.177872	0.330799	0.000188664	0.000719117
REACTOME_DEADENYLATION_OF_MRNA	0.648674	-0.165424	3.90655e-05	0.000219049	0.0879815	0.148024	0.210559
REACTOME_GRB2_EVENTS_IN_ERBB2_SIGNALING	0.650186	-0.171348	3.92759e-05	0.000219661	0.0048235	0.932639	0.947068
REACTOME_FORMATION_OF_RNA_POL_II_ELONGATION_COMPLEX	0.65066	-0.0672825	0.0852378	0.154396	0.109003	0.0339713	0.0593127
WP_ALZHEIMERS_DISEASE	0.65066	0.0627174	0.102602	0.179554	0.14784	0.00145314	0.00396727
WP_TOLLLIKE_RECEPTOR_SIGNALING_RELATED_TO_MYD88	0.651697	0.0685653	0.251912	0.36274	0.327876	2.2754e-05	0.000126639
WP_SELECTIVE_EXPRESSION_OF_CHEMOKINE_RECEPTORS_DURING_TCELL_POLARIZATION	0.65171	-0.102214	0.00864502	0.0229853	-0.122236	0.0342197	0.0596983
WP_RIBOFLAVIN_AND_COQ_DISORDERS	0.652761	0.111856	0.0291096	0.0636772	0.142881	0.0345808	0.0602797
SA_TRKA_RECEPTOR	0.653208	-0.197038	3.98823e-05	0.000221909	0.00352369	0.96063	0.968233
REACTOME_NICOTINAMIDE_SALVAGING	0.653812	-0.0693918	0.103709	0.181052	0.163882	0.0105428	0.0221389
WP_OLIGODENDROCYTE_SPECIFICATION_AND_DIFFERENTIATION_LEADING_TO_MYELIN_COMPONENTS_FOR_CNS	0.654717	0.187776	4.05434e-05	0.000225011	-0.0303531	0.574671	0.642646
REACTOME_PURINE_SALVAGE	0.654865	0.0758996	0.104129	0.181639	0.178232	0.00284034	0.00709266
REACTOME_KSRP_KHSRP_BINDS_AND_DESTABILIZES_MRNA	0.655918	-0.0646852	0.105681	0.184079	0.154913	0.00795159	0.017198
PID_SYNDECAN_3_PATHWAY	0.656972	-0.0868869	0.105823	0.184079	0.174758	0.00694882	0.0153044
REACTOME_TRANSPORT_OF_SMALL_MOLECULES	0.658027	0.0405468	0.105825	0.184079	0.092709	0.00263546	0.00663461
WP_SPINAL_CORD_INJURY	0.659083	0.0717509	0.0971474	0.17223	0.0951121	0.0355963	0.0617516
WP_HEREDITARY_LEIOMYOMATOSIS_AND_RENAL_CELL_CARCINOMA_PATHWAY	0.662255	0.0671735	0.0754328	0.14099	0.122983	0.0359347	0.0621892
REACTOME_SIGNALING_BY_NOTCH1_PEST_DOMAIN_MUTANTS_IN_CANCER	0.663315	-0.0660164	0.107314	0.185906	0.138678	0.00667048	0.0147816
KEGG_TRYPTOPHAN_METABOLISM	0.663756	0.171901	4.47057e-05	0.000244361	0.110784	0.0550351	0.0901293
REACTOME_INTEGRIN_SIGNALING	0.663756	0.0454541	0.34218	0.46206	0.245191	2.51126e-05	0.000136949
REACTOME_SIGNALING_BY_BMP	0.665259	-0.15067	4.53654e-05	0.000247344	-0.0700339	0.152774	0.216039
WP_VITAMIN_D_RECEPTOR_PATHWAY	0.666497	0.0594743	0.0742962	0.139345	0.0809816	0.0370467	0.0639092
REACTOME_EPH_EPHRIN_MEDIATED_REPULSION_OF_CELLS	0.666762	0.0683346	0.142096	0.231842	0.248539	2.59881e-05	0.000141013
BIOCARTA_NGF_PATHWAY	0.669765	-0.156074	4.76294e-05	0.000257745	-0.0873313	0.106059	0.159125
WP_ECTODERM_DIFFERENTIATION	0.671265	-0.0963531	4.79031e-05	0.000258582	-0.0110408	0.768892	0.810838
REACTOME_SIGNALING_BY_HIPPO	0.671265	-0.0292771	0.47709	0.593435	0.212271	2.72017e-05	0.000146497
WP_MIRNA_REGULATION_OF_P53_PATHWAY_IN_PROSTATE_CANCER	0.672885	0.0525531	0.111381	0.191671	0.16351	0.00012993	0.00052482
KEGG_TYPE_I_DIABETES_MELLITUS	0.674263	-0.160706	4.85895e-05	0.000260988	-0.0557933	0.32543	0.407966
KEGG_ECM_RECEPTOR_INTERACTION	0.676091	0.11153	0.000577855	0.00231355	0.0883791	0.0389893	0.0667815
REACTOME_SIGNALING_BY_WNT_IN_CANCER	0.677161	-0.0697977	0.0705736	0.133518	0.103669	0.0390797	0.0668835
WP_RALA_DOWNSTREAM_REGULATED_GENES	0.677161	-0.0803995	0.112944	0.193634	0.20551	0.00392756	0.00939577
KEGG_FC_GAMMA_R_MEDIATED_PHAGOCYTOSIS	0.677257	0.0770792	0.146559	0.23716	0.253193	2.84705e-05	0.000151819
REACTOME_REGULATION_OF_LIPID_METABOLISM_BY_PPARALPHA	0.678753	0.00751624	0.836964	0.887255	0.192261	2.94816e-05	0.000156825
REACTOME_TICAM1_RIP1_MEDIATED_IKK_COMPLEX_RECRUITMENT	0.680377	-0.0826834	0.113342	0.193969	0.193085	0.0128662	0.0260818
REACTOME_TOLL_LIKE_RECEPTOR_CASCADES	0.683236	0.030821	0.501661	0.614684	0.225913	3.10819e-05	0.000164128
KEGG_TASTE_TRANSDUCTION	0.6836	-0.0542442	0.114263	0.195033	-0.116604	0.0105868	0.0222097
REACTOME_COSTIMULATION_BY_THE_CD28_FAMILY	0.684728	-0.151557	5.56845e-05	0.000294003	-0.0797899	0.140825	0.202531
WP_OVARIAN_INFERTILITY_GENES	0.684728	0.0178659	0.543791	0.649436	0.165219	3.14658e-05	0.00016575
REACTOME_SYNTHESIS_OF_PIPS_AT_THE_EARLY_ENDOSOME_MEMBRANE	0.686831	-0.170493	0.00135726	0.00470488	0.14007	0.0420765	0.0715036
WP_NUCLEAR_RECEPTORS	0.687711	-0.147421	5.89898e-05	0.000309946	-0.0999096	0.0542744	0.0891534
REACTOME_EPHB_MEDIATED_FORWARD_SIGNALING	0.687711	0.0869176	0.115483	0.196482	0.26483	3.26318e-05	0.00017106
WP_HEMATOPOIETIC_STEM_CELL_DIFFERENTIATION	0.687909	0.0658878	0.102053	0.178881	0.094248	0.0424952	0.0721584
PID_CD8_TCR_DOWNSTREAM_PATHWAY	0.690069	-0.168172	0.000114918	0.000566755	-0.113278	0.0427347	0.0724516
WP_NUCLEAR_RECEPTORS_METAPATHWAY	0.690069	0.0554248	0.115702	0.196613	0.15168	0.000344999	0.0011701
REACTOME_RHOBTB1_GTPASE_CYCLE	0.69115	-0.16677	9.29764e-05	0.000467034	0.114735	0.0429908	0.0728288
REACTOME_TELOMERE_EXTENSION_BY_TELOMERASE	0.692233	0.151134	0.00233063	0.00751481	0.13804	0.0431013	0.0729588
PID_TXA2PATHWAY	0.693315	-0.0722574	0.107431	0.185906	0.114188	0.0431617	0.0730039
WP_NONGENOMIC_ACTIONS_OF_125_DIHYDROXYVITAMIN_D3	0.693315	0.0524273	0.116602	0.197676	0.147596	0.00060667	0.00189804
KEGG_GLYCOSPHINGOLIPID_BIOSYNTHESIS_LACTO_AND_NEOLACTO_SERIES	0.694399	0.140093	0.000693017	0.00267113	0.0940043	0.0432074	0.0730242
PID_ERBB4_PATHWAY	0.694399	-0.0657564	0.116843	0.197929	0.112698	0.0309368	0.0547655
REACTOME_REGULATION_OF_IFNG_SIGNALING	0.695152	0.0614826	0.315489	0.434397	0.358409	3.49683e-05	0.000180789
WP_MELATONIN_METABOLISM_AND_EFFECTS	0.696638	-0.160439	6.4754e-05	0.000335361	-0.0407041	0.489072	0.565184
REACTOME_RORA_ACTIVATES_GENE_EXPRESSION	0.696638	-0.0305091	0.537091	0.64356	0.276033	3.49887e-05	0.000180789
WP_DEREGULATION_OF_RAB_AND_RAB_EFFECTOR_GENES_IN_BLADDER_CANCER	0.697655	-0.159323	0.000981789	0.00357463	-0.121938	0.0439428	0.0740935
PID_RAC1_REG_PATHWAY	0.69983	-0.0618435	0.092637	0.16545	0.0944331	0.0449039	0.0755853
REACTOME_SIGNAL_TRANSDUCTION_BY_L1	0.700919	0.0869386	0.0915827	0.163837	0.110961	0.0449322	0.0755853
REACTOME_TRANSLESION_SYNTHESIS_BY_POLK	0.700919	0.0788826	0.118609	0.199852	0.160936	0.0247942	0.0455683
PID_FAS_PATHWAY	0.70109	0.0295449	0.499436	0.612649	0.243413	3.77876e-05	0.000193863
PID_AVB3_INTEGRIN_PATHWAY	0.702009	0.05681	0.118622	0.199852	0.162305	0.000323099	0.00111033
KEGG_METABOLISM_OF_XENOBIOTICS_BY_CYTOCHROME_P450	0.703099	0.0717783	0.0838788	0.152315	0.0926935	0.0453304	0.0761368
REACTOME_RECEPTOR_MEDIATED_MITOPHAGY	0.704054	0.0723857	0.191604	0.293837	0.32885	3.92398e-05	0.000200363
WP_IMATINIB_AND_CHRONIC_MYELOID_LEUKEMIA	0.704191	0.074024	0.0990023	0.17509	0.100126	0.0456302	0.0765809
KEGG_NATURAL_KILLER_CELL_MEDIATED_CYTOTOXICITY	0.705283	-0.0624461	0.119595	0.201023	0.159675	0.00309312	0.00765326
BIOCARTA_HSP27_PATHWAY	0.706376	0.0710471	0.120027	0.201594	0.228987	0.000847375	0.00253393
WP_CYSTEINE_AND_METHIONINE_CATABOLISM	0.70747	0.138575	0.00443324	0.0130354	0.131077	0.0473262	0.079219
REACTOME_G_PROTEIN_ACTIVATION	0.708565	0.0659495	0.121718	0.204118	0.137853	0.00399071	0.00950482
REACTOME_REGULATION_OF_TP53_ACTIVITY_THROUGH_ACETYLATION	0.70966	-0.147454	0.000240588	0.00107867	-0.104646	0.0477771	0.0798744
WP_MITOCHONDRIAL_CIII_ASSEMBLY	0.711854	-0.0881264	0.123189	0.206107	-0.193922	0.0220052	0.041608
REACTOME_GLYOXYLATE_METABOLISM_AND_GLYCINE_DEGRADATION	0.712952	0.128384	0.00808052	0.0217552	0.124726	0.0481333	0.080284
WP_EICOSANOID_METABOLISM_VIA_CYCLO_OXYGENASES_COX	0.715151	0.139497	0.000847242	0.0031644	0.0968882	0.0490336	0.0816598
REACTOME_IRON_UPTAKE_AND_TRANSPORT	0.715151	0.0697844	0.126032	0.210376	0.217117	9.65087e-05	0.000412113
WP_GLYCEROPHOSPHOLIPID_BIOSYNTHETIC_PATHWAY	0.716251	0.0637734	0.12654	0.211062	0.114601	0.0221425	0.0417947
REACTOME_RAC2_GTPASE_CYCLE	0.717349	0.0133914	0.707454	0.785256	0.184669	4.3831e-05	0.000219155
REACTOME_AMINE_LIGAND_BINDING_RECEPTORS	0.717353	-0.0791701	0.0414227	0.0854442	-0.113351	0.0492304	0.0818617
REACTOME_RNA_POLYMERASE_III_TRANSCRIPTION_TERMINATION	0.718822	-0.154895	9.37229e-05	0.000468615	-0.0414821	0.474667	0.553395
REACTOME_TRANSLATION	0.719558	-0.175696	0.00145732	0.00496448	-0.15326	0.0498775	0.0828104
BIOCARTA_PGC1A_PATHWAY	0.719558	0.0682522	0.127423	0.212046	0.18035	0.000496356	0.00158731
REACTOME_DEADENYLATION_DEPENDENT_MRNA_DECAY	0.720294	-0.151649	9.6221e-05	0.000479263	0.0167299	0.740491	0.786636
KEGG_TERPENOID_BACKBONE_BIOSYNTHESIS	0.720663	0.133821	0.0213907	0.0494333	0.171862	0.0505071	0.0837915
BIOCARTA_UCALPAIN_PATHWAY	0.721766	0.0836117	0.149946	0.241516	0.249887	4.54977e-05	0.000225923
WP_CHROMOSOMAL_AND_MICROSATELLITE_INSTABILITY_IN_COLORECTAL_CANCER	0.721767	-0.0537396	0.126654	0.211089	0.104318	0.0506051	0.0838898
REACTOME_NERVOUS_SYSTEM_DEVELOPMENT	0.723236	-0.112037	0.000102032	0.00050666	-0.0453938	0.350751	0.433186
REACTOME_TRNA_PROCESSING	0.72398	-0.0804873	0.0642122	0.123858	-0.0977101	0.0514175	0.0851062
REACTOME_TRANSLATION_OF_SARS_COV_1_STRUCTURAL_PROTEINS	0.72398	0.063478	0.128775	0.21352	0.182784	0.00155711	0.00420342
REACTOME_P75_NTR_RECEPTOR_MEDIATED_SIGNALLING	0.725087	-0.0477868	0.128801	0.21352	0.0822584	0.0325802	0.0572998
WP_CANONICAL_AND_NONCANONICAL_NOTCH_SIGNALING	0.726175	0.0731838	0.199335	0.302213	0.265644	4.67962e-05	0.000230783
PID_BETA_CATENIN_NUC_PATHWAY	0.728415	0.0367728	0.129901	0.214851	0.0825789	0.0187403	0.0360646
REACTOME_PROCESSING_OF_INTRONLESS_PRE_MRNAS	0.729525	0.0788156	0.130066	0.214936	0.1754	0.0151702	0.029994
KEGG_ENDOCYTOSIS	0.730576	-0.000869965	0.981718	0.988551	0.183601	4.71323e-05	0.000230863
REACTOME_NOTCH4_INTRACELLULAR_DOMAIN_REGULATES_TRANSCRIPTION	0.730637	-0.126202	0.0070207	0.0194571	0.122335	0.0537029	0.0884831
REACTOME_NOTCH1_INTRACELLULAR_DOMAIN_REGULATES_TRANSCRIPTION	0.730637	-0.0603576	0.13015	0.214936	0.117188	0.0311535	0.055104
REACTOME_FATTY_ACID_METABOLISM	0.732041	0.100968	0.000129825	0.00063594	0.0545724	0.0983854	0.148599
BIOCARTA_IL2RB_PATHWAY	0.732041	0.066772	0.148188	0.239261	0.23363	4.76028e-05	0.000232641
REACTOME_RAB_GERANYLGERANYLATION	0.732863	0.0661519	0.132673	0.21877	0.209362	4.89196e-05	0.000238002
PID_BETA_CATENIN_DEG_PATHWAY	0.733506	-0.175612	0.000130877	0.000639649	0.110724	0.0907198	0.138511
REACTOME_CHROMATIN_MODIFYING_ENZYMES	0.735092	-0.0377141	0.134646	0.221685	0.0828342	0.023017	0.0430327
REACTOME_EICOSANOID_LIGAND_BINDING_RECEPTORS	0.736208	-0.0772404	0.135867	0.223527	-0.181513	0.00569259	0.0129052
BIOCARTA_CARM1_PATHWAY	0.736433	-0.0181132	0.72998	0.805316	0.243839	4.91715e-05	0.000238691
WP_SPLICING_FACTOR_NOVA_REGULATED_SYNAPTIC_PROTEINS	0.737325	-0.0971913	0.00134884	0.00469067	-0.0834987	0.0545111	0.0894065
REACTOME_SLC_TRANSPORTER_DISORDERS	0.737325	-0.0341492	0.136431	0.224153	0.0694217	0.0308997	0.0547445
REACTOME_P75NTR_SIGNALS_VIA_NF_KB	0.737895	-0.217006	0.000136129	0.000660852	-0.0408174	0.626792	0.687787
REACTOME_DISEASES_ASSOCIATED_WITH_GLYCOSAMINOGLYCAN_METABOLISM	0.739561	0.0585548	0.136558	0.224153	0.161377	0.00145979	0.00397541
REACTOME_REGULATION_OF_FZD_BY_UBIQUITINATION	0.740816	-0.185113	0.000143184	0.000692002	-0.0629422	0.295819	0.376756
WP_VITAMIN_D_IN_INFLAMMATORY_DISEASES	0.7418	-0.0837933	0.137765	0.225702	0.18191	0.0044685	0.0105041
WP_SENESCENCE_AND_AUTOPHAGY_IN_CANCER	0.743734	0.0360984	0.417057	0.53551	0.212245	5.01715e-05	0.000240405
REACTOME_INWARDLY_RECTIFYING_K_CHANNELS	0.744043	0.0531024	0.138651	0.226902	0.0976783	0.0283949	0.0511438
REACTOME_CELL_CELL_COMMUNICATION	0.745166	0.0413034	0.139642	0.228352	0.127994	8.30299e-05	0.000365365
KEGG_PROTEIN_EXPORT	0.747413	0.111098	0.083391	0.151684	0.193882	0.0578647	0.0942641
PID_ECADHERIN_NASCENT_AJ_PATHWAY	0.748105	-0.156816	0.000155605	0.000743751	0.0694751	0.235424	0.311738
WP_SYNAPTIC_SIGNALING_PATHWAYS_ASSOCIATED_WITH_AUTISM_SPECTRUM_DISORDER	0.749561	-0.130164	0.000156678	0.000746821	0.0332591	0.459593	0.539014
REACTOME_RHOBTB_GTPASE_CYCLE	0.749665	-0.124169	0.00382575	0.01163	0.11286	0.0584062	0.0950034
PID_S1P_S1P3_PATHWAY	0.749665	-0.0759826	0.142294	0.231989	0.114941	0.0460786	0.0772736
REACTOME_NEDDYLATION	0.751919	-0.0517538	0.108749	0.187736	0.0893295	0.0587427	0.0954073
REACTOME_INFLAMMASOMES	0.751919	0.0804026	0.143499	0.233485	0.246661	0.000470374	0.00152678
REACTOME_VISUAL_PHOTOTRANSDUCTION	0.753048	0.0415968	0.0634713	0.123086	0.0545291	0.0588327	0.0954818
REACTOME_REGULATION_OF_TNFR1_SIGNALING	0.753921	-0.127036	0.000167782	0.00079495	-0.0466392	0.371276	0.454903
PID_NECTIN_PATHWAY	0.754177	-0.120198	0.0174194	0.0416301	0.115773	0.0589429	0.0955891
WP_PURINE_METABOLISM_AND_RELATED_DISORDERS	0.755308	0.0992361	0.0300037	0.0653696	0.111427	0.0590168	0.0956372
WP_ESC_PLURIPOTENCY_PATHWAYS	0.755308	-0.0385189	0.144596	0.234707	0.0634214	0.0329404	0.0577925
REACTOME_ADP_SIGNALLING_THROUGH_P2Y_PURINOCEPTOR_12	0.755373	0.0602789	0.199851	0.302213	0.203329	5.45966e-05	0.00025752
REACTOME_GLUTATHIONE_CONJUGATION	0.756439	0.15589	0.000845888	0.0031644	0.110942	0.0601468	0.0973955
REACTOME_GLUTAMATE_AND_GLUTAMINE_METABOLISM	0.758274	0.166967	0.000175335	0.000825331	0.0672669	0.236289	0.312692
WP_METAPATHWAY_BIOTRANSFORMATION_PHASE_I_AND_II	0.758703	-0.0319994	0.145756	0.236214	-0.096829	0.000784921	0.00236679
WP_PHOSPHODIESTERASES_IN_NEURONAL_FUNCTION	0.759724	-0.122228	0.000179047	0.000840977	-0.0376804	0.375127	0.458324
REACTOME_UCH_PROTEINASES	0.759724	0.0614378	0.191042	0.293391	0.263617	5.77e-05	0.00027039
WP_TGFBETA_SIGNALING_PATHWAY	0.759837	-0.0681646	0.0453425	0.0926059	0.0896716	0.0607999	0.0982327
REACTOME_JNK_C_JUN_KINASES_PHOSPHORYLATION_AND_ACTIVATION_MEDIATED_BY_ACTIVATED_HUMAN_TAK1	0.761172	-0.180732	0.000180732	0.000847058	-0.00347563	0.962605	0.969321
REACTOME_GLUCAGON_LIKE_PEPTIDE_1_GLP1_REGULATES_INSULIN_SECRETION	0.761172	0.0118422	0.724299	0.799862	0.153331	5.84095e-05	0.000273124
PID_ERBB1_INTERNALIZATION_PATHWAY	0.76262	-0.0254611	0.600603	0.699359	0.258708	6.00153e-05	0.000280028
REACTOME_PINK1_PRKN_MEDIATED_MITOPHAGY	0.765513	-0.175114	0.000194832	0.000907267	-0.0431079	0.577526	0.644839
WP_OXIDATIVE_DAMAGE	0.765513	0.0538757	0.167648	0.262859	0.217425	6.13835e-05	0.000285183
REACTOME_GLYCOGEN_BREAKDOWN_GLYCOGENOLYSIS	0.765518	0.171252	0.000234984	0.00105792	0.11504	0.0619384	0.099634
REACTOME_PROTEIN_FOLDING	0.766657	0.0513187	0.148973	0.240172	0.115064	0.0151477	0.029977
WP_AUTOPHAGY	0.766958	-0.172154	0.000195738	0.000909532	0.0321295	0.628478	0.68894
WP_G13_SIGNALING_PATHWAY	0.768402	0.0124593	0.794967	0.854422	0.245198	6.29733e-05	0.000291319
REACTOME_SYNTHESIS_OF_PC	0.768937	0.0825741	0.0526491	0.105201	0.095381	0.0625578	0.100473
WP_LEPTIN_INSULIN_OVERLAP	0.768937	0.0758123	0.150029	0.241516	0.157619	0.0144865	0.0289596
PID_EPHRINB_REV_PATHWAY	0.769845	-0.134381	0.000199252	0.000921073	0.0304567	0.548585	0.621826
PID_WNT_CANONICAL_PATHWAY	0.769845	0.0365582	0.435905	0.554138	0.250137	6.38337e-05	0.00029467
KEGG_PHOSPHATIDYLINOSITOL_SIGNALING_SYSTEM	0.770078	-0.083465	0.00406031	0.0121697	-0.0678169	0.063302	0.101593
REACTOME_DISORDERS_OF_TRANSMEMBRANE_TRANSPORTERS	0.771288	0.0455955	0.199648	0.302213	0.194846	6.40199e-05	0.0002949
REACTOME_SYNTHESIS_OF_LEUKOTRIENES_LT_AND_EOXINS_EX	0.77273	0.223995	0.000201057	0.000926313	-0.0506816	0.483505	0.561582
KEGG_ENDOMETRIAL_CANCER	0.773507	-0.0552106	0.141316	0.230915	0.0962639	0.0645551	0.103374
WP_MAPK_AND_NFKB_SIGNALLING_PATHWAYS_INHIBITED_BY_YERSINIA_YOPJ	0.774652	-0.117733	0.049838	0.100323	0.138136	0.0646144	0.103393
REACTOME_DOWNSTREAM_SIGNAL_TRANSDUCTION	0.774652	-0.0558338	0.151493	0.242971	0.116691	0.0248265	0.0455889
REACTOME_SARS_COV_INFECTIONS	0.775611	0.0485901	0.218796	0.324531	0.208213	6.86193e-05	0.000314082
REACTOME_GLYCOGEN_SYNTHESIS	0.776944	0.127928	0.0188275	0.044312	0.131955	0.0652903	0.10432
REACTOME_SIGNALING_BY_VEGF	0.77705	-0.0263044	0.453857	0.57127	0.176414	6.90987e-05	0.000315609
PID_RB_1PATHWAY	0.778091	0.041433	0.152354	0.243811	0.131821	0.00142122	0.00390972
REACTOME_SUMOYLATION_OF_TRANSCRIPTION_FACTORS	0.778488	-0.155776	0.000227525	0.00103943	-0.0444498	0.480604	0.558812
REACTOME_POST_TRANSLATIONAL_PROTEIN_MODIFICATION	0.778488	0.0311921	0.246324	0.356227	0.142456	7.10863e-05	0.000323336
REACTOME_SYNTHESIS_OF_PIPS_AT_THE_PLASMA_MEMBRANE	0.779926	-0.12681	0.000228527	0.00104182	0.00185333	0.967723	0.973116
REACTOME_KERATINIZATION	0.780388	0.0979445	0.0107465	0.0275974	0.084123	0.0662286	0.105508
REACTOME_FORMATION_OF_THE_CORNIFIED_ENVELOPE	0.781538	0.0979445	0.0107465	0.0275974	0.084123	0.0662286	0.105508
REACTOME_OLFACTORY_SIGNALING_PATHWAY	0.78384	0.114048	0.0071042	0.0196438	0.0849281	0.0669393	0.106483
REACTOME_AMINO_ACIDS_REGULATE_MTORC1	0.78384	0.0591027	0.15716	0.250207	0.185944	0.000253746	0.000909535
REACTOME_CYTOSOLIC_SENSORS_OF_PATHOGEN_ASSOCIATED_DNA	0.784992	-0.0471869	0.157202	0.250207	0.148772	0.00128411	0.00359561
BIOCARTA_ATRBRCA_PATHWAY	0.785667	0.183875	0.000232799	0.00105111	0.129562	0.0770708	0.120999
REACTOME_HATS_ACETYLATE_HISTONES	0.785667	0.0148319	0.635084	0.728015	0.167236	7.51656e-05	0.000338423
REACTOME_GPCR_LIGAND_BINDING	0.788454	0.0448353	0.0798518	0.146846	0.0572175	0.0698808	0.110807
REACTOME_HEDGEHOG_LIGAND_BIOGENESIS	0.788454	0.0861014	0.157667	0.250651	0.31112	0.000403145	0.00133253
REACTOME_RIP_MEDIATED_NFKB_ACTIVATION_VIA_ZBP1	0.791395	0.030593	0.60074	0.699359	0.328227	7.7781e-05	0.000347878
WP_IL6_SIGNALING_PATHWAY	0.792825	0.0643968	0.231395	0.339046	0.24618	7.7931e-05	0.000347878
REACTOME_RETROGRADE_TRANSPORT_AT_THE_TRANS_GOLGI_NETWORK	0.793081	-0.111072	0.000292163	0.00126042	-0.0725758	0.0709275	0.112168
PID_TRAIL_PATHWAY	0.793081	0.0587491	0.160265	0.254036	0.152572	0.0053391	0.0122449
WP_ANGIOGENESIS	0.794241	0.0642382	0.160928	0.254901	0.110452	0.0202973	0.0387168
REACTOME_SYNTHESIS_OF_BILE_ACIDS_AND_BILE_SALTS_VIA_7ALPHA_HYDROXYCHOLESTEROL	0.7954	0.102095	0.0310107	0.0668918	0.101914	0.0717619	0.113322
KEGG_MELANOMA	0.7954	0.0488176	0.161517	0.255647	0.171339	0.000138582	0.000554586
KEGG_PANCREATIC_CANCER	0.795682	0.0164009	0.652455	0.742048	0.177766	7.9584e-05	0.000353537
REACTOME_TCR_SIGNALING	0.796561	-0.0835723	0.0227357	0.0522078	0.0979964	0.0719631	0.113557
PID_NEPHRIN_NEPH1_PATHWAY	0.79711	-0.138867	0.000248085	0.00110147	-0.0308522	0.582394	0.648937
WP_PRION_DISEASE_PATHWAY	0.79711	-0.00332337	0.930513	0.956031	0.170262	7.96888e-05	0.000353537
REACTOME_HEME_SIGNALING	0.798536	-0.150902	0.000248212	0.00110147	0.0473521	0.409604	0.488861
REACTOME_GAB1_SIGNALOSOME	0.798885	-0.0759107	0.16202	0.255883	0.170471	0.0192366	0.0368887
BIOCARTA_IL10_PATHWAY	0.799962	0.0415513	0.517978	0.628291	0.362112	8.19129e-05	0.000361921
KEGG_ETHER_LIPID_METABOLISM	0.800048	0.113463	0.000455899	0.00188438	0.06956	0.0731838	0.115231
WP_LUNG_FIBROSIS	0.801213	0.0568088	0.164757	0.259827	0.105549	0.0253367	0.0463294
BIOCARTA_NKT_PATHWAY	0.802378	-0.102008	0.0166351	0.0401091	-0.110051	0.0750582	0.118011
WP_MBDNF_AND_PROBDNF_REGULATION_OF_GABA_NEUROTRANSMISSION	0.802378	-0.0674078	0.165352	0.260577	0.12548	0.0244663	0.0451958
BIOCARTA_ECM_PATHWAY	0.803543	-0.108904	0.0361719	0.0762809	0.117843	0.0754391	0.118524
REACTOME_INFECTION_WITH_MYCOBACTERIUM_TUBERCULOSIS	0.803543	0.0814199	0.165645	0.260849	0.278379	9.20066e-05	0.000397594
REACTOME_CA2_PATHWAY	0.805656	-0.100059	0.000271973	0.0011947	-0.0322024	0.425111	0.50431
REACTOME_ACTIVATED_TAK1_MEDIATES_P38_MAPK_ACTIVATION	0.805878	-0.07516	0.117058	0.197986	0.115442	0.0774388	0.121489
REACTOME_PURINERGIC_SIGNALING_IN_LEISHMANIASIS_INFECTION	0.805878	0.0742973	0.16653	0.261862	0.228526	0.000529032	0.0016794
REACTOME_IRAK1_RECRUITS_IKK_COMPLEX	0.807077	-0.230855	0.000272984	0.00119672	-0.0198301	0.838219	0.868714
WP_INHIBITION_OF_EXOSOME_BIOGENESIS_AND_SECRETION_BY_MANUMYCIN_A_IN_CRPC_CELLS	0.808215	-0.0823955	0.167621	0.262859	0.174221	0.0295855	0.0528924
WP_EBV_LMP1_SIGNALING	0.808498	-0.166123	0.000273839	0.00119737	-0.0867293	0.180525	0.248308
PID_SYNDECAN_2_PATHWAY	0.808498	0.0502596	0.253575	0.364651	0.206007	8.65598e-05	0.000377127
REACTOME_CONSTITUTIVE_SIGNALING_BY_OVEREXPRESSED_ERBB2	0.814074	-0.145532	0.0050527	0.0145803	0.119048	0.0802892	0.125325
REACTOME_TRANSCRIPTIONAL_REGULATION_BY_E2F6	0.814074	0.0527672	0.170782	0.267194	0.150468	0.00244954	0.00620264
REACTOME_SLBP_DEPENDENT_PROCESSING_OF_REPLICATION_DEPENDENT_HISTONE_PRE_MRNAS	0.814172	-0.20795	0.00028093	0.00121924	-0.0275582	0.75408	0.79716
REACTOME_RAP1_SIGNALLING	0.814172	-0.00481296	0.917555	0.947107	0.253316	8.84682e-05	0.000383067
REACTOME_SYNTHESIS_OF_IP3_AND_IP4_IN_THE_CYTOSOL	0.815248	-0.0992807	0.00801828	0.0216145	-0.082979	0.0810058	0.126353
SIG_BCR_SIGNALING_PATHWAY	0.815248	-0.0553912	0.17095	0.267234	0.107967	0.0307098	0.0544527
KEGG_BUTANOATE_METABOLISM	0.815588	0.155372	0.000283182	0.00122456	0.0292764	0.630557	0.690868
REACTOME_GLYCOSPHINGOLIPID_METABOLISM	0.816423	0.0603064	0.171055	0.267234	0.125672	0.00823907	0.0177489
WP_7Q1123_COPY_NUMBER_VARIATION_SYNDROME	0.819954	-0.0456405	0.175522	0.273454	0.105083	0.0408402	0.0696362
WP_GLYCOSYLATION_AND_RELATED_CONGENITAL_DEFECTS	0.821132	0.0776522	0.136483	0.224153	0.113861	0.0829158	0.128836
REACTOME_DEPOLYMERISATION_OF_THE_NUCLEAR_LAMINA	0.821132	0.0584861	0.17559	0.273454	0.180813	0.0078132	0.0169325
KEGG_TOLL_LIKE_RECEPTOR_SIGNALING_PATHWAY	0.821245	0.0424038	0.344337	0.46353	0.213178	9.62416e-05	0.000412113
REACTOME_NS1_MEDIATED_EFFECTS_ON_HOST_PATHWAYS	0.822312	-0.0881997	0.0470197	0.0955363	0.0950127	0.0829547	0.128836
REACTOME_OTHER_SEMAPHORIN_INTERACTIONS	0.822312	0.0621931	0.175666	0.273454	0.112257	0.0487532	0.0812553
SA_PROGRAMMED_CELL_DEATH	0.823492	0.0745692	0.177793	0.276567	0.24479	0.000206706	0.000776941
REACTOME_SIGNALING_BY_CTNNB1_PHOSPHO_SITE_MUTANTS	0.824673	-0.091565	0.0722181	0.136272	0.12957	0.0832235	0.129068
REACTOME_DECTIN_2_FAMILY	0.824673	0.0758653	0.177954	0.276619	0.219971	0.000850629	0.00254015
REACTOME_ATF4_ACTIVATES_GENES_IN_RESPONSE_TO_ENDOPLASMIC_RETICULUM_STRESS	0.825479	-0.142114	0.000324899	0.00138786	0.0173784	0.77437	0.815027
REACTOME_SIGNALING_BY_CYTOSOLIC_FGFR1_FUSION_MUTANTS	0.825855	-0.0583642	0.17822	0.276834	0.134842	0.0412886	0.070275
REACTOME_RHOJ_GTPASE_CYCLE	0.829406	0.0583325	0.179834	0.278704	0.183368	0.00027087	0.000959793
WP_TYROBP_CAUSAL_NETWORK	0.831777	0.0824345	0.180596	0.279524	0.275571	0.000178499	0.000685194
BIOCARTA_VEGF_PATHWAY	0.833923	-0.124854	0.000361779	0.00152735	-0.0574192	0.247169	0.325698
REACTOME_SIGNALING_BY_NOTCH4	0.833923	0.0187198	0.732467	0.806869	0.304091	0.000105593	0.000444765
REACTOME_SUMOYLATION_OF_UBIQUITINYLATION_PROTEINS	0.834152	-0.0757726	0.0501425	0.100843	0.0908166	0.0875656	0.135028
REACTOME_SIGNALING_BY_ERBB4	0.835328	-0.138445	0.000366667	0.00154498	0.0496007	0.386328	0.468572
KEGG_PATHOGENIC_ESCHERICHIA_COLI_INFECTION	0.835328	0.0404848	0.383369	0.502969	0.219725	0.00010649	0.00044767
REACTOME_SIGNALING_BY_FLT3_ITD_AND_TKD_MUTANTS	0.835341	-0.0684757	0.14461	0.234707	0.116367	0.087822	0.135289
WP_IL4_SIGNALING_PATHWAY	0.835341	0.0689777	0.186777	0.288474	0.201116	0.00123497	0.00346784
WP_WHITE_FAT_CELL_DIFFERENTIATION	0.83772	-0.0600773	0.122634	0.205336	-0.0819928	0.0879434	0.135289
REACTOME_TIE2_SIGNALING	0.838134	-0.147541	0.000371211	0.00155808	0.0107962	0.861903	0.888159
BIOCARTA_PS1_PATHWAY	0.839536	-0.191173	0.000372942	0.00156232	0.0459743	0.527332	0.600881
REACTOME_HSF1_DEPENDENT_TRANSACTIVATION	0.840104	-0.0488828	0.188319	0.29003	0.125756	0.0254557	0.0465077
WP_HEPATITIS_B_INFECTION	0.840937	0.0292405	0.456614	0.574075	0.189954	0.000114013	0.000475602
PID_TNF_PATHWAY	0.841297	-0.0663255	0.0800239	0.147038	0.0878165	0.0884688	0.13584
REACTOME_RHO_GTPASES_ACTIVATE_IQGAPS	0.841297	0.070255	0.189048	0.290946	0.22763	0.000368222	0.00123406
REACTOME_CELLULAR_RESPONSE_TO_CHEMICAL_STRESS	0.842338	0.0633956	0.204338	0.307925	0.282898	0.000114489	0.000476372
REACTOME_ORGANELLE_BIOGENESIS_AND_MAINTENANCE	0.84249	-0.0671211	0.00332136	0.010272	-0.0473487	0.0887498	0.136175
REACTOME_TRAF6_MEDIATED_INDUCTION_OF_TAK1_COMPLEX_WITHIN_TLR4_COMPLEX	0.84249	-0.0718808	0.189722	0.291777	0.181575	0.0106771	0.0223651
KEGG_GAP_JUNCTION	0.843685	-0.0482129	0.190893	0.293369	0.0798692	0.0779606	0.122219
REACTOME_GLYCOGEN_METABOLISM	0.84488	0.0970884	0.0270031	0.0598538	0.0944654	0.089197	0.136668
REACTOME_NICOTINATE_METABOLISM	0.846077	0.0463517	0.19151	0.293837	0.142741	0.00524641	0.012045
REACTOME_SHC1_EVENTS_IN_ERBB2_SIGNALING	0.846533	-0.147782	0.000437753	0.0018163	0.0234162	0.69057	0.744193
REACTOME_SIGNALING_BY_NOTCH3	0.846533	-0.0324924	0.452494	0.569886	0.197091	0.000115368	0.000477573
KEGG_BASAL_TRANSCRIPTION_FACTORS	0.847274	-0.0756362	0.0134857	0.0334828	-0.0621466	0.090177	0.137974
KEGG_GLIOMA	0.84793	0.0408411	0.19209	0.294168	0.161578	0.000116824	0.000482677
REACTOME_ADP_SIGNALLING_THROUGH_P2Y_PURINOCEPTOR_1	0.848472	0.0639498	0.192078	0.294168	0.182714	0.00101159	0.00293971
PID_CXCR3_PATHWAY	0.849326	-0.0351961	0.413016	0.532212	0.204768	0.000119853	0.00049425
WP_ENVELOPE_PROTEINS_AND_THEIR_POTENTIAL_ROLES_IN_EDMD_PHYSIOPATHOLOGY	0.850721	-0.13504	0.000462224	0.0019069	0.023657	0.643337	0.703803
REACTOME_RET_SIGNALING	0.852116	-0.00085193	0.979473	0.986748	0.163603	0.000121659	0.000499794
REACTOME_TRANSCRIPTIONAL_REGULATION_OF_WHITE_ADIPOCYTE_DIFFERENTIATION	0.853272	-0.0452687	0.196423	0.300167	0.130018	0.00357283	0.008633
REACTOME_NUCLEAR_PORE_COMPLEX_NPC_DISASSEMBLY	0.855677	0.0547706	0.197354	0.301014	0.152029	0.00672504	0.014872
REACTOME_SUMOYLATION_OF_RNA_BINDING_PROTEINS	0.856294	-0.136355	0.000507517	0.00207795	0.0116031	0.819787	0.85452
KEGG_BIOSYNTHESIS_OF_UNSATURATED_FATTY_ACIDS	0.858086	0.13813	0.000834208	0.00313189	0.107302	0.0946823	0.143952
REACTOME_DOWNSTREAM_SIGNALING_EVENTS_OF_B_CELL_RECEPTOR_BCR	0.858086	-0.0629306	0.198035	0.301632	0.193675	0.00739634	0.0161422
WP_MELANOMA	0.859075	0.0394826	0.311747	0.430612	0.193269	0.00012628	0.000513901
REACTOME_INFECTIOUS_DISEASE	0.859292	0.0428374	0.198076	0.301632	0.155305	0.00139145	0.00384736
BIOCARTA_NFAT_PATHWAY	0.860498	-0.0412592	0.19875	0.302077	0.121259	0.00330151	0.00807265
PID_HIF1A_PATHWAY	0.861705	0.0844732	0.0627586	0.121812	0.0974814	0.0960715	0.145757
REACTOME_DEATH_RECEPTOR_SIGNALLING	0.861705	-0.037388	0.198809	0.302077	0.0911593	0.0208132	0.0395963
PID_THROMBIN_PAR1_PATHWAY	0.864123	-0.0671518	0.192979	0.295321	0.098264	0.0962771	0.145864
SIG_REGULATION_OF_THE_ACTIN_CYTOSKELETON_BY_RHO_GTPASES	0.864123	0.0646437	0.198925	0.302077	0.180694	0.00215268	0.00554756
WP_CONTROL_OF_IMMUNE_TOLERANCE_BY_VASOACTIVE_INTESTINAL_PEPTIDE	0.864627	-0.178168	0.000540139	0.00218675	-0.0883076	0.257833	0.336879
WP_PANCREATIC_ADENOCARCINOMA_PATHWAY	0.864627	0.0142751	0.696757	0.776701	0.18602	0.000129932	0.00052482
REACTOME_RAB_REGULATION_OF_TRAFFICKING	0.866012	0.00460656	0.901156	0.93565	0.16879	0.000131289	0.000529314
PID_TRKR_PATHWAY	0.866543	-0.0788501	0.0161552	0.0391548	0.0795207	0.0970642	0.146851
REACTOME_PI3K_AKT_SIGNALING_IN_CANCER	0.866543	-0.0385985	0.199471	0.302213	0.0814755	0.0478649	0.0799244
REACTOME_SUMOYLATION_OF_INTRACELLULAR_RECEPTORS	0.867398	-0.142671	0.000555753	0.00224161	-0.00526264	0.929534	0.945007
REACTOME_NRIF_SIGNALS_CELL_DEATH_FROM_THE_NUCLEUS	0.868782	-0.202695	0.000560595	0.00225694	0.0296515	0.735502	0.781883
KEGG_HEDGEHOG_SIGNALING_PATHWAY	0.87018	-0.0868166	0.00483262	0.0140385	-0.0554008	0.0984255	0.148599
REACTOME_NOTCH3_ACTIVATION_AND_TRANSMISSION_OF_SIGNAL_TO_THE_NUCLEUS	0.87018	-0.0679447	0.199792	0.302213	0.111787	0.082809	0.128794
KEGG_COLORECTAL_CANCER	0.871394	-0.0561615	0.0651903	0.12541	0.0781923	0.0988427	0.149125
REACTOME_ABORTIVE_ELONGATION_OF_HIV_1_TRANSCRIPT_IN_THE_ABSENCE_OF_TAT	0.872609	-0.124687	0.0180201	0.0427623	0.11557	0.102069	0.153885
PID_TCPTP_PATHWAY	0.872929	0.0427195	0.306046	0.425445	0.21369	0.00014303	0.000571228
REACTOME_TRAF6_MEDIATED_NF_KB_ACTIVATION	0.87431	0.0437425	0.363449	0.484153	0.229379	0.000143269	0.000571228
REACTOME_NON_INTEGRIN_MEMBRANE_ECM_INTERACTIONS	0.875042	0.0754058	0.0356664	0.0756559	0.0712644	0.102713	0.154641
REACTOME_CELL_DEATH_SIGNALLING_VIA_NRAGE_NRIF_AND_NADE	0.875042	-0.0359711	0.203698	0.307295	0.0732771	0.0230117	0.0430327
REACTOME_TRANSCRIPTIONAL_ACTIVITY_OF_SMAD2_SMAD3_SMAD4_HETEROTRIMER	0.87569	-0.127788	0.000580891	0.0023143	0.0115949	0.828841	0.863044
REACTOME_SYNTHESIS_OF_PIPS_AT_THE_LATE_ENDOSOME_MEMBRANE	0.876259	-0.12704	0.0516079	0.103406	0.137085	0.103131	0.155162
PID_S1P_S1P4_PATHWAY	0.876259	-0.0729299	0.203778	0.307295	0.137922	0.0236147	0.0438854
WP_CAMKK2_PATHWAY	0.877069	-0.138399	0.00058124	0.0023143	0.0536667	0.321429	0.403416
PID_KIT_PATHWAY	0.877069	0.0028243	0.946718	0.965857	0.209148	0.000145068	0.000576278
REACTOME_DOWNSTREAM_SIGNALING_OF_ACTIVATED_FGFR2	0.877477	-0.116011	0.000871299	0.00324308	-0.0929744	0.103897	0.156206
WP_ENDODERM_DIFFERENTIATION	0.878447	-0.0887623	0.000596355	0.00237013	0.0390313	0.263632	0.343214
REACTOME_FOXO_MEDIATED_TRANSCRIPTION_OF_OXIDATIVE_STRESS_METABOLIC_AND_NEURONAL_GENES	0.879825	-0.126368	0.000600129	0.00238069	-0.0807877	0.143778	0.2056
WP_PATHWAYS_AFFECTED_IN_ADENOID_CYSTIC_CARCINOMA	0.879825	0.0159103	0.662999	0.751677	0.177149	0.000149987	0.000593642
BIOCARTA_MAL_PATHWAY	0.879916	-0.0778494	0.205228	0.308838	0.167285	0.0329137	0.0577924
PID_ERBB1_RECEPTOR_PROXIMAL_PATHWAY	0.882577	0.018138	0.682938	0.768306	0.206564	0.000151951	0.000599222
WP_TP53_NETWORK	0.883581	0.0460418	0.208887	0.313528	0.198151	0.000327523	0.0011202
WP_MESODERMAL_COMMITMENT_PATHWAY	0.883952	-0.0780612	0.000617194	0.00243511	0.00676255	0.829288	0.863044
BIOCARTA_EDG1_PATHWAY	0.884805	-0.124989	0.0149833	0.0367803	0.0975699	0.109787	0.164377
WP_HOSTPATHOGEN_INTERACTION_OF_HUMAN_CORONA_VIRUSES_AUTOPHAGY	0.885326	0.0138512	0.796719	0.855881	0.261572	0.000153623	0.000603618
REACTOME_SENSORY_PROCESSING_OF_SOUND	0.886029	0.0340816	0.209067	0.313528	0.0910358	0.00747582	0.0162502
REACTOME_PERK_REGULATES_GENE_EXPRESSION	0.887254	-0.0677745	0.0923839	0.165134	0.094092	0.110139	0.164676
REACTOME_REGULATION_OF_BETA_CELL_DEVELOPMENT	0.888071	-0.169755	0.000642923	0.00252286	0.000192107	0.997814	0.997814
REACTOME_MITOCHONDRIAL_PROTEIN_IMPORT	0.88848	-0.114782	0.0253149	0.0571033	-0.12509	0.110492	0.16509
REACTOME_TICAM1_DEPENDENT_ACTIVATION_OF_IRF3_IRF7	0.88848	-0.0695729	0.210042	0.314556	0.215807	0.0106815	0.0223651
WP_ERBB_SIGNALING_PATHWAY	0.889443	-0.116237	0.000647819	0.00253722	0.00664012	0.897975	0.919638
REACTOME_AKT_PHOSPHORYLATES_TARGETS_IN_THE_CYTOSOL	0.889707	-0.103559	0.0553931	0.109774	0.12232	0.110802	0.165438
REACTOME_AFLATOXIN_ACTIVATION_AND_DETOXIFICATION	0.889707	-0.0678932	0.210498	0.315021	-0.162629	0.0257204	0.0469121
REACTOME_SIGNALING_BY_NODAL	0.890813	-0.191423	0.00064892	0.00253722	0.11926	0.121069	0.17843
WP_PDGF_PATHWAY	0.890934	-0.0779276	0.114482	0.19515	0.0950773	0.111125	0.165806
KEGG_FRUCTOSE_AND_MANNOSE_METABOLISM	0.892163	0.0696262	0.0533716	0.106449	0.0730607	0.111485	0.166229
WP_MAMMARY_GLAND_DEVELOPMENT_PATHWAY_PUBERTY_STAGE_2_OF_4	0.892163	0.056619	0.21079	0.315023	0.163471	0.00419606	0.00995012
REACTOME_ENOS_ACTIVATION	0.892183	0.167153	0.000654135	0.00255301	NA	NA	NA
BIOCARTA_RHO_PATHWAY	0.892183	0.0714154	0.23636	0.344692	0.244552	0.000160995	0.000626896
PID_ARF6_DOWNSTREAM_PATHWAY	0.894622	0.0651376	0.21262	0.317322	0.146546	0.0204546	0.0389825
KEGG_VIRAL_MYOCARDITIS	0.895853	-0.0778464	0.014085	0.0348114	0.0725809	0.11281	0.167858
PID_RANBP2_PATHWAY	0.896287	0.0283236	0.520571	0.630379	0.240791	0.000163128	0.000631792
PID_TELOMERASE_PATHWAY	0.897085	-0.0710108	0.0243419	0.0553109	0.0663995	0.113012	0.168044
KEGG_ERBB_SIGNALING_PATHWAY	0.897654	-0.117406	0.000683478	0.00264848	0.013793	0.789299	0.828726
PID_ERBB2_ERBB3_PATHWAY	0.898318	-0.0576438	0.158381	0.251417	0.0793205	0.114045	0.169462
REACTOME_ZBP1_DAI_MEDIATED_INDUCTION_OF_TYPE_I_IFNS	0.899019	0.0341573	0.51439	0.62639	0.289449	0.000171424	0.000661557
REACTOME_CARGO_TRAFFICKING_TO_THE_PERICILIARY_MEMBRANE	0.899551	0.0723088	0.0327622	0.0703205	0.0838177	0.114182	0.169551
REACTOME_METALLOPROTEASE_DUBS	0.900384	0.0204259	0.642194	0.734226	0.237354	0.000173864	0.00066978
WP_16P112_DISTAL_DELETION_SYNDROME	0.900786	-0.0724462	0.115535	0.196482	0.0881922	0.114471	0.169863
KEGG_PROTEASOME	0.900786	0.0829863	0.215407	0.320379	0.3208	0.000838265	0.00251363
WP_EGFEGFR_SIGNALING_PATHWAY	0.901748	0.0121446	0.777421	0.84015	0.194967	0.000175426	0.000674596
REACTOME_EXTRA_NUCLEAR_ESTROGEN_SIGNALING	0.902021	-0.0399905	0.215606	0.320455	0.0862324	0.0542689	0.0891534
WP_INTERLEUKIN11_SIGNALING_PATHWAY	0.903257	-0.050438	0.215805	0.320532	0.142985	0.00580196	0.0131292
BIOCARTA_MTOR_PATHWAY	0.904473	-0.153968	0.000724915	0.00278158	0.0388993	0.563417	0.634321
REACTOME_DEACTIVATION_OF_THE_BETA_CATENIN_TRANSACTIVATING_COMPLEX	0.904494	-0.0391394	0.187695	0.289274	0.0592993	0.116199	0.172073
REACTOME_SURFACTANT_METABOLISM	0.904494	-0.0537911	0.21644	0.321255	0.0874708	0.0820766	0.127747
WP_PI3KAKTMTOR_SIGNALING_PATHWAY_AND_THERAPEUTIC_OPPORTUNITIES	0.905732	-0.0751358	0.114323	0.195033	0.105599	0.116822	0.172877
WP_FIBRIN_COMPLEMENT_RECEPTOR_3_SIGNALING_PATHWAY	0.905835	0.00212766	0.969025	0.980319	0.261125	0.00018432	0.000705041
REACTOME_EGR2_AND_SOX10_MEDIATED_INITIATION_OF_SCHWANN_CELL_MYELINATION	0.90697	-0.0428821	0.219013	0.324629	-0.0871285	0.0585013	0.0950866
WP_ANGIOPOIETIN_LIKE_PROTEIN_8_REGULATORY_PATHWAY	0.90821	-0.0702829	0.0517637	0.103527	0.0779613	0.117795	0.174079
REACTOME_REGULATION_OF_KIT_SIGNALING	0.90821	-0.0559297	0.220498	0.326607	0.134228	0.0561528	0.0917516
KEGG_ARACHIDONIC_ACID_METABOLISM	0.908555	0.120142	0.000762616	0.00291352	0.0344845	0.395572	0.476845
BIOCARTA_P53HYPOXIA_PATHWAY	0.90945	-0.122644	0.00278312	0.00879092	0.0893794	0.119197	0.175978
WP_HOSTPATHOGEN_INTERACTION_OF_HUMAN_CORONA_VIRUSES_MAPK_SIGNALING	0.90945	0.0554175	0.220696	0.326678	0.141583	0.0108207	0.0226345
WP_NETRINUNC5B_SIGNALING_PATHWAY	0.909913	0.0296137	0.480086	0.596126	0.188512	0.000189357	0.000720488
REACTOME_RHOV_GTPASE_CYCLE	0.910691	-0.0656499	0.0349939	0.0745208	0.0675431	0.119243	0.175978
PID_DNA_PK_PATHWAY	0.911271	0.160423	0.000776063	0.00295448	0.0752403	0.178604	0.245978
BIOCARTA_BAD_PATHWAY	0.911933	0.0528787	0.222208	0.328468	0.137227	0.0118333	0.0243065
REACTOME_TNFR2_NON_CANONICAL_NF_KB_PATHWAY	0.913176	0.0523318	0.222694	0.328962	0.195927	0.00144225	0.0039525
REACTOME_SIGNALING_BY_FGFR_IN_DISEASE	0.913985	-0.0995297	0.000800398	0.00303648	0.040315	0.358769	0.441327
WP_PATHOGENIC_ESCHERICHIA_COLI_INFECTION	0.913985	0.0380186	0.435311	0.554032	0.2239	0.000196957	0.000745477
PID_MTOR_4PATHWAY	0.91691	-0.0634179	0.110773	0.190776	0.0857874	0.123027	0.180946
REACTOME_REGULATION_OF_PLK1_ACTIVITY_AT_G2_M_TRANSITION	0.91691	0.0386764	0.226747	0.334266	0.137557	0.000627375	0.00195153
BIOCARTA_PAR1_PATHWAY	0.918048	-0.177498	0.000817624	0.00308564	0.0140548	0.834771	0.86597
REACTOME_TRANSPORT_OF_INORGANIC_CATIONS_ANIONS_AND_AMINO_ACIDS_OLIGOPEPTIDES	0.918156	-0.0309418	0.209463	0.313905	-0.045722	0.123325	0.181262
BIOCARTA_IL3_PATHWAY	0.919403	0.0757868	0.227863	0.335457	0.181516	0.0220438	0.0416448
WP_HEAD_AND_NECK_SQUAMOUS_CELL_CARCINOMA	0.920651	-0.0878162	0.0180311	0.0427623	0.0774977	0.123805	0.18172
WP_SUDDEN_INFANT_DEATH_SYNDROME_SIDS_SUSCEPTIBILITY_PATHWAYS	0.920651	0.0340093	0.228126	0.335616	0.0687221	0.0534363	0.0881781
KEGG_APOPTOSIS	0.920753	0.0374569	0.270858	0.38651	0.16255	0.000207471	0.000778466
KEGG_RNA_DEGRADATION	0.9219	-0.127632	0.00102851	0.00373847	0.0725987	0.124243	0.18224
REACTOME_CLASS_I_MHC_MEDIATED_ANTIGEN_PROCESSING_PRESENTATION	0.922104	-0.0187103	0.558019	0.663871	0.168203	0.000208127	0.00077945
WP_SEROTONIN_RECEPTOR_2_AND_ELKSRFGATA4_SIGNALING	0.923149	-0.113355	0.0216394	0.0499016	0.120041	0.124337	0.182254
REACTOME_INTERLEUKIN_6_FAMILY_SIGNALING	0.923149	0.0547671	0.22871	0.33602	0.131305	0.0359282	0.0621892
REACTOME_MITOCHONDRIAL_BIOGENESIS	0.923455	-0.103525	0.000839726	0.00314716	-0.0578306	0.163949	0.228705
REACTOME_TRAFFICKING_AND_PROCESSING_OF_ENDOSOMAL_TLR	0.923455	0.0716631	0.238656	0.347107	0.275621	0.000208628	0.00077945
KEGG_CHEMOKINE_SIGNALING_PATHWAY	0.924804	0.0249735	0.554865	0.660481	0.177899	0.000208813	0.00077945
KEGG_PEROXISOME	0.926903	0.0919958	0.0110813	0.0282872	0.073795	0.125935	0.184165
REACTOME_SIGNALING_BY_PDGFR_IN_DISEASE	0.92941	-0.151688	0.00123874	0.00437084	0.106007	0.126704	0.185097
REACTOME_NEGATIVE_REGULATION_OF_MAPK_PATHWAY	0.930194	-0.149033	0.000884997	0.00328843	-0.0459706	0.486567	0.563435
PID_HNF3A_PATHWAY	0.930665	0.046983	0.23358	0.341787	0.0878716	0.0798558	0.124829
BIOCARTA_HES_PATHWAY	0.931539	-0.173008	0.000893291	0.00331358	-0.00535231	0.933685	0.947248
REACTOME_RAC3_GTPASE_CYCLE	0.93192	-0.0399897	0.233785	0.341855	0.111173	0.0109125	0.0228047
KEGG_STEROID_BIOSYNTHESIS	0.932883	0.0432725	0.427838	0.545802	0.248473	0.000217763	0.000804534
REACTOME_SIGNALING_BY_KIT_IN_DISEASE	0.933177	-0.123629	0.00411403	0.0122967	0.0996663	0.13023	0.189864
REACTOME_MICRORNA_MIRNA_BIOGENESIS	0.93557	-0.133525	0.000913173	0.00337004	-0.0745869	0.162882	0.227363
REACTOME_KERATAN_SULFATE_BIOSYNTHESIS	0.938211	0.0573365	0.237511	0.345785	0.10632	0.0888443	0.136224
WP_REGULATION_OF_TOLLLIKE_RECEPTOR_SIGNALING_PATHWAY	0.938252	0.0341688	0.432712	0.551372	0.196786	0.00022814	0.000837159
BIOCARTA_AKT_PATHWAY	0.939471	-0.0728204	0.197393	0.301014	0.114983	0.131727	0.191401
PID_EPHA2_FWD_PATHWAY	0.939593	-0.183942	0.000950241	0.00348904	0.0461837	0.535545	0.608638
REACTOME_ESTROGEN_DEPENDENT_NUCLEAR_EVENTS_DOWNSTREAM_OF_ESR_MEMBRANE_SIGNALING	0.940932	-0.151076	0.000954575	0.00349903	-0.0418587	0.511265	0.586587
REACTOME_NEUROTRANSMITTER_RECEPTORS_AND_POSTSYNAPTIC_SIGNAL_TRANSMISSION	0.94227	-0.0917475	0.000961011	0.00351669	-0.0344058	0.290488	0.370817
PID_AR_PATHWAY	0.94227	0.0381819	0.293325	0.41039	0.176789	0.00023199	0.000846978
REACTOME_SIGNALING_BY_ACTIVIN	0.943608	-0.144836	0.000964761	0.00352276	0.0818474	0.21684	0.290506
BIOCARTA_PROTEASOME_PATHWAY	0.943608	0.0594697	0.377207	0.499098	0.35996	0.000233623	0.000851505
REACTOME_FREE_FATTY_ACIDS_REGULATE_INSULIN_SECRETION	0.944522	0.104312	0.116229	0.197289	0.111227	0.133514	0.19348
BIOCARTA_CBL_PATHWAY	0.944522	0.0671644	0.239402	0.347725	0.25781	0.00025192	0.000904489
REACTOME_INTERLEUKIN_1_FAMILY_SIGNALING	0.944945	0.0197442	0.676327	0.762405	0.24231	0.000236458	0.000860389
REACTOME_ECM_PROTEOGLYCANS	0.945787	0.0847012	0.0210581	0.0489253	0.0627786	0.13385	0.193837
REACTOME_MECP2_REGULATES_NEURONAL_RECEPTORS_AND_CHANNELS	0.945787	0.0463624	0.239874	0.347993	0.183844	0.000775187	0.00235053
REACTOME_HEDGEHOG_OFF_STATE	0.948319	-0.0590161	0.117697	0.198756	0.0823251	0.135867	0.196494
PID_ARF6_PATHWAY	0.948319	-0.048653	0.244962	0.354885	0.169671	0.000491493	0.00157876
WP_ALLOGRAFT_REJECTION	0.94895	-0.110436	0.00104463	0.00378537	-0.0385149	0.425038	0.50431
REACTOME_NUCLEAR_EVENTS_KINASE_AND_TRANSCRIPTION_FACTOR_ACTIVATION	0.949587	-0.0685426	0.144419	0.234707	-0.0814639	0.136792	0.1977
REACTOME_INTERLEUKIN_12_FAMILY_SIGNALING	0.949587	0.0536224	0.244985	0.354885	0.184949	0.00344915	0.00837153
REACTOME_PEROXISOMAL_LIPID_METABOLISM	0.952124	0.118366	0.00388875	0.0117693	0.0820183	0.137632	0.198649
BIOCARTA_HIF_PATHWAY	0.953394	0.100688	0.0687954	0.130723	0.0959516	0.138275	0.199444
REACTOME_PROSTACYCLIN_SIGNALLING_THROUGH_PROSTACYCLIN_RECEPTOR	0.953394	0.0634749	0.246404	0.356227	0.222199	0.000289367	0.00101208
REACTOME_CILIUM_ASSEMBLY	0.954665	-0.041229	0.1222	0.204768	-0.0471076	0.138463	0.199582
PID_CD40_PATHWAY	0.956938	-0.134632	0.00108334	0.00389214	-0.0455124	0.472273	0.551792
REACTOME_PYRUVATE_METABOLISM	0.957209	0.0837726	0.0406799	0.0843128	0.0844185	0.140176	0.201783
PID_ERBB1_DOWNSTREAM_PATHWAY	0.957209	-0.0534534	0.251271	0.362539	0.141783	0.0100575	0.0211815
REACTOME_NEGATIVE_REGULATION_OF_FLT3	0.958266	-0.160658	0.0011054	0.00396482	0.0251454	0.711345	0.76203
KEGG_LYSOSOME	0.958266	0.0476938	0.380975	0.501945	0.233259	0.000254384	0.000910317
REACTOME_DEGRADATION_OF_GLI1_BY_THE_PROTEASOME	0.959594	0.0498715	0.396297	0.517739	0.307145	0.000255777	0.00091379
PID_HES_HEY_PATHWAY	0.959756	-0.04612	0.251769	0.36274	0.117469	0.024381	0.0450767
WP_WNT_SIGNALING_PATHWAY_NETPATH	0.96092	-0.0955486	0.0011445	0.00408503	0.018921	0.67108	0.727172
REACTOME_TRANSPORT_OF_MATURE_TRANSCRIPT_TO_CYTOPLASM	0.962246	-0.124131	0.00114456	0.00408503	0.00606595	0.908739	0.926717
BIOCARTA_BIOPEPTIDES_PATHWAY	0.962246	0.0295516	0.527023	0.635002	0.225916	0.000263075	0.00093677
PID_A6B1_A6B4_INTEGRIN_PATHWAY	0.962307	0.0371353	0.25307	0.364166	0.0930158	0.0156753	0.0308799
REACTOME_INHIBITION_OF_THE_PROTEOLYTIC_ACTIVITY_OF_APC_C_REQUIRED_FOR_THE_ONSET_OF_ANAPHASE_BY_MITOTIC_SPINDLE_CHECKPOINT_COMPONENTS	0.963571	0.139945	0.00117627	0.00419132	0.0328405	0.602893	0.668337
NABA_SECRETED_FACTORS	0.963584	0.0344622	0.150601	0.24215	0.0431307	0.142012	0.203749
BIOCARTA_CHREBP_PATHWAY	0.964861	-0.0687528	0.109595	0.189047	0.0815042	0.142148	0.203808
REACTOME_HIV_ELONGATION_ARREST_AND_RECOVERY	0.966218	-0.159315	0.00118286	0.00420099	0.0399927	0.581298	0.648049
BIOCARTA_AGR_PATHWAY	0.967419	-0.100007	0.017967	0.0427505	-0.0813089	0.143131	0.204946
REACTOME_INTERFERON_GAMMA_SIGNALING	0.967541	0.0341803	0.495144	0.609106	0.288387	0.000272606	0.000964364
REACTOME_G_ALPHA_S_SIGNALLING_EVENTS	0.968699	-0.0812128	0.00249784	0.0079828	-0.0509749	0.143758	0.2056
WP_NRF2ARE_REGULATION	0.968862	-0.00216443	0.959452	0.972902	0.199188	0.000277596	0.000980418
WP_BDNFTRKB_SIGNALING	0.970183	-0.129734	0.00123651	0.00437006	-0.00142268	0.97714	0.981219
BIOCARTA_INTEGRIN_PATHWAY	0.970183	0.0154039	0.760942	0.829771	0.224681	0.000281291	0.000991848
WP_CANCER_IMMUNOTHERAPY_BY_PD1_BLOCKADE	0.971262	-0.0923651	0.128061	0.212944	-0.102342	0.144187	0.206049
REACTOME_SYNDECAN_INTERACTIONS	0.971262	0.0466479	0.26053	0.373168	0.0784632	0.112342	0.167277
WP_THERMOGENESIS	0.972822	0.0268228	0.282093	0.39853	0.120948	0.000282284	0.000992117
WP_DNA_DAMAGE_RESPONSE_ONLY_ATM_DEPENDENT	0.973828	-0.0610242	0.0261769	0.0586211	0.0549744	0.144926	0.206818
REACTOME_SYNTHESIS_OF_PIPS_AT_THE_GOLGI_MEMBRANE	0.973828	-0.0528955	0.264951	0.379	0.09424	0.119868	0.176781
PID_TCR_JNK_PATHWAY	0.97414	-0.152161	0.0012698	0.00446591	0.0629776	0.30319	0.383863
REACTOME_RAS_PROCESSING	0.975112	-0.0814744	0.0797627	0.146807	0.0793546	0.145011	0.206818
REACTOME_GAMMA_CARBOXYLATION_HYPUSINE_FORMATION_AND_ARYLSULFATASE_ACTIVATION	0.975112	-0.0310746	0.265587	0.37966	-0.126525	0.000334607	0.00114082
REACTOME_TNF_SIGNALING	0.975457	-0.104499	0.0012887	0.00452504	0.00618983	0.899472	0.919647
WP_DEVELOPMENT_OF_URETERIC_COLLECTION_SYSTEM	0.976397	-0.0527691	0.0959282	0.170626	-0.0629482	0.146068	0.208188
REACTOME_SIGNAL_AMPLIFICATION	0.978089	0.0562194	0.282748	0.398826	0.222147	0.000297071	0.00103735
SIG_INSULIN_RECEPTOR_PATHWAY_IN_CARDIAC_MYOCYTES	0.979404	0.0372797	0.448953	0.566741	0.210835	0.000303219	0.00105712
WP_VIRAL_ACUTE_MYOCARDITIS	0.980258	-0.0338777	0.272743	0.388864	0.0974569	0.0217651	0.0412261
REACTOME_RHOQ_GTPASE_CYCLE	0.980718	0.0385134	0.395069	0.516446	0.179882	0.000304172	0.00105873
REACTOME_AQUAPORIN_MEDIATED_TRANSPORT	0.981546	0.0367667	0.273038	0.389002	0.105801	0.0097448	0.0205829
PID_P38_MKK3_6PATHWAY	0.982031	0.0434713	0.277454	0.393771	0.160966	0.000305259	0.00106081
REACTOME_THE_NLRP3_INFLAMMASOME	0.982836	0.068199	0.273197	0.389002	0.264359	0.000763475	0.00232152
REACTOME_PKMTS_METHYLATE_HISTONE_LYSINES	0.984126	0.0354828	0.27527	0.391696	0.0985353	0.0185315	0.0358221
REACTOME_LOSS_OF_FUNCTION_OF_MECP2_IN_RETT_SYNDROME	0.984655	-0.15219	0.00135589	0.00470488	0.0152016	0.836994	0.86786
REACTOME_SIGNALING_BY_HEDGEHOG	0.985417	-0.0412173	0.237581	0.345785	0.0738521	0.150575	0.213627
WP_BREAST_CANCER_PATHWAY	0.985965	0.0205785	0.385243	0.505123	0.12117	0.000317725	0.00109884
WP_THYMIC_STROMAL_LYMPHOPOIETIN_TSLP_SIGNALING_PATHWAY	0.986709	-0.0460354	0.263128	0.37664	0.0773126	0.151371	0.214616
REACTOME_CLATHRIN_MEDIATED_ENDOCYTOSIS	0.987275	0.0179616	0.685085	0.769479	0.191556	0.000318688	0.00110041
REACTOME_O_LINKED_GLYCOSYLATION	0.988002	-0.0247601	0.277301	0.393771	-0.0403163	0.0553645	0.0906002
REACTOME_RND2_GTPASE_CYCLE	0.989295	-0.0698042	0.0110933	0.0282872	-0.0488466	0.152321	0.21568
REACTOME_HS_GAG_DEGRADATION	0.99059	0.0469641	0.278161	0.394515	0.0775765	0.131223	0.190926
REACTOME_FOXO_MEDIATED_TRANSCRIPTION_OF_CELL_CYCLE_GENES	0.991199	-0.157665	0.00139426	0.00479972	-0.105467	0.15821	0.222275
REACTOME_AUTOPHAGY	0.991885	-0.0424912	0.27941	0.396028	0.10278	0.0473485	0.079219
WP_MITOCHONDRIAL_CIV_ASSEMBLY	0.993181	-0.102671	0.0559068	0.110691	0.103933	0.153978	0.2176
WP_APOPTOSISRELATED_NETWORK_DUE_TO_ALTERED_NOTCH3_IN_OVARIAN_CANCER	0.994478	-0.0568326	0.153634	0.245498	0.0767578	0.154131	0.217673
WP_ENDOMETRIAL_CANCER	0.995776	-0.0411705	0.281044	0.397565	0.101135	0.0527985	0.087192
REACTOME_DOWNSTREAM_SIGNALING_OF_ACTIVATED_FGFR3	0.996419	-0.114576	0.00141478	0.00484238	-0.0756429	0.191546	0.261145
WP_AGERAGE_PATHWAY	0.996419	0.0302031	0.542079	0.648106	0.219522	0.000333077	0.0011374
REACTOME_SIGNALING_BY_NOTCH2	0.997075	-0.100878	0.0321568	0.0692265	0.0764742	0.156663	0.220943
KEGG_UBIQUITIN_MEDIATED_PROTEOLYSIS	0.999024	-0.0227834	0.427403	0.545802	0.147849	0.000338044	0.00115073
REACTOME_DOWNSTREAM_SIGNALING_OF_ACTIVATED_FGFR4	0.999675	-0.103793	0.0038533	0.0116783	-0.0826084	0.156854	0.220943
REACTOME_SUMOYLATION_OF_DNA_DAMAGE_RESPONSE_AND_REPAIR_PROTEINS	0.999675	-0.0370509	0.282498	0.398826	0.0796558	0.0683016	0.108491
REACTOME_METABOLISM_OF_ANGIOTENSINOGEN_TO_ANGIOTENSINS	1	0.133876	0.00147195	0.00500648	0.0310428	0.496111	0.570713
WP_HIPPOYAP_SIGNALING_PATHWAY	1	-0.108336	0.00148264	0.00503495	-0.0127359	0.805506	0.842175
WP_THYROID_HORMONES_PRODUCTION_AND_THEIR_PERIPHERAL_DOWNSTREAM_SIGNALLING_EFFECTS	1	-0.0963812	0.00157691	0.00532178	0.0209937	0.625067	0.686243
REACTOME_FLT3_SIGNALING	1	-0.132269	0.0017753	0.00593591	0.0319859	0.597747	0.664675
BIOCARTA_DREAM_PATHWAY	1	-0.125178	0.0018264	0.00609737	NA	NA	NA
BIOCARTA_IL7_PATHWAY	1	-0.159532	0.00186799	0.00622662	0.0206321	0.750462	0.794364
REACTOME_RNA_POLYMERASE_II_TRANSCRIBES_SNRNA_GENES	1	-0.100782	0.00187888	0.00624375	0.0490838	0.236569	0.312873
WP_WNT_SIGNALING_PATHWAY_AND_PLURIPOTENCY	1	-0.0661511	0.00192345	0.00638208	-0.00480843	0.867186	0.891057
PID_HEDGEHOG_GLI_PATHWAY	1	-0.115422	0.0019687	0.0065123	0.0221666	0.609815	0.674629
BIOCARTA_EGF_PATHWAY	1	-0.135222	0.00212907	0.00700011	-0.0111989	0.860672	0.887312
REACTOME_PROCESSING_OF_SMDT1	1	-0.154315	0.00218239	0.00713744	-0.0789467	0.357833	0.440676
BIOCARTA_CXCR4_PATHWAY	1	-0.160476	0.00222359	0.00724358	0.0295442	0.659266	0.717242
BIOCARTA_MEF2D_PATHWAY	1	-0.134198	0.00222982	0.00724358	0.000344465	0.995368	0.996289
BIOCARTA_WNT_PATHWAY	1	-0.108088	0.00239704	0.00769463	-0.0435308	0.408855	0.48838
REACTOME_TRANSPORT_OF_VITAMINS_NUCLEOSIDES_AND_RELATED_MOLECULES	1	0.109753	0.00246441	0.00789921	0.0141347	0.765361	0.807508
WP_NEUROINFLAMMATION	1	-0.161225	0.00257037	0.00820249	-0.0697763	0.286336	0.366248
PID_RAS_PATHWAY	1	-0.1026	0.00266406	0.00847656	0.0592218	0.177225	0.244297
WP_MAP3K1_ROLE_IN_PROMOTING_AND_BLOCKING_GONADAL_DETERMINATION	1	-0.139799	0.00274392	0.00870512	0.00156165	0.978285	0.981914
REACTOME_MRNA_SPLICING_MINOR_PATHWAY	1	-0.145541	0.00277995	0.00879092	-0.0233018	0.72014	0.769927
KEGG_SELENOAMINO_ACID_METABOLISM	1	0.110176	0.00278071	0.00879092	-0.0396846	0.482461	0.56067
REACTOME_ERBB2_REGULATES_CELL_MOTILITY	1	-0.139683	0.00287004	0.00903918	0.0235426	0.685609	0.740085
REACTOME_NUCLEOBASE_BIOSYNTHESIS	1	0.180698	0.00300004	0.00942125	-0.0513142	0.532698	0.606676
REACTOME_REGULATION_OF_RUNX1_EXPRESSION_AND_ACTIVITY	1	-0.127482	0.00307679	0.00962051	-0.0512163	0.418051	0.496751
PID_PDGFRA_PATHWAY	1	-0.111333	0.00325879	0.0101312	-0.0321113	0.552668	0.624818
REACTOME_MAP3K8_TPL2_DEPENDENT_MAPK1_3_ACTIVATION	1	-0.149398	0.00356209	0.0109331	0.0332538	0.620924	0.683411
REACTOME_HEME_BIOSYNTHESIS	1	0.196502	0.00389473	0.011771	0.0928953	0.266905	0.346433
PID_P38_GAMMA_DELTA_PATHWAY	1	0.122461	0.00402048	0.012067	-0.011151	0.832408	0.864762
REACTOME_TNFS_BIND_THEIR_PHYSIOLOGICAL_RECEPTORS	1	0.121136	0.00409782	0.0122652	-0.00238649	0.964324	0.9706
REACTOME_RNA_POLYMERASE_II_TRANSCRIPTION_TERMINATION	1	-0.114534	0.00415228	0.012394	0.027395	0.639366	0.699811
PID_PI3KCI_PATHWAY	1	-0.121349	0.00419326	0.0124991	0.0217425	0.700432	0.753696
WP_ARYL_HYDROCARBON_RECEPTOR_PATHWAY	1	-0.139014	0.00428455	0.0127015	0.0116382	0.858612	0.88561
REACTOME_HIV_TRANSCRIPTION_INITIATION	1	-0.0996461	0.00433039	0.0128127	-0.0467813	0.248389	0.326709
REACTOME_CTLA4_INHIBITORY_SIGNALING	1	-0.119523	0.00436617	0.0128906	0.0333693	0.616416	0.679848
REACTOME_SEMA3A_PLEXIN_REPULSION_SIGNALING_BY_INHIBITING_INTEGRIN_ADHESION	1	-0.142864	0.0043813	0.0129177	-0.00466101	0.945192	0.956569
BIOCARTA_LAIR_PATHWAY	1	-0.140325	0.0044661	0.0131143	0.00648601	0.922092	0.938566
WP_3Q29_COPY_NUMBER_VARIATION_SYNDROME	1	-0.0712564	0.00458368	0.0134051	0.0369226	0.315357	0.396539
REACTOME_TRANSMISSION_ACROSS_CHEMICAL_SYNAPSES	1	-0.0722521	0.00477059	0.0138769	-0.0217461	0.459011	0.538623
KEGG_PROPANOATE_METABOLISM	1	0.124563	0.00487744	0.0141498	-0.0237926	0.702748	0.755437
BIOCARTA_TALL1_PATHWAY	1	-0.143447	0.00498248	0.014416	-0.017912	0.795203	0.832905
REACTOME_CELLULAR_RESPONSE_TO_HEAT_STRESS	1	-0.0891212	0.00507667	0.01463	0.0335701	0.448169	0.52819
REACTOME_IL_6_TYPE_CYTOKINE_RECEPTOR_LIGAND_INTERACTIONS	1	-0.132931	0.00522751	0.0150447	-0.0334363	0.635596	0.696037
REACTOME_MRNA_DECAY_BY_3_TO_5_EXORIBONUCLEASE	1	-0.147358	0.00547249	0.0156666	-0.0687922	0.277003	0.357396
REACTOME_TGF_BETA_RECEPTOR_SIGNALING_ACTIVATES_SMADS	1	-0.113434	0.00551789	0.0157758	-0.00998754	0.857267	0.88506
BIOCARTA_MAPK_PATHWAY	1	-0.103563	0.005555	0.0158194	-0.013551	0.79058	0.829523
REACTOME_MET_ACTIVATES_PTK2_SIGNALING	1	0.109775	0.00562786	0.0159849	0.0286098	0.607523	0.672438
PID_NFKAPPAB_ATYPICAL_PATHWAY	1	-0.138907	0.00594021	0.0167406	0.00868127	0.901734	0.921309
PID_AR_NONGENOMIC_PATHWAY	1	-0.116785	0.00612677	0.0171994	-0.0107538	0.831699	0.86444
WP_METABOLISM_OF_SPINGOLIPIDS_IN_ER_AND_GOLGI_APPARATUS	1	0.106185	0.00633348	0.0177453	0.0621449	0.235256	0.311706
REACTOME_FLT3_SIGNALING_IN_DISEASE	1	-0.108866	0.00633762	0.0177453	0.0342205	0.586694	0.653391
REACTOME_ASSEMBLY_OF_THE_HIV_VIRION	1	-0.144265	0.00638661	0.0178595	0.0868812	0.214788	0.288114
KEGG_GLYCEROPHOSPHOLIPID_METABOLISM	1	0.0816956	0.00647976	0.0180734	0.0302363	0.35871	0.441327
REACTOME_FGFR2_MUTANT_RECEPTOR_ACTIVATION	1	-0.111828	0.00651743	0.0181551	0.0172753	0.774059	0.815027
REACTOME_SIGNALING_BY_FLT3_FUSION_PROTEINS	1	-0.118029	0.00654634	0.0182122	0.0301321	0.652895	0.711741
WP_VITAMIN_DSENSITIVE_CALCIUM_SIGNALING_IN_DEPRESSION	1	-0.104193	0.00683556	0.0189682	0.0690338	0.174313	0.240988
WP_EXERCISEINDUCED_CIRCADIAN_REGULATION	1	-0.112846	0.00710618	0.0196438	0.049043	0.374999	0.458324
REACTOME_PI_METABOLISM	1	-0.0806002	0.00713645	0.0197024	0.0315009	0.41604	0.494905
BIOCARTA_CTCF_PATHWAY	1	-0.106897	0.00715589	0.0197059	-0.051197	0.309283	0.390209
KEGG_REGULATION_OF_AUTOPHAGY	1	-0.116967	0.0071855	0.0197193	0.03674	0.508199	0.583688
REACTOME_APC_C_CDC20_MEDIATED_DEGRADATION_OF_CYCLIN_B	1	0.103241	0.00718737	0.0197193	0.0456375	0.408976	0.48838
KEGG_HISTIDINE_METABOLISM	1	0.0993474	0.00718801	0.0197193	-0.0349464	0.51952	0.593541
REACTOME_VIRAL_MESSENGER_RNA_SYNTHESIS	1	-0.114383	0.00719737	0.0197201	0.0395409	0.448021	0.52819
REACTOME_TNFR1_INDUCED_NFKAPPAB_SIGNALING_PATHWAY	1	-0.0913708	0.0073002	0.0199013	-0.0227834	0.667605	0.724131
REACTOME_ACYL_CHAIN_REMODELLING_OF_PS	1	0.118431	0.00761997	0.0206692	0.0340825	0.56485	0.634943
REACTOME_SIGNALING_BY_FGFR3	1	-0.103223	0.00784999	0.0211872	0.0269651	0.620666	0.683411
KEGG_WNT_SIGNALING_PATHWAY	1	-0.0545913	0.00823004	0.0220756	0.035483	0.213838	0.287131
REACTOME_ELEVATION_OF_CYTOSOLIC_CA2_LEVELS	1	-0.114787	0.00830427	0.0222198	-0.0341923	0.563384	0.634321
BIOCARTA_PDGF_PATHWAY	1	-0.117343	0.0084687	0.022604	0.0044443	0.942825	0.954732
WP_RAS_SIGNALING	1	-0.0728653	0.00892936	0.0236013	0.0412007	0.267698	0.347045
REACTOME_FOXO_MEDIATED_TRANSCRIPTION	1	-0.0941367	0.00895832	0.0236491	-0.00377023	0.940606	0.952931
REACTOME_ARACHIDONIC_ACID_METABOLISM	1	0.0997617	0.00897684	0.0236692	0.0421763	0.3315	0.413897
REACTOME_SIGNALING_BY_FGFR2_IIIA_TM	1	-0.129016	0.00902377	0.0237154	0.0593706	0.371937	0.455197
REACTOME_RHOBTB2_GTPASE_CYCLE	1	-0.113096	0.0092545	0.0242833	-0.00842768	0.899446	0.919647
WP_RELATIONSHIP_BETWEEN_INFLAMMATION_COX2_AND_EGFR	1	-0.112506	0.00959941	0.0251275	-0.0698051	0.229766	0.305554
REACTOME_SIGNALING_BY_EGFR	1	-0.114352	0.0096931	0.0252813	0.0618988	0.302945	0.383777
REACTOME_PURINE_RIBONUCLEOSIDE_MONOPHOSPHATE_BIOSYNTHESIS	1	0.147506	0.0097138	0.0253049	-0.0677241	0.38195	0.464502
BIOCARTA_CALCINEURIN_PATHWAY	1	-0.102988	0.00982914	0.0255746	0.0419628	0.45891	0.538623
WP_AMPLIFICATION_AND_EXPANSION_OF_ONCOGENIC_PATHWAYS_AS_METASTATIC_TRAITS	1	-0.112852	0.0107246	0.0275974	-0.045644	0.486095	0.563435
WP_NANOPARTICLE_TRIGGERED_AUTOPHAGIC_CELL_DEATH	1	-0.0959574	0.0107432	0.0275974	0.0523691	0.33842	0.42108
KEGG_CARDIAC_MUSCLE_CONTRACTION	1	-0.117487	0.0112826	0.0286689	-0.0616184	0.406527	0.487181
BIOCARTA_RANKL_PATHWAY	1	-0.154282	0.0114443	0.0290457	0.00551936	0.947797	0.957527
REACTOME_TRANSPORT_OF_THE_SLBP_DEPENDANT_MATURE_MRNA	1	-0.120454	0.0114972	0.029146	0.0418761	0.490556	0.565825
BIOCARTA_MTA3_PATHWAY	1	0.10708	0.011561	0.0292394	-0.0299218	0.563173	0.634321
WP_HISTONE_MODIFICATIONS	1	-0.0848792	0.0118001	0.0297746	-0.0319637	0.463189	0.542057
KEGG_TGF_BETA_SIGNALING_PATHWAY	1	-0.0659791	0.0119099	0.0300168	0.0461503	0.193588	0.263597
REACTOME_REGULATION_OF_MECP2_EXPRESSION_AND_ACTIVITY	1	-0.0940856	0.0124198	0.0312295	-0.0252749	0.664048	0.720633
BIOCARTA_FCER1_PATHWAY	1	-0.100566	0.0125438	0.0315046	-0.0160369	0.753588	0.797029
REACTOME_SHC1_EVENTS_IN_EGFR_SIGNALING	1	-0.122238	0.0131302	0.0327878	0.0834393	0.252053	0.330127
REACTOME_NR1H3_NR1H2_REGULATE_GENE_EXPRESSION_LINKED_TO_CHOLESTEROL_TRANSPORT_AND_EFFLUX	1	-0.113898	0.0134143	0.0333964	-0.0106988	0.86372	0.889607
REACTOME_COLLAGEN_BIOSYNTHESIS_AND_MODIFYING_ENZYMES	1	0.0747266	0.0134201	0.0333964	-0.0165454	0.694921	0.748509
WP_HEART_DEVELOPMENT	1	-0.0811454	0.0137501	0.0341002	0.0296222	0.406622	0.487181
REACTOME_PECAM1_INTERACTIONS	1	-0.116153	0.0143462	0.0353363	0.0868008	0.167172	0.232154
KEGG_ALANINE_ASPARTATE_AND_GLUTAMATE_METABOLISM	1	0.087453	0.0147493	0.0362468	0.0482921	0.290456	0.370817
KEGG_RETINOL_METABOLISM	1	0.0917885	0.0151622	0.0371774	-0.00779898	0.86627	0.89084
KEGG_RNA_POLYMERASE	1	-0.111771	0.0155573	0.0379746	-0.0252023	0.655907	0.714665
REACTOME_SIGNALING_BY_FGFR4	1	-0.0893993	0.0158123	0.0384528	0.016037	0.762279	0.804697
WP_TRANSLATION_INHIBITORS_IN_CHRONICALLY_ACTIVATED_PDGFRA_CELLS	1	-0.0872148	0.0158241	0.0384528	-0.00874205	0.879332	0.901826
WP_GENES_CONTROLLING_NEPHROGENESIS	1	-0.077115	0.0161541	0.0391548	-0.0364508	0.436692	0.516068
REACTOME_TGF_BETA_RECEPTOR_SIGNALING_IN_EMT_EPITHELIAL_TO_MESENCHYMAL_TRANSITION	1	-0.105	0.0161671	0.0391548	-0.00330687	0.95584	0.963854
REACTOME_NR1H2_AND_NR1H3_MEDIATED_SIGNALING	1	-0.103521	0.0170044	0.0407731	-0.00593671	0.92056	0.937447
REACTOME_HIV_TRANSCRIPTION_ELONGATION	1	-0.098764	0.0174885	0.0417492	0.0285193	0.617484	0.680679
WP_MIRNA_REGULATION_OF_PROSTATE_CANCER_SIGNALING_PATHWAYS	1	-0.0914821	0.0177483	0.0423229	0.0447297	0.401957	0.483197
KEGG_PENTOSE_AND_GLUCURONATE_INTERCONVERSIONS	1	0.116154	0.0178005	0.0424008	0.0692399	0.299527	0.380338
REACTOME_REGULATION_OF_TP53_EXPRESSION_AND_DEGRADATION	1	-0.0757638	0.0182644	0.0432682	0.0154676	0.734234	0.781523
REACTOME_GASTRIN_CREB_SIGNALLING_PATHWAY_VIA_PKC_AND_MAPK	1	-0.123661	0.0183738	0.0434272	-0.0349526	0.578197	0.645255
PID_ERBB_NETWORK_PATHWAY	1	-0.110653	0.0183796	0.0434272	-0.00610933	0.93307	0.947068
KEGG_LONG_TERM_POTENTIATION	1	-0.088666	0.0185953	0.0438493	-0.0222957	0.685495	0.740085
WP_MECHANOREGULATION_AND_PATHOLOGY_OF_YAPTAZ_VIA_HIPPO_AND_NONHIPPO_MECHANISMS	1	-0.0764038	0.0196133	0.0460118	0.0368666	0.420926	0.499893
BIOCARTA_CREB_PATHWAY	1	-0.0956714	0.0197271	0.0462288	0.0176075	0.710625	0.761635
KEGG_AMINOACYL_TRNA_BIOSYNTHESIS	1	0.120595	0.0199711	0.0466998	0.0868041	0.157586	0.221686
REACTOME_TP53_REGULATES_TRANSCRIPTION_OF_DNA_REPAIR_GENES	1	-0.0775168	0.0202158	0.0471703	-0.014175	0.749566	0.794313
REACTOME_CD209_DC_SIGN_SIGNALING	1	-0.111671	0.0205625	0.0478761	0.0290311	0.682793	0.738669
REACTOME_DNA_DAMAGE_RECOGNITION_IN_GG_NER	1	-0.092708	0.0211299	0.048987	0.0310196	0.567172	0.636892
REACTOME_BASIGIN_INTERACTIONS	1	0.0839744	0.0213362	0.0493713	0.00328616	0.946618	0.957104
KEGG_MAPK_SIGNALING_PATHWAY	1	-0.0668441	0.0213412	0.0493713	-0.0240703	0.537281	0.60997
SIG_CD40PATHWAYMAP	1	-0.0870875	0.0215198	0.0496786	-0.0832999	0.172549	0.239007
PID_RXR_VDR_PATHWAY	1	-0.103842	0.0219409	0.0505433	0.043558	0.476427	0.555147
WP_PATHWAYS_REGULATING_HIPPO_SIGNALING	1	-0.0653248	0.0234192	0.0536639	-0.00639096	0.866563	0.89084
REACTOME_GLUCAGON_TYPE_LIGAND_RECEPTORS	1	-0.087176	0.0234962	0.0537835	-0.0455727	0.38309	0.465426
PID_FAK_PATHWAY	1	-0.0971876	0.0240847	0.0549568	0.0597762	0.260553	0.339613
REACTOME_MITOPHAGY	1	-0.0990588	0.0246263	0.0558402	0.0567284	0.411705	0.490164
BIOCARTA_NTHI_PATHWAY	1	-0.121915	0.0250109	0.0565939	0.0606942	0.349735	0.432179
REACTOME_METABOLISM_OF_COFACTORS	1	0.0825103	0.0250911	0.0567138	0.0684484	0.176808	0.244094
KEGG_PYRUVATE_METABOLISM	1	0.100155	0.0254093	0.0572222	0.0426379	0.487603	0.564071
WP_DISRUPTION_OF_POSTSYNAPTIC_SIGNALLING_BY_CNV	1	-0.0708	0.0254916	0.0573232	-0.0140354	0.74815	0.793214
WP_OXIDATIVE_PHOSPHORYLATION	1	-0.132997	0.0263312	0.0588452	0.0115229	0.899683	0.919647
WP_CORTICOTROPINRELEASING_HORMONE_SIGNALING_PATHWAY	1	-0.0875522	0.0264335	0.0590131	-0.0196778	0.712766	0.763174
REACTOME_SIGNALING_BY_FGFR1	1	-0.0824864	0.0265422	0.0591948	0.00559754	0.914483	0.932136
REACTOME_AGGREPHAGY	1	-0.0925378	0.0267709	0.0595214	0.0320827	0.598693	0.665385
BIOCARTA_PTEN_PATHWAY	1	-0.106549	0.0268269	0.0595848	-0.0241976	0.683403	0.738676
WP_ELECTRON_TRANSPORT_CHAIN_OXPHOS_SYSTEM_IN_MITOCHONDRIA	1	-0.132611	0.027173	0.0601689	0.00439342	0.962564	0.969321
REACTOME_DEVELOPMENTAL_BIOLOGY	1	-0.0565265	0.0275325	0.0607788	0.0344433	0.394191	0.47624
REACTOME_MRNA_CAPPING	1	-0.0916145	0.0277695	0.0612396	0.0230674	0.659255	0.717242
WP_MAPK_SIGNALING_PATHWAY	1	-0.0661695	0.0286195	0.0627317	-0.0131601	0.746365	0.79171
REACTOME_NEURONAL_SYSTEM	1	-0.0488504	0.0288997	0.063282	-0.0270579	0.313514	0.394857
REACTOME_STIMULI_SENSING_CHANNELS	1	-0.0549078	0.0295325	0.0644725	-0.0289401	0.395344	0.476836
REACTOME_INTERACTIONS_OF_VPR_WITH_HOST_CELLULAR_PROTEINS	1	-0.101144	0.0301665	0.0656583	-0.0224107	0.695623	0.748893
WP_TNF_RELATED_WEAK_INDUCER_OF_APOPTOSIS_TWEAK_SIGNALING_PATHWAY	1	-0.0878017	0.0305486	0.0663568	0.0155593	0.779825	0.819971
WP_TRYPTOPHAN_CATABOLISM_LEADING_TO_NAD_PRODUCTION	1	0.124355	0.0307264	0.0665607	0.0569332	0.411499	0.490164
REACTOME_ASSEMBLY_OF_COLLAGEN_FIBRILS_AND_OTHER_MULTIMERIC_STRUCTURES	1	0.0667821	0.0307651	0.0665607	0.0273065	0.554322	0.625707
WP_RANKLRANK_RECEPTOR_ACTIVATOR_OF_NFKB_LIGAND_SIGNALING_PATHWAY	1	-0.096091	0.030814	0.0666	0.000845689	0.988214	0.990502
REACTOME_PLATELET_CALCIUM_HOMEOSTASIS	1	-0.0841407	0.0324049	0.0696225	0.0294126	0.603948	0.669165
WP_CELLS_AND_MOLECULES_INVOLVED_IN_LOCAL_ACUTE_INFLAMMATORY_RESPONSE	1	-0.103315	0.0332914	0.0712449	-0.0081804	0.899583	0.919647
REACTOME_INTERLEUKIN_17_SIGNALING	1	-0.0858199	0.0344532	0.0735862	0.041994	0.377695	0.460885
WP_IL1_SIGNALING_PATHWAY	1	-0.108891	0.0348488	0.0742847	0.071517	0.282627	0.363138
KEGG_LONG_TERM_DEPRESSION	1	-0.0731053	0.035908	0.0758896	0.0300189	0.495863	0.570713
SA_B_CELL_RECEPTOR_COMPLEXES	1	-0.114228	0.0361513	0.0762809	0.0140701	0.83302	0.864983
BIOCARTA_EIF4_PATHWAY	1	-0.0954844	0.0362106	0.0762883	0.0885722	0.160938	0.225375
PID_DELTA_NP63_PATHWAY	1	-0.074307	0.0368322	0.0774475	0.0368042	0.443432	0.523462
REACTOME_REGULATION_OF_GLUCOKINASE_BY_GLUCOKINASE_REGULATORY_PROTEIN	1	-0.100352	0.0375377	0.0786939	0.0192509	0.744473	0.79009
REACTOME_MITOCHONDRIAL_CALCIUM_ION_TRANSPORT	1	-0.0957685	0.0388552	0.0810729	-0.055766	0.431201	0.510694
KEGG_GLYCEROLIPID_METABOLISM	1	0.0551842	0.0389922	0.0812247	0.019298	0.569651	0.638682
REACTOME_DOWNSTREAM_SIGNALING_OF_ACTIVATED_FGFR1	1	-0.0677449	0.0390028	0.0812247	-0.0493662	0.345478	0.428159
REACTOME_COLLAGEN_FORMATION	1	0.056739	0.0390583	0.0812622	0.0244069	0.552613	0.624818
KEGG_VALINE_LEUCINE_AND_ISOLEUCINE_DEGRADATION	1	0.0921495	0.0409549	0.0848017	-0.025803	0.650957	0.710167
PID_REG_GR_PATHWAY	1	-0.0772294	0.0410473	0.0849119	-0.0161363	0.732018	0.780699
BIOCARTA_GLEEVEC_PATHWAY	1	-0.0987901	0.0413801	0.0854375	0.0741586	0.251774	0.330127
WP_ERK_PATHWAY_IN_HUNTINGTONS_DISEASE	1	-0.0928573	0.0422246	0.0868506	0.0491637	0.406914	0.487261
REACTOME_APC_CDC20_MEDIATED_DEGRADATION_OF_NEK2A	1	0.0816684	0.0427646	0.0878781	0.0306048	0.611265	0.675888
REACTOME_ACTIVATION_OF_KAINATE_RECEPTORS_UPON_GLUTAMATE_BINDING	1	-0.0775916	0.0429195	0.0881129	-0.0471025	0.265228	0.344708
WP_TGFB_SIGNALING_IN_THYROID_CELLS_FOR_EPITHELIALMESENCHYMAL_TRANSITION	1	-0.104617	0.0445107	0.0911209	0.00433584	0.946936	0.957104
PID_IL23_PATHWAY	1	-0.0782169	0.0456475	0.0930095	0.0209527	0.661409	0.719212
REACTOME_ACTIVATION_OF_AMPK_DOWNSTREAM_OF_NMDARS	1	-0.0863052	0.047115	0.0956404	0.0174978	0.733877	0.781523
REACTOME_RECEPTOR_TYPE_TYROSINE_PROTEIN_PHOSPHATASES	1	0.0886539	0.0494827	0.0998846	0.0653096	0.234678	0.311132
PID_INTEGRIN5_PATHWAY	1	0.0805144	0.049528	0.0998846	0.0228851	0.619997	0.683101
PID_SMAD2_3NUCLEAR_PATHWAY	1	-0.06188	0.0498298	0.100323	0.0548494	0.206339	0.278507
REACTOME_TRANSCRIPTIONAL_REGULATION_OF_PLURIPOTENT_STEM_CELLS	1	-0.0712586	0.0506163	0.101607	0.040746	0.340307	0.422942
PID_REELIN_PATHWAY	1	-0.0770816	0.0510966	0.102477	0.0469863	0.389331	0.471685
REACTOME_METAL_ION_SLC_TRANSPORTERS	1	0.0630184	0.0531989	0.106202	0.0140255	0.78488	0.824486
REACTOME_NOTCH2_ACTIVATION_AND_TRANSMISSION_OF_SIGNAL_TO_THE_NUCLEUS	1	-0.0976061	0.053525	0.106491	0.0449503	0.460566	0.539862
WP_SEROTONIN_RECEPTOR_467_AND_NR3C_SIGNALING	1	-0.089751	0.0535397	0.106491	-0.0727622	0.209502	0.282248
KEGG_PANTOTHENATE_AND_COA_BIOSYNTHESIS	1	0.0886696	0.0547698	0.108738	0.0322005	0.5744	0.642646
WP_TCA_CYCLE_AND_DEFICIENCY_OF_PYRUVATE_DEHYDROGENASE_COMPLEX_PDHC	1	0.114943	0.0571599	0.112761	0.108881	0.160009	0.224263
REACTOME_REGULATION_OF_PYRUVATE_DEHYDROGENASE_PDH_COMPLEX	1	0.0801464	0.0574465	0.113223	0.0515299	0.360319	0.442981
WP_OXIDATION_BY_CYTOCHROME_P450	1	0.0523937	0.0575079	0.113242	0.0358955	0.327681	0.410074
REACTOME_GABA_SYNTHESIS_RELEASE_REUPTAKE_AND_DEGRADATION	1	0.0835427	0.0580966	0.114297	-0.0523307	0.374899	0.458324
BIOCARTA_DC_PATHWAY	1	-0.080396	0.058599	0.115077	-0.0372419	0.571857	0.640823
REACTOME_SELECTIVE_AUTOPHAGY	1	-0.0694114	0.0596005	0.116516	0.0445269	0.393802	0.476053
PID_TCR_RAS_PATHWAY	1	-0.106585	0.0604748	0.117971	-0.000905092	0.991122	0.992957
KEGG_STEROID_HORMONE_BIOSYNTHESIS	1	0.0781565	0.0605079	0.117971	0.0402541	0.47445	0.553395
REACTOME_TP53_REGULATES_TRANSCRIPTION_OF_ADDITIONAL_CELL_CYCLE_GENES_WHOSE_EXACT_ROLE_IN_THE_P53_PATHWAY_REMAIN_UNCERTAIN	1	-0.0649388	0.0620026	0.120561	0.01369	0.792359	0.830328
REACTOME_MTOR_SIGNALLING	1	-0.0751052	0.0626219	0.121656	0.00870792	0.865941	0.89084
REACTOME_PIWI_INTERACTING_RNA_PIRNA_BIOGENESIS	1	-0.0759576	0.0654165	0.125623	-0.0152564	0.782578	0.822467
WP_PDGFRBETA_PATHWAY	1	-0.0870608	0.0662908	0.127077	0.0282069	0.645487	0.705492
WP_PURINERGIC_SIGNALING	1	-0.0689079	0.0668652	0.127839	0.0592543	0.223363	0.297955
REACTOME_SUMOYLATION_OF_SUMOYLATION_PROTEINS	1	-0.0802359	0.0670953	0.128166	0.0409954	0.449733	0.529457
REACTOME_COLLAGEN_CHAIN_TRIMERIZATION	1	0.0725254	0.0676103	0.129036	-0.0183932	0.733544	0.781523
REACTOME_WNT_LIGAND_BIOGENESIS_AND_TRAFFICKING	1	-0.0663301	0.0698905	0.132627	0.0185409	0.663642	0.720629
BIOCARTA_CARDIACEGF_PATHWAY	1	-0.0896029	0.0712106	0.134605	-0.0953795	0.16503	0.230065
REACTOME_CGMP_EFFECTS	1	-0.0832642	0.07163	0.13528	0.0823625	0.196843	0.267021
PID_IL27_PATHWAY	1	-0.0769176	0.0724826	0.136653	0.0428819	0.5175	0.592171
NABA_ECM_GLYCOPROTEINS	1	0.0399785	0.073128	0.137511	0.0248565	0.341776	0.424524
KEGG_CYSTEINE_AND_METHIONINE_METABOLISM	1	0.0665126	0.0734249	0.13795	0.0169072	0.724444	0.774147
WP_EUKARYOTIC_TRANSCRIPTION_INITIATION	1	-0.0616907	0.0738381	0.138606	-0.0144335	0.735085	0.781883
REACTOME_TAK1_ACTIVATES_NFKB_BY_PHOSPHORYLATION_AND_ACTIVATION_OF_IKKS_COMPLEX	1	-0.0869588	0.0744554	0.139523	0.0636393	0.329798	0.412247
REACTOME_JOSEPHIN_DOMAIN_DUBS	1	-0.10322	0.0755721	0.141129	0.014967	0.868447	0.89193
REACTOME_REGULATION_OF_HSF1_MEDIATED_HEAT_SHOCK_RESPONSE	1	-0.0570628	0.0778865	0.14458	0.0451824	0.305545	0.385943
REACTOME_REPRESSION_OF_WNT_TARGET_GENES	1	-0.0730839	0.0779961	0.144629	-0.068591	0.176897	0.244094
BIOCARTA_LONGEVITY_PATHWAY	1	-0.0872045	0.0796084	0.146772	-0.0493684	0.557926	0.62912
REACTOME_SUMOYLATION_OF_DNA_METHYLATION_PROTEINS	1	-0.0634077	0.079684	0.146786	-0.0543554	0.27588	0.35674
REACTOME_TIGHT_JUNCTION_INTERACTIONS	1	0.0700428	0.0805825	0.147814	0.0348053	0.52674	0.600523
WP_KENNEDY_PATHWAY_FROM_SPHINGOLIPIDS	1	-0.0772803	0.0814468	0.148798	-0.0531332	0.31046	0.391465
WP_GALANIN_RECEPTOR_PATHWAY	1	-0.0848765	0.0827284	0.150731	-0.0638477	0.293978	0.374831
REACTOME_CHAPERONE_MEDIATED_AUTOPHAGY	1	-0.0851146	0.0836896	0.152099	0.0318906	0.6162	0.679848
REACTOME_CELLULAR_RESPONSES_TO_EXTERNAL_STIMULI	1	-0.0581287	0.0846019	0.153468	0.0630466	0.225106	0.300096
KEGG_GLYCOSAMINOGLYCAN_BIOSYNTHESIS_CHONDROITIN_SULFATE	1	-0.0610887	0.0846552	0.153468	0.00572604	0.905217	0.923995
PID_NFKAPPAB_CANONICAL_PATHWAY	1	-0.0843106	0.0864463	0.156454	0.0750315	0.246405	0.324889
KEGG_N_GLYCAN_BIOSYNTHESIS	1	0.0808546	0.0877333	0.158651	0.0757479	0.217378	0.291047
REACTOME_DCC_MEDIATED_ATTRACTIVE_SIGNALING	1	-0.0761056	0.0881117	0.159147	0.0513849	0.364745	0.447914
BIOCARTA_ACTINY_PATHWAY	1	-0.0828038	0.0881541	0.159147	0.0278629	0.662155	0.719662
REACTOME_MITOCHONDRIAL_FATTY_ACID_BETA_OXIDATION	1	0.0598654	0.0883442	0.159332	-0.0216622	0.651123	0.710167
BIOCARTA_BLYMPHOCYTE_PATHWAY	1	-0.10785	0.0884035	0.159332	-0.0128525	0.850829	0.879678
REACTOME_INTRA_GOLGI_TRAFFIC	1	-0.0602038	0.0889154	0.159989	-0.0390786	0.383492	0.465654
REACTOME_POST_CHAPERONIN_TUBULIN_FOLDING_PATHWAY	1	-0.0822712	0.0897428	0.161344	0.0166372	0.813296	0.848572
PID_ER_NONGENOMIC_PATHWAY	1	-0.0709034	0.095313	0.169671	0.0709123	0.181776	0.249711
REACTOME_TP53_REGULATES_TRANSCRIPTION_OF_GENES_INVOLVED_IN_CYTOCHROME_C_RELEASE	1	-0.0505789	0.0962936	0.171136	0.00539546	0.903283	0.922457
REACTOME_REGULATION_OF_LOCALIZATION_OF_FOXO_TRANSCRIPTION_FACTORS	1	-0.0859184	0.0968449	0.171975	0.0387125	0.579106	0.645938
REACTOME_INOSITOL_PHOSPHATE_METABOLISM	1	-0.0492346	0.097094	0.17223	-0.0438331	0.252056	0.330127
PID_FRA_PATHWAY	1	-0.0689273	0.100117	0.176485	-0.0230936	0.687641	0.741776
KEGG_LEISHMANIA_INFECTION	1	-0.0727195	0.100873	0.177386	0.0611669	0.300377	0.38097
REACTOME_SIGNALING_BY_TGF_BETA_RECEPTOR_COMPLEX	1	-0.0570638	0.101156	0.17774	0.0529998	0.249844	0.328224
REACTOME_RESPIRATORY_ELECTRON_TRANSPORT_ATP_SYNTHESIS_BY_CHEMIOSMOTIC_COUPLING_AND_HEAT_PRODUCTION_BY_UNCOUPLING_PROTEINS	1	-0.0861981	0.102304	0.179176	0.0586704	0.461435	0.540588
WP_DIFFERENTIATION_PATHWAY	1	0.0502249	0.103337	0.18056	-0.0267993	0.477122	0.555658
WP_MONOAMINE_GPCRS	1	-0.0711079	0.105867	0.184079	-0.0412704	0.484982	0.562694
REACTOME_RESPIRATORY_ELECTRON_TRANSPORT	1	-0.0855154	0.106417	0.184888	0.0895345	0.264581	0.344242
REACTOME_FORMATION_OF_THE_EARLY_ELONGATION_COMPLEX	1	-0.0696679	0.107042	0.185689	0.0701934	0.187068	0.256007
KEGG_RIBOFLAVIN_METABOLISM	1	-0.062994	0.107049	0.185689	0.0671301	0.182891	0.250766
REACTOME_SIGNALING_BY_FGFR1_IN_DISEASE	1	-0.0553117	0.107394	0.185906	0.0552681	0.268598	0.347796
REACTOME_METABOLIC_DISORDERS_OF_BIOLOGICAL_OXIDATION_ENZYMES	1	-0.0525573	0.10815	0.186851	0.0067901	0.871852	0.895002
REACTOME_COOPERATION_OF_PDCL_PHLP1_AND_TRIC_CCT_IN_G_PROTEIN_BETA_FOLDING	1	0.0633443	0.110391	0.190269	0.0692138	0.194276	0.264366
NABA_CORE_MATRISOME	1	0.0367581	0.112339	0.193166	-0.00680408	0.816587	0.851594
WP_MAPK_PATHWAY_IN_CONGENITAL_THYROID_CANCER	1	-0.0764343	0.112521	0.193174	-0.0404054	0.554886	0.626017
KEGG_PURINE_METABOLISM	1	0.0369048	0.113022	0.193634	0.0310264	0.314519	0.395892
REACTOME_RECRUITMENT_OF_MITOTIC_CENTROSOME_PROTEINS_AND_COMPLEXES	1	-0.0507856	0.113057	0.193634	0.0127981	0.750702	0.794364
BIOCARTA_VIP_PATHWAY	1	-0.0551466	0.113627	0.194303	0.0604642	0.183271	0.250968
REACTOME_TRYPTOPHAN_CATABOLISM	1	0.0995871	0.114738	0.195433	NA	NA	NA
REACTOME_NUCLEOTIDE_EXCISION_REPAIR	1	-0.0538961	0.116933	0.197929	0.0453379	0.335624	0.418563
PID_RHOA_REG_PATHWAY	1	-0.0557872	0.117309	0.198256	0.0527749	0.190713	0.260337
BIOCARTA_GCR_PATHWAY	1	-0.080753	0.118526	0.199852	0.0697511	0.346229	0.42858
WP_NOCGMPPKG_MEDIATED_NEUROPROTECTION	1	-0.050131	0.118864	0.200105	-0.00963258	0.833685	0.865258
REACTOME_NOTCH2_INTRACELLULAR_DOMAIN_REGULATES_TRANSCRIPTION	1	-0.0923686	0.119297	0.200679	0.0729859	0.259826	0.338869
BIOCARTA_INSULIN_PATHWAY	1	-0.0682136	0.121307	0.203585	0.0148142	0.810398	0.845956
REACTOME_PROTEIN_LOCALIZATION	1	-0.0550906	0.123447	0.206379	-0.0356033	0.478929	0.557184
REACTOME_RECRUITMENT_OF_NUMA_TO_MITOTIC_CENTROSOMES	1	-0.0467941	0.123607	0.206488	0.0188266	0.62197	0.683536
NABA_COLLAGENS	1	0.0606485	0.126769	0.21112	-0.0314549	0.55379	0.625433
REACTOME_G_ALPHA_Q_SIGNALLING_EVENTS	1	-0.0347537	0.128399	0.213343	0.0250083	0.371806	0.455197
REACTOME_TRAFFICKING_OF_AMPA_RECEPTORS	1	-0.0583029	0.128689	0.21352	-0.0408183	0.38163	0.464502
KEGG_CYTOKINE_CYTOKINE_RECEPTOR_INTERACTION	1	0.0435145	0.129616	0.214707	0.0442322	0.247905	0.326271
BIOCARTA_NO2IL12_PATHWAY	1	-0.0938691	0.131202	0.216508	-0.0188773	0.81005	0.845956
PID_BCR_5PATHWAY	1	-0.0634519	0.133875	0.220584	0.0726044	0.165681	0.230378
REACTOME_TRANSCRIPTIONAL_REGULATION_BY_MECP2	1	-0.0466938	0.142068	0.231842	0.0356049	0.428604	0.508038
BIOCARTA_EIF_PATHWAY	1	-0.0717997	0.143534	0.233485	-0.0170379	0.829559	0.863044
BIOCARTA_GATA3_PATHWAY	1	-0.0638503	0.145469	0.235924	0.0504468	0.305372	0.385943
WP_IL18_SIGNALING_PATHWAY	1	-0.0440597	0.146014	0.236456	0.0366236	0.347712	0.429924
WP_PREGNANE_X_RECEPTOR_PATHWAY	1	-0.0641938	0.147722	0.238865	0.0186171	0.762325	0.804697
WP_OXYSTEROLS_DERIVED_FROM_CHOLESTEROL	1	-0.0444189	0.148504	0.239593	-0.0458696	0.324916	0.407557
WP_TYPE_II_DIABETES_MELLITUS	1	-0.0508056	0.150646	0.24215	0.0485349	0.337752	0.420975
REACTOME_SLC_MEDIATED_TRANSMEMBRANE_TRANSPORT	1	0.0330171	0.15137	0.242971	0.00145111	0.953413	0.961854
REACTOME_SHC_MEDIATED_CASCADE_FGFR3	1	-0.0611789	0.151443	0.242971	NA	NA	NA
WP_KISSPEPTINKISSPEPTIN_RECEPTOR_SYSTEM_IN_THE_OVARY	1	-0.0580353	0.152087	0.243744	-0.0266877	0.645704	0.705492
WP_WNT_SIGNALING	1	-0.0300094	0.152244	0.243811	-0.0211691	0.395115	0.476824
REACTOME_NOREPINEPHRINE_NEUROTRANSMITTER_RELEASE_CYCLE	1	0.0618843	0.152859	0.24444	-0.0432152	0.442616	0.522785
WP_MFAP5_EFFECT_ON_PERMEABILITY_AND_MOTILITY_OF_ENDOTHELIAL_CELLS_VIA_CYTOSKELETON_REARRANGEMENT	1	-0.0597925	0.154373	0.246498	0.0668684	0.213472	0.286882
REACTOME_TELOMERE_C_STRAND_SYNTHESIS_INITIATION	1	-0.0750242	0.156916	0.250207	-0.0706456	0.305174	0.385923
WP_PYRIMIDINE_METABOLISM	1	0.0479841	0.157215	0.250207	0.0585194	0.201885	0.273005
KEGG_MELANOGENESIS	1	-0.0351591	0.158344	0.251417	-0.0109185	0.717624	0.767996
BIOCARTA_CTL_PATHWAY	1	-0.092777	0.159881	0.253612	0.0915662	0.279962	0.36057
WP_TYPE_I_COLLAGEN_SYNTHESIS_IN_THE_CONTEXT_OF_OSTEOGENESIS_IMPERFECTA	1	-0.0500918	0.161836	0.255799	0.0525122	0.281982	0.362525
BIOCARTA_ARAP_PATHWAY	1	-0.0770507	0.161849	0.255799	0.0364696	0.62243	0.683694
REACTOME_RNA_POLYMERASE_I_TRANSCRIPTION_TERMINATION	1	-0.0547012	0.162883	0.257059	-0.0559617	0.234093	0.310547
WP_PHOSPHOINOSITIDES_METABOLISM	1	-0.0495583	0.166179	0.2615	0.0423189	0.344136	0.426965
PID_ERB_GENOMIC_PATHWAY	1	-0.0567445	0.16757	0.262859	0.052536	0.389965	0.47219
REACTOME_MUCOPOLYSACCHARIDOSES	1	-0.0923901	0.167648	0.262859	-0.000278559	0.997161	0.997622
REACTOME_NUCLEAR_IMPORT_OF_REV_PROTEIN	1	-0.0671779	0.168541	0.264068	0.0366428	0.521942	0.595994
WP_FOLLICLE_STIMULATING_HORMONE_FSH_SIGNALING_PATHWAY	1	-0.0672669	0.174103	0.271801	0.06781	0.254669	0.333147
REACTOME_CROSSLINKING_OF_COLLAGEN_FIBRILS	1	0.0605114	0.17536	0.273454	0.00366332	0.95156	0.960432
WP_FGF23_SIGNALLING_IN_HYPOPHOSPHATEMIC_RICKETS_AND_RELATED_DISORDERS	1	-0.0581494	0.179574	0.278704	-0.0418649	0.474604	0.553395
REACTOME_COMPLEX_I_BIOGENESIS	1	-0.0677987	0.179785	0.278704	0.0967965	0.199762	0.270473
WP_OSTEOBLAST_DIFFERENTIATION	1	-0.0339714	0.179937	0.278704	0.0271619	0.377557	0.460885
REACTOME_THE_PHOTOTRANSDUCTION_CASCADE	1	-0.0523404	0.18318	0.283156	-0.0560134	0.26679	0.346433
BIOCARTA_ARENRF2_PATHWAY	1	-0.0689441	0.187005	0.28862	-0.0615337	0.285698	0.365782
REACTOME_TRANSPORT_OF_MATURE_MRNAS_DERIVED_FROM_INTRONLESS_TRANSCRIPTS	1	-0.059342	0.187143	0.288628	0.0620584	0.265258	0.344708
WP_UNFOLDED_PROTEIN_RESPONSE	1	-0.0534989	0.194775	0.297859	0.031249	0.614302	0.678207
WP_IRON_METABOLISM_IN_PLACENTA	1	-0.0687483	0.198847	0.302077	0.0650259	0.299823	0.380491
REACTOME_CLASS_I_PEROXISOMAL_MEMBRANE_PROTEIN_IMPORT	1	-0.0593311	0.199558	0.302213	-0.0548908	0.352786	0.435203
WP_RESISTIN_AS_A_REGULATOR_OF_INFLAMMATION	1	-0.052463	0.200181	0.302502	-0.0155231	0.769315	0.81089
WP_ESTROGEN_SIGNALING_PATHWAY	1	-0.0630641	0.203578	0.307295	0.0419733	0.458801	0.538623
REACTOME_TRANSCRIPTION_COUPLED_NUCLEOTIDE_EXCISION_REPAIR_TC_NER	1	-0.0479832	0.204992	0.308697	0.0558985	0.27593	0.35674
REACTOME_G_BETA_GAMMA_SIGNALLING_THROUGH_PI3KGAMMA	1	-0.0559833	0.205457	0.308968	0.0331277	0.538447	0.610974
REACTOME_SNRNP_ASSEMBLY	1	-0.0597686	0.20571	0.309134	0.0187046	0.741235	0.78704
WP_NEOVASCULARISATION_PROCESSES	1	-0.0565542	0.20897	0.313528	0.0722116	0.17339	0.240019
WP_ENDOTHELIN_PATHWAYS	1	-0.0418588	0.210672	0.315023	0.031298	0.489379	0.565184
REACTOME_DUAL_INCISION_IN_TC_NER	1	-0.0461432	0.212477	0.317322	0.0375777	0.447553	0.528039
WP_TRANSCRIPTION_FACTOR_REGULATION_IN_ADIPOGENESIS	1	-0.057995	0.21345	0.318341	0.0445308	0.394701	0.476591
BIOCARTA_IL2_PATHWAY	1	-0.0495994	0.214298	0.319147	-0.0275432	0.587434	0.653879
WP_TYPE_2_PAPILLARY_RENAL_CELL_CARCINOMA	1	-0.0509568	0.21431	0.319147	0.041029	0.407408	0.487583
PID_IL2_1PATHWAY	1	-0.0439213	0.214431	0.319147	0.0313619	0.496871	0.571283
KEGG_PROXIMAL_TUBULE_BICARBONATE_RECLAMATION	1	-0.0597967	0.220931	0.326803	0.083693	0.181042	0.24886
REACTOME_REGULATION_OF_TP53_ACTIVITY	1	-0.0346548	0.223347	0.329703	0.0131141	0.718768	0.76884
WP_MTHFR_DEFICIENCY	1	0.0425098	0.228443	0.335855	0.0336032	0.46685	0.546045
KEGG_CELL_ADHESION_MOLECULES_CAMS	1	-0.0300744	0.229024	0.336254	0.0226819	0.50518	0.580528
PID_FCER1_PATHWAY	1	-0.0523759	0.229402	0.33658	0.0554578	0.293147	0.373991
REACTOME_RAF_INDEPENDENT_MAPK1_3_ACTIVATION	1	-0.0541619	0.229665	0.336739	0.00905608	0.873848	0.896626
KEGG_GNRH_SIGNALING_PATHWAY	1	-0.0407725	0.233318	0.341634	0.00357273	0.937625	0.950355
BIOCARTA_BARR_MAPK_PATHWAY	1	-0.0591363	0.234724	0.342997	0.00580512	0.932199	0.947068
WP_LIPID_METABOLISM_PATHWAY	1	-0.0396482	0.235614	0.344067	0.0575582	0.200933	0.271888
BIOCARTA_KERATINOCYTE_PATHWAY	1	-0.0469746	0.239279	0.347725	0.0678974	0.160031	0.224263
WP_IL3_SIGNALING_PATHWAY	1	-0.0619199	0.239906	0.347993	0.0623394	0.356174	0.439133
WP_PLATELETMEDIATED_INTERACTIONS_WITH_VASCULAR_AND_CIRCULATING_CELLS	1	-0.0492134	0.246892	0.356695	0.0642193	0.29616	0.376756
REACTOME_THE_CITRIC_ACID_TCA_CYCLE_AND_RESPIRATORY_ELECTRON_TRANSPORT	1	-0.0557432	0.251109	0.362539	0.0501603	0.489739	0.565184
REACTOME_PROTEIN_PROTEIN_INTERACTIONS_AT_SYNAPSES	1	-0.0311599	0.251551	0.362701	-0.0462177	0.162647	0.227182
REACTOME_NETRIN_1_SIGNALING	1	-0.0322226	0.25391	0.364891	0.00306919	0.937041	0.950208
REACTOME_TNFR1_INDUCED_PROAPOPTOTIC_SIGNALING	1	-0.0531774	0.256755	0.368491	-0.0759714	0.230406	0.306218
REACTOME_SHC_MEDIATED_CASCADE_FGFR4	1	-0.048114	0.259714	0.372245	-0.0384468	0.566595	0.636574
BIOCARTA_BARRESTIN_SRC_PATHWAY	1	-0.0561048	0.270148	0.385926	0.042548	0.535419	0.608638
WP_TRANSCRIPTIONAL_CASCADE_REGULATING_ADIPOGENESIS	1	-0.0590409	0.270913	0.38651	-0.0280891	0.680106	0.736215
WP_THE_INFLUENCE_OF_LAMINOPATHIES_ON_WNT_SIGNALING	1	-0.0339209	0.275589	0.391893	0.0285198	0.449675	0.529457
WP_SIGNAL_TRANSDUCTION_THROUGH_IL1R	1	-0.0543485	0.276612	0.39309	0.0650842	0.206221	0.278507
BIOCARTA_IL1R_PATHWAY	1	-0.0538363	0.279592	0.396028	0.029311	0.57428	0.642646
WP_THE_OVERLAP_BETWEEN_SIGNAL_TRANSDUCTION_PATHWAYS_THAT_CONTRIBUTE_TO_A_RANGE_OF_LMNA_LAMINOPATHIES	1	-0.0371874	0.279995	0.39634	0.049039	0.211421	0.284386
KEGG_FC_EPSILON_RI_SIGNALING_PATHWAY	1	-0.040695	0.282029	0.39853	0.0658703	0.196323	0.26665
REACTOME_TOLL_LIKE_RECEPTOR_9_TLR9_CASCADE	1	-0.0487147	0.282854	0.398826	0.134468	0.0143069	0.028627
REACTOME_COOPERATION_OF_PREFOLDIN_AND_TRIC_CCT_IN_ACTIN_AND_TUBULIN_FOLDING	1	0.0576369	0.284191	0.400451	0.0786211	0.318139	0.399519
REACTOME_CA_DEPENDENT_EVENTS	1	-0.0340156	0.284689	0.400892	-0.0785477	0.0619434	0.099634
PID_HDAC_CLASSI_PATHWAY	1	-0.0344434	0.285717	0.402079	0.0946023	0.026565	0.0482846
WP_HYPERTROPHY_MODEL	1	-0.054678	0.286176	0.402265	0.0369524	0.573449	0.642275
REACTOME_SYNTHESIS_OF_IP2_IP_AND_INS_IN_THE_CYTOSOL	1	-0.0396271	0.28622	0.402265	-0.035959	0.484562	0.562507
PID_HIF2PATHWAY	1	-0.0459607	0.286999	0.403099	0.067101	0.210549	0.283481
REACTOME_TRAF6_MEDIATED_IRF7_ACTIVATION_IN_TLR7_8_OR_9_SIGNALING	1	-0.0628833	0.289059	0.405729	0.293826	0.000959218	0.00281016
REACTOME_PYRUVATE_METABOLISM_AND_CITRIC_ACID_TCA_CYCLE	1	0.0466098	0.290867	0.408003	0.0518618	0.398291	0.479588
REACTOME_NITRIC_OXIDE_STIMULATES_GUANYLATE_CYCLASE	1	-0.0464551	0.292297	0.409745	0.0652819	0.284353	0.364706
REACTOME_NUCLEAR_ENVELOPE_BREAKDOWN	1	0.0382504	0.29315	0.41039	0.139784	0.00285774	0.00711968
BIOCARTA_PPARA_PATHWAY	1	0.0453253	0.300488	0.419644	0.177548	0.000365955	0.00122899
REACTOME_NUCLEAR_SIGNALING_BY_ERBB4	1	-0.0460929	0.300519	0.419644	0.131989	0.0216297	0.0410056
REACTOME_RAF_ACTIVATION	1	-0.0495291	0.302755	0.422253	0.185692	0.00540425	0.0123681
WP_SREBF_AND_MIR33_IN_CHOLESTEROL_AND_LIPID_HOMEOSTASIS	1	0.0511443	0.303115	0.422253	0.238404	0.0011874	0.00335166
KEGG_ANTIGEN_PROCESSING_AND_PRESENTATION	1	-0.0451037	0.303166	0.422253	0.124015	0.0426265	0.0723247
PID_IL12_2PATHWAY	1	-0.042863	0.303602	0.42259	0.0172097	0.74992	0.794313
REACTOME_PCP_CE_PATHWAY	1	0.0511031	0.307255	0.426852	0.238363	0.00105419	0.00303904
REACTOME_POST_TRANSLATIONAL_MODIFICATION_SYNTHESIS_OF_GPI_ANCHORED_PROTEINS	1	0.0217464	0.307808	0.427292	0.0259677	0.365747	0.44889
REACTOME_NEGATIVE_REGULATION_OF_FGFR1_SIGNALING	1	0.0458439	0.308048	0.427292	0.160841	0.00465144	0.0108987
REACTOME_SIGNALING_BY_TGFB_FAMILY_MEMBERS	1	-0.0309175	0.308162	0.427292	0.0844479	0.0382001	0.0656375
BIOCARTA_ERAD_PATHWAY	1	0.0480266	0.309576	0.428979	0.0677221	0.331393	0.413897
WP_MIRNA_TARGETS_IN_ECM_AND_MEMBRANE_RECEPTORS	1	0.0505704	0.310303	0.429712	0.0487424	0.487733	0.564071
BIOCARTA_TPO_PATHWAY	1	-0.0413521	0.311234	0.430612	0.053976	0.3154	0.396539
BIOCARTA_RELA_PATHWAY	1	-0.0617285	0.311414	0.430612	0.203881	0.00783282	0.0169581
REACTOME_PHASE_4_RESTING_MEMBRANE_POTENTIAL	1	0.0485599	0.311611	0.430612	-0.0669288	0.213923	0.287131
WP_EGFR_TYROSINE_KINASE_INHIBITOR_RESISTANCE	1	-0.0335416	0.31214	0.430881	0.115913	0.011703	0.0240846
REACTOME_EPHRIN_SIGNALING	1	0.0471236	0.312881	0.431629	0.215445	0.000650093	0.00201216
REACTOME_CONVERSION_FROM_APC_C_CDC20_TO_APC_C_CDH1_IN_LATE_ANAPHASE	1	0.0342575	0.315244	0.434397	-0.0754267	0.125276	0.183382
REACTOME_MISCELLANEOUS_TRANSPORT_AND_BINDING_EVENTS	1	0.0409629	0.315434	0.434397	0.141919	0.0045669	0.0107122
REACTOME_RHO_GTPASE_CYCLE	1	-0.0268103	0.3157	0.434413	0.113226	0.000680034	0.00209726
PID_IL6_7_PATHWAY	1	0.0527398	0.316772	0.435533	0.141731	0.0199992	0.0382156
REACTOME_IKK_COMPLEX_RECRUITMENT_MEDIATED_BY_RIP1	1	-0.0539773	0.316915	0.435533	0.240482	0.000918757	0.00270747
REACTOME_SYNTHESIS_OF_BILE_ACIDS_AND_BILE_SALTS	1	0.0373894	0.318173	0.436985	0.07219	0.152036	0.215417
BIOCARTA_EICOSANOID_PATHWAY	1	0.0497731	0.321641	0.441469	0.0591613	0.296184	0.376756
REACTOME_DISEASES_OF_METABOLISM	1	-0.0228273	0.323002	0.443055	0.0160595	0.553342	0.625253
WP_SIGNALING_OF_HEPATOCYTE_GROWTH_FACTOR_RECEPTOR	1	0.048706	0.324269	0.444513	0.185994	0.0017269	0.0045874
REACTOME_SYNTHESIS_OF_ACTIVE_UBIQUITIN_ROLES_OF_E1_AND_E2_ENZYMES	1	0.050833	0.325634	0.446103	0.1978	0.0123485	0.0251738
REACTOME_NRAGE_SIGNALS_DEATH_THROUGH_JNK	1	-0.0264824	0.325951	0.446254	0.0518843	0.0717593	0.113322
KEGG_VEGF_SIGNALING_PATHWAY	1	-0.0328176	0.326421	0.446617	0.053939	0.226984	0.30204
KEGG_CHRONIC_MYELOID_LEUKEMIA	1	-0.0347956	0.326753	0.446788	0.13137	0.00833823	0.0179268
WP_IL17_SIGNALING_PATHWAY	1	-0.0521943	0.327107	0.446992	0.197077	0.00103444	0.00299406
WP_NOTCH_SIGNALING	1	-0.0455979	0.328326	0.448257	0.169139	0.00240101	0.006094
REACTOME_TRANSCRIPTIONAL_REGULATION_BY_RUNX3	1	-0.0447047	0.328446	0.448257	0.199538	0.0032288	0.00793455
REACTOME_PTK6_REGULATES_RHO_GTPASES_RAS_GTPASE_AND_MAP_KINASES	1	-0.0574254	0.328791	0.448421	0.226029	0.00282373	0.007069
REACTOME_SYNTHESIS_SECRETION_AND_DEACYLATION_OF_GHRELIN	1	0.0525014	0.32898	0.448421	0.055474	0.494418	0.569673
WP_OSTEOPONTIN_SIGNALING	1	0.0520991	0.331351	0.451369	0.158054	0.0062529	0.0139706
WP_CANCER_IMMUNOTHERAPY_BY_CTLA4_BLOCKADE	1	0.0413065	0.332457	0.452592	0.130535	0.0386873	0.0664219
REACTOME_INTERACTIONS_OF_REV_WITH_HOST_CELLULAR_PROTEINS	1	-0.0474667	0.333936	0.454191	0.0460541	0.409886	0.488928
SIG_IL4RECEPTOR_IN_B_LYPHOCYTES	1	-0.0490946	0.33405	0.454191	0.0904068	0.126794	0.185104
REACTOME_ER_QUALITY_CONTROL_COMPARTMENT_ERQC	1	-0.0494735	0.334797	0.454921	0.0754741	0.33824	0.42108
PID_PI3K_PLC_TRK_PATHWAY	1	-0.0335996	0.335265	0.455272	0.0490431	0.316267	0.397399
PID_NCADHERIN_PATHWAY	1	-0.0431255	0.335534	0.455353	0.174205	0.00139417	0.00384807
WP_CYTOSOLIC_DNASENSING_PATHWAY	1	0.0337054	0.337612	0.457882	0.16522	0.00332055	0.00810485
REACTOME_MYOGENESIS	1	0.0394313	0.33782	0.457882	0.0859199	0.122945	0.180946
KEGG_NEUROTROPHIN_SIGNALING_PATHWAY	1	-0.0392873	0.339955	0.460489	0.128077	0.0193294	0.0370337
PID_SHP2_PATHWAY	1	-0.0318205	0.340494	0.460931	0.0600994	0.191291	0.260961
PID_S1P_S1P1_PATHWAY	1	-0.049207	0.340744	0.460981	0.0492444	0.347652	0.429924
REACTOME_ONCOGENIC_MAPK_SIGNALING	1	-0.0405621	0.342606	0.462348	0.109648	0.0334852	0.0586058
BIOCARTA_CERAMIDE_PATHWAY	1	0.042636	0.343809	0.46353	0.197595	0.000875348	0.0026032
BIOCARTA_ERK_PATHWAY	1	0.0495078	0.344226	0.46353	0.157776	0.0117772	0.0242143
WP_REGUCALCIN_IN_PROXIMAL_TUBULE_EPITHELIAL_KIDNEY_CELLS	1	-0.0435694	0.347821	0.467931	0.149605	0.0212244	0.0403077
REACTOME_SUPPRESSION_OF_PHAGOSOMAL_MATURATION	1	-0.0620083	0.348474	0.468518	0.242602	0.00596572	0.0134539
PID_NOTCH_PATHWAY	1	-0.0408213	0.350506	0.470958	0.150037	0.00477083	0.0111302
REACTOME_SIGNALING_BY_ERYTHROPOIETIN	1	-0.0463678	0.352404	0.473216	0.149442	0.0248861	0.0456596
REACTOME_BILE_ACID_AND_BILE_SALT_METABOLISM	1	0.0347243	0.352907	0.473598	0.0632193	0.209481	0.282248
REACTOME_ZINC_TRANSPORTERS	1	0.0358162	0.353812	0.474519	-0.0663693	0.276575	0.35727
KEGG_AXON_GUIDANCE	1	-0.0233113	0.355853	0.476961	0.0326537	0.28081	0.361447
BIOCARTA_HSWI_SNF_PATHWAY	1	0.0380402	0.356682	0.477498	0.21849	0.00034333	0.00116689
REACTOME_ERYTHROPOIETIN_ACTIVATES_RAS	1	-0.0496005	0.356693	0.477498	0.198372	0.0083222	0.0179101
REACTOME_SENSORY_PROCESSING_OF_SOUND_BY_OUTER_HAIR_CELLS_OF_THE_COCHLEA	1	0.0226869	0.357969	0.478911	0.0580987	0.0677717	0.107728
REACTOME_FORMATION_OF_INCISION_COMPLEX_IN_GG_NER	1	-0.0296605	0.358628	0.479496	0.0332857	0.39864	0.479742
WP_NOTCH_SIGNALING_PATHWAY_NETPATH	1	-0.0413332	0.360284	0.481414	0.218792	0.000376627	0.00125639
PID_NETRIN_PATHWAY	1	-0.0411214	0.360653	0.48161	0.134815	0.016646	0.0325847
WP_PHOTODYNAMIC_THERAPYINDUCED_AP1_SURVIVAL_SIGNALING	1	0.0383849	0.363055	0.484153	0.131971	0.0175617	0.0341916
PID_EPHB_FWD_PATHWAY	1	-0.0449989	0.363246	0.484153	0.151361	0.00994999	0.0209958
BIOCARTA_NFKB_PATHWAY	1	-0.0468694	0.367446	0.488876	0.184593	0.00359045	0.00866591
REACTOME_EGFR_DOWNREGULATION	1	-0.0497311	0.367997	0.48931	0.156479	0.0222769	0.0419752
KEGG_SNARE_INTERACTIONS_IN_VESICULAR_TRANSPORT	1	-0.0333121	0.370026	0.491707	0.0349996	0.436455	0.516068
WP_MET_IN_TYPE_1_PAPILLARY_RENAL_CELL_CARCINOMA	1	-0.0393552	0.372116	0.494181	0.129884	0.0298924	0.0533969
WP_STING_PATHWAY_IN_KAWASAKILIKE_DISEASE_AND_COVID19	1	-0.0463915	0.3741	0.496512	0.0842416	0.226147	0.301112
PID_IL2_PI3K_PATHWAY	1	0.0331608	0.374735	0.497051	0.0780709	0.141881	0.203695
WP_LNCRNA_INVOLVEMENT_IN_CANONICAL_WNT_SIGNALING_AND_COLORECTAL_CANCER	1	0.0195365	0.375767	0.497987	0.0225728	0.351519	0.433887
PID_LYSOPHOSPHOLIPID_PATHWAY	1	-0.0403165	0.3759	0.497987	0.0446858	0.411828	0.490164
REACTOME_DISEASES_OF_SIGNAL_TRANSDUCTION_BY_GROWTH_FACTOR_RECEPTORS_AND_SECOND_MESSENGERS	1	-0.0316357	0.376701	0.498744	0.161153	0.000986295	0.00288168
BIOCARTA_RAC1_PATHWAY	1	0.042898	0.377428	0.499098	0.142668	0.0155276	0.0306447
REACTOME_ADORA2B_MEDIATED_ANTI_INFLAMMATORY_CYTOKINES_PRODUCTION	1	-0.0219744	0.377992	0.499513	-0.0157456	0.5497	0.622736
REACTOME_GLYCOLYSIS	1	0.0287198	0.378346	0.499513	0.155072	0.000359861	0.00121355
REACTOME_INTRACELLULAR_SIGNALING_BY_SECOND_MESSENGERS	1	-0.0261472	0.378455	0.499513	0.0892784	0.0376356	0.0647704
REACTOME_SIGNALING_BY_NTRKS	1	-0.0374081	0.378663	0.499513	0.0734104	0.146431	0.208568
REACTOME_PKA_ACTIVATION_IN_GLUCAGON_SIGNALLING	1	-0.0325957	0.379079	0.499758	-0.0680885	0.165303	0.230162
BIOCARTA_RANBP2_PATHWAY	1	0.0425275	0.381332	0.501945	0.2188	0.00152093	0.00412118
REACTOME_REGULATION_OF_HMOX1_EXPRESSION_AND_ACTIVITY	1	0.0519209	0.381432	0.501945	0.299484	0.000474489	0.00153703
WP_MITOCHONDRIAL_COMPLEX_I_ASSEMBLY_MODEL_OXPHOS_SYSTEM	1	-0.0425737	0.382136	0.502516	0.0931081	0.195548	0.265764
BIOCARTA_TFF_PATHWAY	1	-0.0434499	0.382561	0.502516	0.0677612	0.257658	0.336854
REACTOME_AUF1_HNRNP_D0_BINDS_AND_DESTABILIZES_MRNA	1	0.0534411	0.383196	0.502969	0.287486	0.00113727	0.00323121
REACTOME_ENERGY_DEPENDENT_REGULATION_OF_MTOR_BY_LKB1_AMPK	1	-0.0369996	0.385879	0.505651	0.0687797	0.166958	0.232005
REACTOME_FORMATION_OF_ATP_BY_CHEMIOSMOTIC_COUPLING	1	-0.0618295	0.386307	0.505906	-0.00946375	0.929729	0.945007
KEGG_THYROID_CANCER	1	-0.032234	0.39336	0.514832	0.0531669	0.283756	0.364157
KEGG_TYPE_II_DIABETES_MELLITUS	1	0.0326803	0.39805	0.519717	0.100827	0.0299964	0.0535386
PID_RETINOIC_ACID_PATHWAY	1	-0.0439886	0.398358	0.519806	0.109204	0.0869594	0.134189
REACTOME_FORMATION_OF_TUBULIN_FOLDING_INTERMEDIATES_BY_CCT_TRIC	1	0.0438019	0.399434	0.520897	0.076506	0.327631	0.410074
BIOCARTA_BCR_PATHWAY	1	-0.0324168	0.402452	0.524203	0.0302438	0.510845	0.586415
KEGG_NOTCH_SIGNALING_PATHWAY	1	-0.0389584	0.403045	0.524659	0.200394	0.000492578	0.0015799
REACTOME_HOST_INTERACTIONS_OF_HIV_FACTORS	1	-0.0352905	0.403788	0.525312	0.17906	0.0031916	0.00785206
WP_AIRWAY_SMOOTH_MUSCLE_CELL_CONTRACTION	1	-0.035331	0.404584	0.526033	0.103366	0.0436052	0.073639
WP_INSULIN_SIGNALING	1	-0.0282779	0.405418	0.526714	0.0596806	0.171294	0.237421
KEGG_GLYCOSAMINOGLYCAN_DEGRADATION	1	0.0519435	0.405594	0.526714	0.113843	0.0865845	0.133706
BIOCARTA_SHH_PATHWAY	1	-0.0310133	0.406759	0.527596	-0.0296998	0.568435	0.637979
REACTOME_MITOCHONDRIAL_TRANSLATION	1	0.0477007	0.407292	0.527971	0.188325	0.0129318	0.0261902
BIOCARTA_AT1R_PATHWAY	1	-0.0428696	0.407975	0.528541	0.139082	0.0416387	0.0708153
REACTOME_RESPONSE_OF_MTB_TO_PHAGOCYTOSIS	1	0.0486563	0.408767	0.529251	0.247419	0.00060959	0.00190168
REACTOME_EXPORT_OF_VIRAL_RIBONUCLEOPROTEINS_FROM_NUCLEUS	1	-0.0375167	0.409379	0.529727	0.0909918	0.092414	0.1408
PID_ENDOTHELIN_PATHWAY	1	-0.0371835	0.4101	0.530222	0.0491283	0.345494	0.428159
REACTOME_HSF1_ACTIVATION	1	0.0351169	0.410253	0.530222	0.151268	0.0137651	0.0277222
WP_ONCOSTATIN_M_SIGNALING_PATHWAY	1	-0.0352037	0.410495	0.530222	0.131422	0.0146025	0.0291325
WP_PURINE_METABOLISM	1	0.0401055	0.410783	0.530279	0.0323289	0.627475	0.688189
WP_PI3KAKTMTOR_VITD3_SIGNALLING	1	-0.0361902	0.412534	0.532047	0.0956998	0.105548	0.158468
REACTOME_PI_3K_CASCADE_FGFR2	1	-0.032958	0.412643	0.532047	-0.00181461	0.979203	0.981924
REACTOME_PRESYNAPTIC_FUNCTION_OF_KAINATE_RECEPTORS	1	0.0429965	0.414981	0.534426	0.0785677	0.155971	0.220129
REACTOME_G_PROTEIN_BETA_GAMMA_SIGNALLING	1	-0.0410986	0.415477	0.534748	0.00789171	0.894623	0.916639
BIOCARTA_LIS1_PATHWAY	1	0.0388735	0.416082	0.535209	0.0939001	0.144688	0.206629
REACTOME_LYSOSPHINGOLIPID_AND_LPA_RECEPTORS	1	0.0420126	0.416432	0.535342	NA	NA	NA
PID_BMP_PATHWAY	1	-0.0295764	0.417979	0.536377	0.0940741	0.0478808	0.0799244
PID_INTEGRIN2_PATHWAY	1	-0.0406467	0.420226	0.538773	0.0812957	0.161844	0.226205
KEGG_RIG_I_LIKE_RECEPTOR_SIGNALING_PATHWAY	1	0.029682	0.420343	0.538773	0.175642	0.00186166	0.00487954
BIOCARTA_IGF1MTOR_PATHWAY	1	0.034429	0.424042	0.542861	0.191046	0.00133109	0.00370114
KEGG_ARRHYTHMOGENIC_RIGHT_VENTRICULAR_CARDIOMYOPATHY_ARVC	1	-0.0200494	0.424282	0.542861	-0.0988739	0.00470566	0.0110019
WP_ARRHYTHMOGENIC_RIGHT_VENTRICULAR_CARDIOMYOPATHY	1	-0.0200494	0.424282	0.542861	-0.0988739	0.00470566	0.0110019
KEGG_PRIMARY_IMMUNODEFICIENCY	1	0.0415319	0.426569	0.545465	-0.0397041	0.462585	0.541643
KEGG_RENAL_CELL_CARCINOMA	1	-0.0324196	0.427576	0.545802	0.124703	0.0231586	0.0432228
WP_ADIPOGENESIS	1	0.0271994	0.43143	0.55006	0.118102	0.00608238	0.013646
REACTOME_THE_ROLE_OF_NEF_IN_HIV_1_REPLICATION_AND_DISEASE_PATHOGENESIS	1	-0.034045	0.433736	0.552352	0.207643	0.000648448	0.0020113
WP_GASTRIN_SIGNALING_PATHWAY	1	-0.0309099	0.435874	0.554138	0.0854527	0.0858533	0.132671
PID_GMCSF_PATHWAY	1	0.0397139	0.436648	0.554757	0.230273	0.000478453	0.00154374
REACTOME_TRANSCRIPTIONAL_REGULATION_BY_THE_AP_2_TFAP2_FAMILY_OF_TRANSCRIPTION_FACTORS	1	0.0267428	0.439678	0.55828	-0.0862053	0.0956357	0.145197
WP_MYOMETRIAL_RELAXATION_AND_CONTRACTION_PATHWAYS	1	0.0229682	0.440796	0.559337	0.0647919	0.0380896	0.0654996
REACTOME_ION_TRANSPORT_BY_P_TYPE_ATPASES	1	0.0222913	0.441025	0.559337	0.0783869	0.0513295	0.0850255
BIOCARTA_CK1_PATHWAY	1	-0.0354125	0.441839	0.560041	0.0603757	0.370251	0.453903
REACTOME_PURINE_CATABOLISM	1	0.0329995	0.443125	0.561227	-0.0316665	0.577168	0.644772
REACTOME_FRS_MEDIATED_FGFR1_SIGNALING	1	0.0277918	0.443292	0.561227	0.0833827	0.0897286	0.137385
WP_PROTEOGLYCAN_BIOSYNTHESIS	1	0.03564	0.443597	0.561286	0.0458022	0.416442	0.495111
WP_ID_SIGNALING_PATHWAY	1	-0.0359073	0.444091	0.561584	0.0711929	0.241551	0.319072
REACTOME_REGULATION_OF_INSULIN_SECRETION	1	0.0232793	0.448454	0.566741	0.101736	0.00568185	0.0128943
WP_HAIR_FOLLICLE_DEVELOPMENT_ORGANOGENESIS_PART_2_OF_3	1	-0.0326179	0.448787	0.566741	-0.149142	0.00698711	0.0153731
REACTOME_PI_3K_CASCADE_FGFR1	1	0.0291268	0.449561	0.567179	0.0478717	0.450478	0.530046
WP_CILIARY_LANDSCAPE	1	-0.01839	0.45078	0.568386	0.0675747	0.0535718	0.0883343
REACTOME_VASOPRESSIN_REGULATES_RENAL_WATER_HOMEOSTASIS_VIA_AQUAPORINS	1	0.0259081	0.451973	0.569559	0.10632	0.0113338	0.023481
PID_NFAT_3PATHWAY	1	-0.0254782	0.454698	0.571997	0.106548	0.0245849	0.0453053
REACTOME_TP53_REGULATES_METABOLIC_GENES	1	-0.0268578	0.459125	0.576563	0.126783	0.0162522	0.0318713
KEGG_INSULIN_SIGNALING_PATHWAY	1	-0.0260394	0.460124	0.577484	0.0866246	0.061353	0.0989049
REACTOME_RAC1_GTPASE_CYCLE	1	-0.0236222	0.463261	0.581085	0.122655	0.00166932	0.00446145
REACTOME_POSTMITOTIC_NUCLEAR_PORE_COMPLEX_NPC_REFORMATION	1	-0.03542	0.463558	0.581122	0.0551113	0.381791	0.464502
REACTOME_SIGNALING_BY_TYPE_1_INSULIN_LIKE_GROWTH_FACTOR_1_RECEPTOR_IGF1R	1	-0.0241167	0.4648	0.58204	0.00206279	0.966901	0.972742
PID_FOXO_PATHWAY	1	0.0303826	0.464827	0.58204	0.156136	0.00324069	0.00794574
WP_GENOTOXICITY_PATHWAY	1	0.025434	0.465674	0.582764	0.130331	0.0016723	0.00446145
REACTOME_N_GLYCAN_ANTENNAE_ELONGATION_IN_THE_MEDIAL_TRANS_GOLGI	1	-0.0329993	0.468969	0.586218	0.0924067	0.0665438	0.105932
REACTOME_SIGNALING_BY_PTK6	1	-0.0267446	0.468974	0.586218	0.111896	0.0339436	0.0593127
REACTOME_DECTIN_1_MEDIATED_NONCANONICAL_NF_KB_SIGNALING	1	0.0439286	0.469933	0.587067	0.291637	0.00109074	0.00311948
BIOCARTA_P38MAPK_PATHWAY	1	-0.0263504	0.470195	0.587067	0.0734136	0.131523	0.191234
REACTOME_DEFECTS_IN_COBALAMIN_B12_METABOLISM	1	-0.035372	0.472919	0.590129	0.0714555	0.161816	0.226205
WP_OSTEOCLAST_SIGNALING	1	0.0294693	0.473654	0.590367	0.051888	0.308018	0.388839
REACTOME_TRAFFICKING_OF_GLUR2_CONTAINING_AMPA_RECEPTORS	1	0.0375587	0.475785	0.592682	0.0949039	0.149131	0.211857
PID_HIF1_TFPATHWAY	1	0.0295053	0.476628	0.593392	0.135759	0.00231679	0.00590794
WP_AMPACTIVATED_PROTEIN_KINASE_AMPK_SIGNALING	1	-0.0212888	0.477209	0.593435	0.0416542	0.27696	0.357396
REACTOME_DEGRADATION_OF_DVL	1	0.0424071	0.481123	0.596126	0.286019	0.00120472	0.00338729
REACTOME_NOD1_2_SIGNALING_PATHWAY	1	-0.0290274	0.481346	0.596126	0.101183	0.0524	0.0866
REACTOME_SIGNALING_BY_BRAF_AND_RAF_FUSIONS	1	-0.0299859	0.481378	0.596126	0.146466	0.00403111	0.00959051
BIOCARTA_IGF1_PATHWAY	1	-0.0300852	0.481598	0.596126	0.0126911	0.849775	0.879008
BIOCARTA_BCELLSURVIVAL_PATHWAY	1	0.0320642	0.481715	0.596126	0.179082	0.00181727	0.00477473
REACTOME_SIGNALING_BY_NOTCH1	1	-0.0298663	0.482036	0.596126	0.134301	0.00966523	0.0204748
REACTOME_METHYLATION	1	-0.0351341	0.48212	0.596126	0.10598	0.0914966	0.1395
REACTOME_NEGATIVE_REGULATION_OF_NOTCH4_SIGNALING	1	0.0442944	0.486705	0.601452	0.326004	0.000460445	0.00149904
REACTOME_FRS_MEDIATED_FGFR2_SIGNALING	1	-0.0261654	0.487226	0.601753	0.0428641	0.433485	0.512838
PID_WNT_NONCANONICAL_PATHWAY	1	-0.0251673	0.48804	0.602416	0.136075	0.00188597	0.00491943
BIOCARTA_SPPA_PATHWAY	1	-0.0365973	0.489699	0.60412	0.0287962	0.591387	0.657941
PID_CERAMIDE_PATHWAY	1	0.0271935	0.492161	0.606813	0.179104	0.00100136	0.00291392
REACTOME_BBSOME_MEDIATED_CARGO_TARGETING_TO_CILIUM	1	0.0299896	0.492713	0.607147	-0.025202	0.689811	0.743746
REACTOME_NEPHRIN_FAMILY_INTERACTIONS	1	-0.0246313	0.493053	0.607222	0.0100322	0.843544	0.873397
WP_STRIATED_MUSCLE_CONTRACTION_PATHWAY	1	0.0265709	0.494859	0.609101	0.130979	0.0119232	0.0244627
WP_TNF_ALPHA_SIGNALING_PATHWAY	1	-0.028899	0.496044	0.609867	0.159396	0.00431383	0.0101737
PID_HDAC_CLASSIII_PATHWAY	1	-0.0331617	0.497407	0.61103	0.119756	0.0658695	0.105168
REACTOME_TOLL_LIKE_RECEPTOR_TLR1_TLR2_CASCADE	1	-0.0321091	0.497553	0.61103	0.136502	0.0127145	0.0258225
REACTOME_STABILIZATION_OF_P53	1	0.0380138	0.497912	0.611125	0.253719	0.00210906	0.00544233
WP_VEGFAVEGFR2_SIGNALING_PATHWAY	1	0.0257483	0.500311	0.613375	0.163868	0.00109552	0.00312886
KEGG_INOSITOL_PHOSPHATE_METABOLISM	1	0.0217553	0.502894	0.615846	0.0463422	0.188557	0.257555
KEGG_OXIDATIVE_PHOSPHORYLATION	1	-0.0396877	0.503214	0.615891	0.100326	0.2507	0.328949
BIOCARTA_CDK5_PATHWAY	1	0.0403979	0.504257	0.616819	0.122256	0.123692	0.181678
REACTOME_CRISTAE_FORMATION	1	-0.0379366	0.505629	0.617801	-0.0532672	0.512827	0.587756
REACTOME_CELLULAR_RESPONSE_TO_HYPOXIA	1	0.0375813	0.508221	0.620619	0.255183	0.00188377	0.00491943
WP_IL9_SIGNALING_PATHWAY	1	0.0409187	0.511017	0.623682	0.131105	0.0620301	0.0996995
REACTOME_SYNTHESIS_SECRETION_AND_INACTIVATION_OF_GLUCAGON_LIKE_PEPTIDE_1_GLP_1	1	0.0330174	0.511669	0.62372	0.0396512	0.564661	0.634943
REACTOME_INCRETIN_SYNTHESIS_SECRETION_AND_INACTIVATION	1	0.0330174	0.511669	0.62372	0.0396512	0.564661	0.634943
REACTOME_GLYCOGEN_STORAGE_DISEASES	1	0.0338645	0.51191	0.62372	0.110703	0.10262	0.154608
WP_ALPHA_6_BETA_4_SIGNALING_PATHWAY	1	0.0260856	0.515526	0.626725	0.122573	0.0198129	0.0379265
KEGG_B_CELL_RECEPTOR_SIGNALING_PATHWAY	1	-0.0280303	0.515578	0.626725	0.140047	0.00497815	0.011527
REACTOME_C_TYPE_LECTIN_RECEPTORS_CLRS	1	-0.0278837	0.515886	0.626725	0.192207	0.0018026	0.00474196
REACTOME_SIGNALLING_TO_RAS	1	-0.0250929	0.516109	0.626725	0.0641127	0.276	0.35674
BIOCARTA_LYM_PATHWAY	1	-0.0313452	0.517426	0.627972	0.0566621	0.328585	0.410968
REACTOME_GAP_JUNCTION_ASSEMBLY	1	0.0335107	0.518739	0.628863	0.0854693	0.247453	0.325873
REACTOME_ASYMMETRIC_LOCALIZATION_OF_PCP_PROTEINS	1	0.0362535	0.520032	0.630077	0.250902	0.00228635	0.00583719
KEGG_HEMATOPOIETIC_CELL_LINEAGE	1	0.0190367	0.520923	0.630454	-0.000904442	0.979192	0.981924
REACTOME_CYTOSOLIC_IRON_SULFUR_CLUSTER_ASSEMBLY	1	-0.0382023	0.522035	0.631447	-0.134265	0.0937207	0.14269
REACTOME_NEGATIVE_REGULATION_OF_THE_PI3K_AKT_NETWORK	1	0.0175901	0.523452	0.632241	0.108008	0.00261126	0.00658134
REACTOME_ELASTIC_FIBRE_FORMATION	1	0.0206556	0.523585	0.632241	0.035768	0.363145	0.446202
REACTOME_DDX58_IFIH1_MEDIATED_INDUCTION_OF_INTERFERON_ALPHA_BETA	1	-0.0269508	0.523739	0.632241	0.217953	0.000404818	0.00133399
WP_NCRNAS_INVOLVED_IN_WNT_SIGNALING_IN_HEPATOCELLULAR_CARCINOMA	1	0.0150548	0.523857	0.632241	0.033274	0.208686	0.281499
REACTOME_GABA_RECEPTOR_ACTIVATION	1	0.0255611	0.524916	0.632909	0.0635027	0.132714	0.192448
REACTOME_GABA_B_RECEPTOR_ACTIVATION	1	0.0247388	0.524994	0.632909	0.0304644	0.469658	0.549034
WP_CARDIAC_HYPERTROPHIC_RESPONSE	1	-0.0262107	0.527951	0.635768	0.140084	0.00332922	0.00811685
BIOCARTA_NKCELLS_PATHWAY	1	0.0332795	0.530968	0.638976	0.186704	0.0030281	0.00750096
PID_ATF2_PATHWAY	1	0.0266894	0.531222	0.638976	0.00489606	0.92956	0.945007
WP_RENIN_ANGIOTENSIN_ALDOSTERONE_SYSTEM_RAAS	1	0.0163884	0.531876	0.639076	-0.0305632	0.41057	0.489474
WP_BRAINDERIVED_NEUROTROPHIC_FACTOR_BDNF_SIGNALING_PATHWAY	1	-0.0245001	0.53339	0.640186	0.105652	0.0266012	0.0482846
REACTOME_MAPK_TARGETS_NUCLEAR_EVENTS_MEDIATED_BY_MAP_KINASES	1	-0.0274452	0.535764	0.64268	0.0192909	0.685732	0.740085
WNT_SIGNALING	1	-0.0132917	0.536108	0.642737	0.0278661	0.313157	0.394636
REACTOME_A_TETRASACCHARIDE_LINKER_SEQUENCE_IS_REQUIRED_FOR_GAG_SYNTHESIS	1	-0.0205247	0.539906	0.646576	0.0241894	0.621225	0.683411
REACTOME_BETA_CATENIN_INDEPENDENT_WNT_SIGNALING	1	-0.0228974	0.540347	0.646747	0.144018	0.00803635	0.017364
REACTOME_INTERLEUKIN_15_SIGNALING	1	0.0346358	0.541068	0.647253	0.165887	0.0224919	0.0422333
PID_S1P_META_PATHWAY	1	-0.0292438	0.543518	0.649436	0.100457	0.0703418	0.111404
KEGG_LYSINE_DEGRADATION	1	-0.0201715	0.54425	0.649628	-0.0472419	0.285405	0.365622
WP_PROXIMAL_TUBULE_TRANSPORT	1	0.0205748	0.549894	0.656004	0.123873	0.00146795	0.0039926
REACTOME_MYD88_INDEPENDENT_TLR4_CASCADE	1	-0.0270202	0.550691	0.656593	0.156772	0.0050333	0.0116422
REACTOME_INTERLEUKIN_1_SIGNALING	1	0.0314299	0.551503	0.6572	0.258371	0.000451133	0.00147538
REACTOME_TRANSPORT_OF_CONNEXONS_TO_THE_PLASMA_MEMBRANE	1	-0.0335597	0.553142	0.658792	0.0627373	0.403235	0.484431
SIG_PIP3_SIGNALING_IN_B_LYMPHOCYTES	1	-0.0269843	0.560251	0.666162	0.102557	0.0780294	0.122238
WP_B_CELL_RECEPTOR_SIGNALING_PATHWAY	1	-0.0229883	0.560784	0.666425	0.161573	0.000754439	0.00230238
WP_P38_MAPK_SIGNALING_PATHWAY	1	-0.0203024	0.561223	0.666425	0.0683194	0.156808	0.220943
BIOCARTA_PTDINS_PATHWAY	1	-0.0321303	0.561612	0.666425	0.192816	0.0039853	0.00950239
[truncated: 314 more rows]

## Sheet: C
Supplementary Data 1C. Protein annotations.
[truncated: 7,242 more rows]

## Sheet: D
Supplementary Data 1D. Differential abundance analysis comparing COVID-19 positive versus negative patients.
[truncated: 7,243 more rows]

[truncated: 17 more sheets: E, F, G, H, I, J, K, L, M, N, O, P, Q, R, S, T, U]
