# Supplementary material for: Multi-omics identify falling LRRC15 as a COVID-19 severity marker and persistent pro-thrombotic signals in convalescence
Source: Nat Commun. 2022 Dec 15;13:7775. doi: 10.1038/s41467-022-35454-4 (PMC9753891; doi:10.1038/s41467-022-35454-4)
Supplement: Supplementary file 6 — Source data [file 41467_2022_35454_MOESM6_ESM.xlsx]

## Sheet: Figure 2B
Figure 2B: logCPM values used to create violin plots
sample_id	case_control	gene_id	logCPM
C101_positive_4	POSITIVE	SIGLEC1	11.0279
C101_negative	NEGATIVE	SIGLEC1	5.40689
C108_negative	NEGATIVE	SIGLEC1	3.98341
C108_positive_12	POSITIVE	SIGLEC1	9.66674
C137_positive_2	POSITIVE	SIGLEC1	9.99781
C137_negative	NEGATIVE	SIGLEC1	5.57475
C138_positive_7	POSITIVE	SIGLEC1	10.2969
C138_negative	NEGATIVE	SIGLEC1	5.86453
C139_positive_22	POSITIVE	SIGLEC1	9.23577
C139_negative	NEGATIVE	SIGLEC1	4.12162
C140_positive_5	POSITIVE	SIGLEC1	10.5973
C140_negative	NEGATIVE	SIGLEC1	7.81644
C141_positive_9	POSITIVE	SIGLEC1	10.7989
C141_negative	NEGATIVE	SIGLEC1	4.95438
C145_positive_7	POSITIVE	SIGLEC1	9.55564
C145_negative	NEGATIVE	SIGLEC1	4.66302
C146_positive_14	POSITIVE	SIGLEC1	9.38593
C146_negative	NEGATIVE	SIGLEC1	5.64003
C147_positive_11	POSITIVE	SIGLEC1	10.184
C147_negative	NEGATIVE	SIGLEC1	5.24493
C168_negative	NEGATIVE	SIGLEC1	5.44338
C168_positive_4	POSITIVE	SIGLEC1	9.56544
C169_negative	NEGATIVE	SIGLEC1	6.21294
C169_positive_4	POSITIVE	SIGLEC1	9.07785
C170_negative	NEGATIVE	SIGLEC1	4.30479
C170_positive_4	POSITIVE	SIGLEC1	9.75398
C187_positive_5	POSITIVE	SIGLEC1	10.9888
C187_negative	NEGATIVE	SIGLEC1	5.48007
C190_negative	NEGATIVE	SIGLEC1	5.6387
C190_positive_2	POSITIVE	SIGLEC1	8.24153
C33_negative	NEGATIVE	SIGLEC1	5.17897
C33_positive_11	POSITIVE	SIGLEC1	10.1429
C58_negative	NEGATIVE	SIGLEC1	9.4588
C58_positive_2	POSITIVE	SIGLEC1	5.39639
C101_positive_4	POSITIVE	SELL	10.2977
C101_negative	NEGATIVE	SELL	8.61117
C108_negative	NEGATIVE	SELL	8.42432
C108_positive_12	POSITIVE	SELL	10.5911
C137_positive_2	POSITIVE	SELL	10.9735
C137_negative	NEGATIVE	SELL	9.08417
C138_positive_7	POSITIVE	SELL	10.4901
C138_negative	NEGATIVE	SELL	8.83046
C139_positive_22	POSITIVE	SELL	9.37735
C139_negative	NEGATIVE	SELL	8.55983
C140_positive_5	POSITIVE	SELL	9.57339
C140_negative	NEGATIVE	SELL	9.03259
C141_positive_9	POSITIVE	SELL	10.5405
C141_negative	NEGATIVE	SELL	9.2215
C145_positive_7	POSITIVE	SELL	10.3795
C145_negative	NEGATIVE	SELL	8.61792
C146_positive_14	POSITIVE	SELL	11.0554
C146_negative	NEGATIVE	SELL	8.73506
C147_positive_11	POSITIVE	SELL	11.2425
C147_negative	NEGATIVE	SELL	8.69773
C168_negative	NEGATIVE	SELL	8.7104
C168_positive_4	POSITIVE	SELL	9.00917
C169_negative	NEGATIVE	SELL	9.26662
C169_positive_4	POSITIVE	SELL	8.92994
C170_negative	NEGATIVE	SELL	8.32475
C170_positive_4	POSITIVE	SELL	9.13669
C187_positive_5	POSITIVE	SELL	10.5701
C187_negative	NEGATIVE	SELL	9.31051
C190_negative	NEGATIVE	SELL	9.37225
C190_positive_2	POSITIVE	SELL	9.72458
C33_negative	NEGATIVE	SELL	9.22483
C33_positive_11	POSITIVE	SELL	10.5545
C58_negative	NEGATIVE	SELL	9.29703
C58_positive_2	POSITIVE	SELL	8.78521
C101_positive_4	POSITIVE	SIGLEC9	7.17405
C101_negative	NEGATIVE	SIGLEC9	5.24677
C108_negative	NEGATIVE	SIGLEC9	5.28875
C108_positive_12	POSITIVE	SIGLEC9	7.03723
C137_positive_2	POSITIVE	SIGLEC9	6.90902
C137_negative	NEGATIVE	SIGLEC9	5.69952
C138_positive_7	POSITIVE	SIGLEC9	5.66148
C138_negative	NEGATIVE	SIGLEC9	5.73836
C139_positive_22	POSITIVE	SIGLEC9	6.10687
C139_negative	NEGATIVE	SIGLEC9	4.46037
C140_positive_5	POSITIVE	SIGLEC9	6.30847
C140_negative	NEGATIVE	SIGLEC9	5.06691
C141_positive_9	POSITIVE	SIGLEC9	7.01965
C141_negative	NEGATIVE	SIGLEC9	6.33871
C145_positive_7	POSITIVE	SIGLEC9	6.12758
C145_negative	NEGATIVE	SIGLEC9	5.1591
C146_positive_14	POSITIVE	SIGLEC9	6.20957
C146_negative	NEGATIVE	SIGLEC9	5.46413
C147_positive_11	POSITIVE	SIGLEC9	7.14051
C147_negative	NEGATIVE	SIGLEC9	5.4349
C168_negative	NEGATIVE	SIGLEC9	5.81088
C168_positive_4	POSITIVE	SIGLEC9	4.95298
C169_negative	NEGATIVE	SIGLEC9	5.9821
C169_positive_4	POSITIVE	SIGLEC9	4.49829
C170_negative	NEGATIVE	SIGLEC9	5.21683
C170_positive_4	POSITIVE	SIGLEC9	5.83561
C187_positive_5	POSITIVE	SIGLEC9	7.44031
C187_negative	NEGATIVE	SIGLEC9	6.21957
C190_negative	NEGATIVE	SIGLEC9	6.17449
C190_positive_2	POSITIVE	SIGLEC9	7.4607
C33_negative	NEGATIVE	SIGLEC9	6.21333
C33_positive_11	POSITIVE	SIGLEC9	6.9572
C58_negative	NEGATIVE	SIGLEC9	6.42803
C58_positive_2	POSITIVE	SIGLEC9	5.58866
C101_positive_4	POSITIVE	SELL	10.2977
C101_negative	NEGATIVE	SELL	8.61117
C108_negative	NEGATIVE	SELL	8.42432
C108_positive_12	POSITIVE	SELL	10.5911
C137_positive_2	POSITIVE	SELL	10.9735
C137_negative	NEGATIVE	SELL	9.08417
C138_positive_7	POSITIVE	SELL	10.4901
C138_negative	NEGATIVE	SELL	8.83046
C139_positive_22	POSITIVE	SELL	9.37735
C139_negative	NEGATIVE	SELL	8.55983
C140_positive_5	POSITIVE	SELL	9.57339
C140_negative	NEGATIVE	SELL	9.03259
C141_positive_9	POSITIVE	SELL	10.5405
C141_negative	NEGATIVE	SELL	9.2215
C145_positive_7	POSITIVE	SELL	10.3795
C145_negative	NEGATIVE	SELL	8.61792
C146_positive_14	POSITIVE	SELL	11.0554
C146_negative	NEGATIVE	SELL	8.73506
C147_positive_11	POSITIVE	SELL	11.2425
C147_negative	NEGATIVE	SELL	8.69773
C168_negative	NEGATIVE	SELL	8.7104
C168_positive_4	POSITIVE	SELL	9.00917
C169_negative	NEGATIVE	SELL	9.26662
C169_positive_4	POSITIVE	SELL	8.92994
C170_negative	NEGATIVE	SELL	8.32475
C170_positive_4	POSITIVE	SELL	9.13669
C187_positive_5	POSITIVE	SELL	10.5701
C187_negative	NEGATIVE	SELL	9.31051
C190_negative	NEGATIVE	SELL	9.37225
C190_positive_2	POSITIVE	SELL	9.72458
C33_negative	NEGATIVE	SELL	9.22483
C33_positive_11	POSITIVE	SELL	10.5545
C58_negative	NEGATIVE	SELL	9.29703
C58_positive_2	POSITIVE	SELL	8.78521
C101_positive_4	POSITIVE	IFNG	1.55802
C101_negative	NEGATIVE	IFNG	4.10887
C108_negative	NEGATIVE	IFNG	2.93588
C108_positive_12	POSITIVE	IFNG	0.258031
C137_positive_2	POSITIVE	IFNG	1.07202
C137_negative	NEGATIVE	IFNG	2.3728
C138_positive_7	POSITIVE	IFNG	1.53296
C138_negative	NEGATIVE	IFNG	2.38374
C139_positive_22	POSITIVE	IFNG	-0.987796
C139_negative	NEGATIVE	IFNG	1.95602
C140_positive_5	POSITIVE	IFNG	-0.569605
C140_negative	NEGATIVE	IFNG	1.85213
C141_positive_9	POSITIVE	IFNG	0.528126
C141_negative	NEGATIVE	IFNG	3.04867
C145_positive_7	POSITIVE	IFNG	3.93287
C145_negative	NEGATIVE	IFNG	2.41435
C146_positive_14	POSITIVE	IFNG	0.977698
C146_negative	NEGATIVE	IFNG	3.2001
C147_positive_11	POSITIVE	IFNG	1.98627
C147_negative	NEGATIVE	IFNG	2.36873
C168_negative	NEGATIVE	IFNG	1.83264
C168_positive_4	POSITIVE	IFNG	2.60424
C169_negative	NEGATIVE	IFNG	1.01425
C169_positive_4	POSITIVE	IFNG	3.30992
C170_negative	NEGATIVE	IFNG	2.34979
C170_positive_4	POSITIVE	IFNG	2.5082
C187_positive_5	POSITIVE	IFNG	-0.525171
C187_negative	NEGATIVE	IFNG	3.50182
C190_negative	NEGATIVE	IFNG	0.263012
C190_positive_2	POSITIVE	IFNG	-1.95674
C33_negative	NEGATIVE	IFNG	2.18669
C33_positive_11	POSITIVE	IFNG	0.66446
C58_negative	NEGATIVE	IFNG	3.40664
C58_positive_2	POSITIVE	IFNG	2.18213
C101_positive_4	POSITIVE	GATA3	4.56575
C101_negative	NEGATIVE	GATA3	5.66982
C108_negative	NEGATIVE	GATA3	5.45169
C108_positive_12	POSITIVE	GATA3	3.52545
C137_positive_2	POSITIVE	GATA3	3.98232
C137_negative	NEGATIVE	GATA3	5.46563
C138_positive_7	POSITIVE	GATA3	4.51989
C138_negative	NEGATIVE	GATA3	4.9603
C139_positive_22	POSITIVE	GATA3	1.25144
C139_negative	NEGATIVE	GATA3	4.0134
C140_positive_5	POSITIVE	GATA3	3.9317
C140_negative	NEGATIVE	GATA3	5.4126
C141_positive_9	POSITIVE	GATA3	4.17166
C141_negative	NEGATIVE	GATA3	4.42145
C145_positive_7	POSITIVE	GATA3	5.06987
C145_negative	NEGATIVE	GATA3	5.26144
C146_positive_14	POSITIVE	GATA3	3.22443
C146_negative	NEGATIVE	GATA3	5.02602
C147_positive_11	POSITIVE	GATA3	4.33208
C147_negative	NEGATIVE	GATA3	5.31248
C168_negative	NEGATIVE	GATA3	4.7485
C168_positive_4	POSITIVE	GATA3	4.84929
C169_negative	NEGATIVE	GATA3	4.83039
C169_positive_4	POSITIVE	GATA3	5.17871
C170_negative	NEGATIVE	GATA3	5.3392
C170_positive_4	POSITIVE	GATA3	5.59943
C187_positive_5	POSITIVE	GATA3	4.13222
C187_negative	NEGATIVE	GATA3	4.86108
C190_negative	NEGATIVE	GATA3	4.62335
C190_positive_2	POSITIVE	GATA3	4.31165
C33_negative	NEGATIVE	GATA3	4.80625
C33_positive_11	POSITIVE	GATA3	3.30164
C58_negative	NEGATIVE	GATA3	4.84443
C58_positive_2	POSITIVE	GATA3	5.05683
C101_positive_4	POSITIVE	RORA	6.79536
C101_negative	NEGATIVE	RORA	8.38158
C108_negative	NEGATIVE	RORA	8.6137
C108_positive_12	POSITIVE	RORA	5.85635
C137_positive_2	POSITIVE	RORA	6.30273
C137_negative	NEGATIVE	RORA	7.77362
C138_positive_7	POSITIVE	RORA	8.04822
C138_negative	NEGATIVE	RORA	7.90389
C139_positive_22	POSITIVE	RORA	4.04141
C139_negative	NEGATIVE	RORA	7.30994
C140_positive_5	POSITIVE	RORA	6.79241
C140_negative	NEGATIVE	RORA	7.71347
C141_positive_9	POSITIVE	RORA	6.52636
C141_negative	NEGATIVE	RORA	7.20654
C145_positive_7	POSITIVE	RORA	7.5112
C145_negative	NEGATIVE	RORA	8.32352
C146_positive_14	POSITIVE	RORA	7.46582
C146_negative	NEGATIVE	RORA	8.54063
C147_positive_11	POSITIVE	RORA	7.04505
C147_negative	NEGATIVE	RORA	8.08557
C168_negative	NEGATIVE	RORA	7.90684
C168_positive_4	POSITIVE	RORA	8.71517
C169_negative	NEGATIVE	RORA	7.70375
C169_positive_4	POSITIVE	RORA	9.37758
C170_negative	NEGATIVE	RORA	8.10727
C170_positive_4	POSITIVE	RORA	8.07199
C187_positive_5	POSITIVE	RORA	6.79688
C187_negative	NEGATIVE	RORA	7.462
C190_negative	NEGATIVE	RORA	6.63811
C190_positive_2	POSITIVE	RORA	5.6828
C33_negative	NEGATIVE	RORA	7.41334
C33_positive_11	POSITIVE	RORA	6.1561
C58_negative	NEGATIVE	RORA	7.59111
C58_positive_2	POSITIVE	RORA	8.26422
C101_positive_4	POSITIVE	IFNG	1.55802
C101_negative	NEGATIVE	IFNG	4.10887
C108_negative	NEGATIVE	IFNG	2.93588
C108_positive_12	POSITIVE	IFNG	0.258031
C137_positive_2	POSITIVE	IFNG	1.07202
C137_negative	NEGATIVE	IFNG	2.3728
C138_positive_7	POSITIVE	IFNG	1.53296
C138_negative	NEGATIVE	IFNG	2.38374
C139_positive_22	POSITIVE	IFNG	-0.987796
C139_negative	NEGATIVE	IFNG	1.95602
C140_positive_5	POSITIVE	IFNG	-0.569605
C140_negative	NEGATIVE	IFNG	1.85213
C141_positive_9	POSITIVE	IFNG	0.528126
C141_negative	NEGATIVE	IFNG	3.04867
C145_positive_7	POSITIVE	IFNG	3.93287
C145_negative	NEGATIVE	IFNG	2.41435
C146_positive_14	POSITIVE	IFNG	0.977698
C146_negative	NEGATIVE	IFNG	3.2001
C147_positive_11	POSITIVE	IFNG	1.98627
C147_negative	NEGATIVE	IFNG	2.36873
C168_negative	NEGATIVE	IFNG	1.83264
C168_positive_4	POSITIVE	IFNG	2.60424
C169_negative	NEGATIVE	IFNG	1.01425
C169_positive_4	POSITIVE	IFNG	3.30992
C170_negative	NEGATIVE	IFNG	2.34979
C170_positive_4	POSITIVE	IFNG	2.5082
C187_positive_5	POSITIVE	IFNG	-0.525171
C187_negative	NEGATIVE	IFNG	3.50182
C190_negative	NEGATIVE	IFNG	0.263012
C190_positive_2	POSITIVE	IFNG	-1.95674
C33_negative	NEGATIVE	IFNG	2.18669
C33_positive_11	POSITIVE	IFNG	0.66446
C58_negative	NEGATIVE	IFNG	3.40664
C58_positive_2	POSITIVE	IFNG	2.18213
C101_positive_4	POSITIVE	IFNG	1.55802
C101_negative	NEGATIVE	IFNG	4.10887
C108_negative	NEGATIVE	IFNG	2.93588
C108_positive_12	POSITIVE	IFNG	0.258031
C137_positive_2	POSITIVE	IFNG	1.07202
C137_negative	NEGATIVE	IFNG	2.3728
C138_positive_7	POSITIVE	IFNG	1.53296
C138_negative	NEGATIVE	IFNG	2.38374
C139_positive_22	POSITIVE	IFNG	-0.987796
C139_negative	NEGATIVE	IFNG	1.95602
C140_positive_5	POSITIVE	IFNG	-0.569605
C140_negative	NEGATIVE	IFNG	1.85213
C141_positive_9	POSITIVE	IFNG	0.528126
C141_negative	NEGATIVE	IFNG	3.04867
C145_positive_7	POSITIVE	IFNG	3.93287
C145_negative	NEGATIVE	IFNG	2.41435
C146_positive_14	POSITIVE	IFNG	0.977698
C146_negative	NEGATIVE	IFNG	3.2001
C147_positive_11	POSITIVE	IFNG	1.98627
C147_negative	NEGATIVE	IFNG	2.36873
C168_negative	NEGATIVE	IFNG	1.83264
C168_positive_4	POSITIVE	IFNG	2.60424
C169_negative	NEGATIVE	IFNG	1.01425
C169_positive_4	POSITIVE	IFNG	3.30992
C170_negative	NEGATIVE	IFNG	2.34979
C170_positive_4	POSITIVE	IFNG	2.5082
C187_positive_5	POSITIVE	IFNG	-0.525171
C187_negative	NEGATIVE	IFNG	3.50182
C190_negative	NEGATIVE	IFNG	0.263012
C190_positive_2	POSITIVE	IFNG	-1.95674
C33_negative	NEGATIVE	IFNG	2.18669
C33_positive_11	POSITIVE	IFNG	0.66446
C58_negative	NEGATIVE	IFNG	3.40664
C58_positive_2	POSITIVE	IFNG	2.18213

## Sheet: Figure 2D
Figure 2D: Protein abundance values used to create violin plots
sample_id	case_control	gene_id	protein_abundance
C169_positive_4	POSITIVE	ISG15	0.451244
C33_negative	NEGATIVE	ISG15	-0.750673
C138_positive_7	POSITIVE	ISG15	1.42415
C145_negative	NEGATIVE	ISG15	-1.14096
C169_negative	NEGATIVE	ISG15	-1.08312
C146_negative	NEGATIVE	ISG15	-1.10199
C108_positive_12	POSITIVE	ISG15	1.2469
C139_positive_22	POSITIVE	ISG15	0.619251
C147_positive_11	POSITIVE	ISG15	0.219954
C141_positive_9	POSITIVE	ISG15	-0.0103904
C139_negative	NEGATIVE	ISG15	-1.2469
C187_positive_5	POSITIVE	ISG15	0.284319
C147_negative	NEGATIVE	ISG15	-0.764516
C140_negative	NEGATIVE	ISG15	-0.316932
C141_negative	NEGATIVE	ISG15	-1.80227
C137_positive_2	POSITIVE	ISG15	-1.2029
C187_negative	NEGATIVE	ISG15	-0.850911
C58_positive_2	POSITIVE	ISG15	-0.670419
C101_negative	NEGATIVE	ISG15	-1.31782
C140_positive_5	POSITIVE	ISG15	0.0519742
C168_negative	NEGATIVE	ISG15	-1.91949
C145_positive_7	POSITIVE	ISG15	1.06462
C101_positive_4	POSITIVE	ISG15	0.709974
C137_negative	NEGATIVE	ISG15	-1.02869
C190_positive_2	POSITIVE	ISG15	-1.34299
C58_negative	NEGATIVE	ISG15	0.736971
C190_negative	NEGATIVE	ISG15	-0.606713
C33_positive_11	POSITIVE	ISG15	0.177562
C168_positive_4	POSITIVE	ISG15	0.0103904
C146_positive_14	POSITIVE	ISG15	0.89657
C138_negative	NEGATIVE	ISG15	-0.619251
C170_positive_4	POSITIVE	ISG15	-0.262746
C108_negative	NEGATIVE	ISG15	-0.977145
C169_positive_4	POSITIVE	DDX58	-0.0623814
C33_negative	NEGATIVE	DDX58	-0.936098
C138_positive_7	POSITIVE	DDX58	1.12126
C145_negative	NEGATIVE	DDX58	-2.16941
C169_negative	NEGATIVE	DDX58	-1.4534
C146_negative	NEGATIVE	DDX58	-1.2246
C108_positive_12	POSITIVE	DDX58	0.86593
C139_positive_22	POSITIVE	DDX58	1.75189
C147_positive_11	POSITIVE	DDX58	1.36905
C141_positive_9	POSITIVE	DDX58	0.416992
C139_negative	NEGATIVE	DDX58	-2.47106
C187_positive_5	POSITIVE	DDX58	0.306025
C147_negative	NEGATIVE	DDX58	-1.48394
C140_negative	NEGATIVE	DDX58	-0.936098
C141_negative	NEGATIVE	DDX58	-2.07118
C137_positive_2	POSITIVE	DDX58	-0.349885
C187_negative	NEGATIVE	DDX58	-1.60357
C58_positive_2	POSITIVE	DDX58	-0.533363
C101_negative	NEGATIVE	DDX58	-1.98963
C140_positive_5	POSITIVE	DDX58	0.198713
C168_negative	NEGATIVE	DDX58	-2.79554
C145_positive_7	POSITIVE	DDX58	0.709974
C101_positive_4	POSITIVE	DDX58	0.486034
C137_negative	NEGATIVE	DDX58	-0.486034
C190_positive_2	POSITIVE	DDX58	-1.60357
C58_negative	NEGATIVE	DDX58	0.806961
C190_negative	NEGATIVE	DDX58	-1.51594
C33_positive_11	POSITIVE	DDX58	-0.145979
C168_positive_4	POSITIVE	DDX58	-0.451244
C146_positive_14	POSITIVE	DDX58	1.91949
C138_negative	NEGATIVE	DDX58	-1.75189
C170_positive_4	POSITIVE	DDX58	0.43977
C108_negative	NEGATIVE	DDX58	-1.91949
C169_positive_4	POSITIVE	ISG15	0.198713
C33_negative	NEGATIVE	ISG15	-0.792654
C138_positive_7	POSITIVE	ISG15	1.29345
C145_negative	NEGATIVE	ISG15	-1.2246
C169_negative	NEGATIVE	ISG15	-1.18175
C146_negative	NEGATIVE	ISG15	-1.42415
C108_positive_12	POSITIVE	ISG15	1.2029
C139_positive_22	POSITIVE	ISG15	0.657467
C147_positive_11	POSITIVE	ISG15	0.241295
C141_positive_9	POSITIVE	ISG15	-0.0207818
C139_negative	NEGATIVE	ISG15	-1.26983
C187_positive_5	POSITIVE	ISG15	0.188127
C147_negative	NEGATIVE	ISG15	-0.736971
C140_negative	NEGATIVE	ISG15	-0.33886
C141_negative	NEGATIVE	ISG15	-1.85769
C137_positive_2	POSITIVE	ISG15	-0.994032
C187_negative	NEGATIVE	ISG15	-0.850911
C58_positive_2	POSITIVE	ISG15	-0.533363
C101_negative	NEGATIVE	ISG15	-1.62265
C140_positive_5	POSITIVE	ISG15	-0.114542
C168_negative	NEGATIVE	ISG15	-2.16941
C145_positive_7	POSITIVE	ISG15	1.02869
C101_positive_4	POSITIVE	ISG15	0.631886
C137_negative	NEGATIVE	ISG15	-1.2029
C190_positive_2	POSITIVE	ISG15	-1.48394
C58_negative	NEGATIVE	ISG15	0.709974
C190_negative	NEGATIVE	ISG15	-0.581918
C33_positive_11	POSITIVE	ISG15	0.0207818
C168_positive_4	POSITIVE	ISG15	-0.198713
C146_positive_14	POSITIVE	ISG15	0.94418
C138_negative	NEGATIVE	ISG15	-0.59427
C170_positive_4	POSITIVE	ISG15	-0.316932
C108_negative	NEGATIVE	ISG15	-1.02869
C169_positive_4	POSITIVE	HSP90AA1	-0.557476
C33_negative	NEGATIVE	HSP90AA1	-0.33886
C138_positive_7	POSITIVE	HSP90AA1	1.02869
C145_negative	NEGATIVE	HSP90AA1	-2.79554
C169_negative	NEGATIVE	HSP90AA1	-1.7056
C146_negative	NEGATIVE	HSP90AA1	-1.51594
C108_positive_12	POSITIVE	HSP90AA1	1.58506
C139_positive_22	POSITIVE	HSP90AA1	1.10199
C147_positive_11	POSITIVE	HSP90AA1	1.4534
C141_positive_9	POSITIVE	HSP90AA1	0.736971
C139_negative	NEGATIVE	HSP90AA1	-2.47106
C187_positive_5	POSITIVE	HSP90AA1	0.723407
C147_negative	NEGATIVE	HSP90AA1	-1.18175
C140_negative	NEGATIVE	HSP90AA1	-1.98963
C141_negative	NEGATIVE	HSP90AA1	-2.07118
C137_positive_2	POSITIVE	HSP90AA1	2.16941
C187_negative	NEGATIVE	HSP90AA1	-0.273517
C58_positive_2	POSITIVE	HSP90AA1	0.360953
C101_negative	NEGATIVE	HSP90AA1	-1.91949
C140_positive_5	POSITIVE	HSP90AA1	0.383223
C168_negative	NEGATIVE	HSP90AA1	-2.16941
C145_positive_7	POSITIVE	HSP90AA1	0.327876
C101_positive_4	POSITIVE	HSP90AA1	0.86593
C137_negative	NEGATIVE	HSP90AA1	-0.89657
C190_positive_2	POSITIVE	HSP90AA1	-0.209322
C58_negative	NEGATIVE	HSP90AA1	0.497761
C190_negative	NEGATIVE	HSP90AA1	-0.569655
C33_positive_11	POSITIVE	HSP90AA1	-1.14096
C168_positive_4	POSITIVE	HSP90AA1	-1.42415
C146_positive_14	POSITIVE	HSP90AA1	2.07118
C138_negative	NEGATIVE	HSP90AA1	-0.994032
C170_positive_4	POSITIVE	HSP90AA1	0.850911
C108_negative	NEGATIVE	HSP90AA1	-2.2945
C169_positive_4	POSITIVE	DDX58	-0.0623814
C33_negative	NEGATIVE	DDX58	-0.936098
C138_positive_7	POSITIVE	DDX58	1.12126
C145_negative	NEGATIVE	DDX58	-2.16941
C169_negative	NEGATIVE	DDX58	-1.4534
C146_negative	NEGATIVE	DDX58	-1.2246
C108_positive_12	POSITIVE	DDX58	0.86593
C139_positive_22	POSITIVE	DDX58	1.75189
C147_positive_11	POSITIVE	DDX58	1.36905
C141_positive_9	POSITIVE	DDX58	0.416992
C139_negative	NEGATIVE	DDX58	-2.47106
C187_positive_5	POSITIVE	DDX58	0.306025
C147_negative	NEGATIVE	DDX58	-1.48394
C140_negative	NEGATIVE	DDX58	-0.936098
C141_negative	NEGATIVE	DDX58	-2.07118
C137_positive_2	POSITIVE	DDX58	-0.349885
C187_negative	NEGATIVE	DDX58	-1.60357
C58_positive_2	POSITIVE	DDX58	-0.533363
C101_negative	NEGATIVE	DDX58	-1.98963
C140_positive_5	POSITIVE	DDX58	0.198713
C168_negative	NEGATIVE	DDX58	-2.79554
C145_positive_7	POSITIVE	DDX58	0.709974
C101_positive_4	POSITIVE	DDX58	0.486034
C137_negative	NEGATIVE	DDX58	-0.486034
C190_positive_2	POSITIVE	DDX58	-1.60357
C58_negative	NEGATIVE	DDX58	0.806961
C190_negative	NEGATIVE	DDX58	-1.51594
C33_positive_11	POSITIVE	DDX58	-0.145979
C168_positive_4	POSITIVE	DDX58	-0.451244
C146_positive_14	POSITIVE	DDX58	1.91949
C138_negative	NEGATIVE	DDX58	-1.75189
C170_positive_4	POSITIVE	DDX58	0.43977
C108_negative	NEGATIVE	DDX58	-1.91949
C169_positive_4	POSITIVE	UBE2S	-0.881147
C33_negative	NEGATIVE	UBE2S	1.91949
C138_positive_7	POSITIVE	UBE2S	0.349885
C145_negative	NEGATIVE	UBE2S	-1.58506
C169_negative	NEGATIVE	UBE2S	-2.07118
C146_negative	NEGATIVE	UBE2S	-1.80227
C108_positive_12	POSITIVE	UBE2S	1.6627
C139_positive_22	POSITIVE	UBE2S	1.58506
C147_positive_11	POSITIVE	UBE2S	0.764516
C141_positive_9	POSITIVE	UBE2S	0.33886
C139_negative	NEGATIVE	UBE2S	-2.2945
C187_positive_5	POSITIVE	UBE2S	0.89657
C147_negative	NEGATIVE	UBE2S	-1.01121
C140_negative	NEGATIVE	UBE2S	-1.48394
C141_negative	NEGATIVE	UBE2S	-2.79554
C137_positive_2	POSITIVE	UBE2S	1.48394
C187_negative	NEGATIVE	UBE2S	-0.241295
C58_positive_2	POSITIVE	UBE2S	0.644624
C101_negative	NEGATIVE	UBE2S	-1.34299
C140_positive_5	POSITIVE	UBE2S	0.497761
C168_negative	NEGATIVE	UBE2S	-1.7056
C145_positive_7	POSITIVE	UBE2S	0.273517
C101_positive_4	POSITIVE	UBE2S	0.683485
C137_negative	NEGATIVE	UBE2S	-0.821434
C190_positive_2	POSITIVE	UBE2S	-0.451244
C58_negative	NEGATIVE	UBE2S	-0.188127
C190_negative	NEGATIVE	UBE2S	-1.29345
C33_positive_11	POSITIVE	UBE2S	1.36905
C168_positive_4	POSITIVE	UBE2S	-1.2029
C146_positive_14	POSITIVE	UBE2S	0.806961
C138_negative	NEGATIVE	UBE2S	-1.39607
C170_positive_4	POSITIVE	UBE2S	0.43977
C108_negative	NEGATIVE	UBE2S	-1.98963
C169_positive_4	POSITIVE	STAT3	-0.462778
C33_negative	NEGATIVE	STAT3	-0.0207818
C138_positive_7	POSITIVE	STAT3	1.34299
C145_negative	NEGATIVE	STAT3	-2.16941
C169_negative	NEGATIVE	STAT3	-1.91949
C146_negative	NEGATIVE	STAT3	-1.2246
C108_positive_12	POSITIVE	STAT3	1.14096
C139_positive_22	POSITIVE	STAT3	0.764516
C147_positive_11	POSITIVE	STAT3	0.683485
C141_positive_9	POSITIVE	STAT3	0.451244
C139_negative	NEGATIVE	STAT3	-1.98963
C187_positive_5	POSITIVE	STAT3	0.521422
C147_negative	NEGATIVE	STAT3	-1.01121
C140_negative	NEGATIVE	STAT3	-1.7056
C141_negative	NEGATIVE	STAT3	-2.47106
C137_positive_2	POSITIVE	STAT3	0.657467
C187_negative	NEGATIVE	STAT3	-0.394429
C58_positive_2	POSITIVE	STAT3	1.06462
C101_negative	NEGATIVE	STAT3	-1.31782
C140_positive_5	POSITIVE	STAT3	0.509556
C168_negative	NEGATIVE	STAT3	-1.80227
C145_positive_7	POSITIVE	STAT3	0.792654
C101_positive_4	POSITIVE	STAT3	0.709974
C137_negative	NEGATIVE	STAT3	-0.778508
C190_positive_2	POSITIVE	STAT3	-0.104089
C58_negative	NEGATIVE	STAT3	0.778508
C190_negative	NEGATIVE	STAT3	-0.59427
C33_positive_11	POSITIVE	STAT3	-1.75189
C168_positive_4	POSITIVE	STAT3	-1.29345
C146_positive_14	POSITIVE	STAT3	1.42415
C138_negative	NEGATIVE	STAT3	-1.26983
C170_positive_4	POSITIVE	STAT3	0.91221
C108_negative	NEGATIVE	STAT3	-2.79554
C169_positive_4	POSITIVE	H2BC21	-0.960532
C33_negative	NEGATIVE	H2BC21	-1.10199
C138_positive_7	POSITIVE	H2BC21	0.0832173
C145_negative	NEGATIVE	H2BC21	-0.619251
C169_negative	NEGATIVE	H2BC21	-1.26983
C146_negative	NEGATIVE	H2BC21	-0.360953
C108_positive_12	POSITIVE	H2BC21	0.778508
C139_positive_22	POSITIVE	H2BC21	1.39607
C147_positive_11	POSITIVE	H2BC21	1.6627
C141_positive_9	POSITIVE	H2BC21	0.284319
C139_negative	NEGATIVE	H2BC21	-0.533363
C187_positive_5	POSITIVE	H2BC21	0.606713
C147_negative	NEGATIVE	H2BC21	-1.12126
C140_negative	NEGATIVE	H2BC21	-1.01121
C141_negative	NEGATIVE	H2BC21	-0.0103904
C137_positive_2	POSITIVE	H2BC21	0.219954
C187_negative	NEGATIVE	H2BC21	-0.462778
C58_positive_2	POSITIVE	H2BC21	0.462778
C101_negative	NEGATIVE	H2BC21	-1.98963
C140_positive_5	POSITIVE	H2BC21	-1.18175
C168_negative	NEGATIVE	H2BC21	-2.07118
C145_positive_7	POSITIVE	H2BC21	0.486034
C101_positive_4	POSITIVE	H2BC21	0.474374
C137_negative	NEGATIVE	H2BC21	-1.36905
C190_positive_2	POSITIVE	H2BC21	-0.405685
C58_negative	NEGATIVE	H2BC21	0.209322
C190_negative	NEGATIVE	H2BC21	-1.54958
C33_positive_11	POSITIVE	H2BC21	0.657467
C168_positive_4	POSITIVE	H2BC21	-1.31782
C146_positive_14	POSITIVE	H2BC21	0.836082
C138_negative	NEGATIVE	H2BC21	1.48394
C170_positive_4	POSITIVE	H2BC21	-0.0207818
C108_negative	NEGATIVE	H2BC21	-0.764516
C169_positive_4	POSITIVE	H2BC21	-0.91221
C33_negative	NEGATIVE	H2BC21	-0.644624
C138_positive_7	POSITIVE	H2BC21	-0.0727954
C145_negative	NEGATIVE	H2BC21	-0.569655
C169_negative	NEGATIVE	H2BC21	-1.2246
C146_negative	NEGATIVE	H2BC21	-0.394429
C108_positive_12	POSITIVE	H2BC21	0.94418
C139_positive_22	POSITIVE	H2BC21	1.62265
C147_positive_11	POSITIVE	H2BC21	2.2945
C141_positive_9	POSITIVE	H2BC21	0.372065
C139_negative	NEGATIVE	H2BC21	-0.349885
C187_positive_5	POSITIVE	H2BC21	0.606713
C147_negative	NEGATIVE	H2BC21	-0.836082
C140_negative	NEGATIVE	H2BC21	-0.683485
C141_negative	NEGATIVE	H2BC21	0.0623814
C137_positive_2	POSITIVE	H2BC21	0.54538
C187_negative	NEGATIVE	H2BC21	-0.696668
C58_positive_2	POSITIVE	H2BC21	0.764516
C101_negative	NEGATIVE	H2BC21	-1.39607
C140_positive_5	POSITIVE	H2BC21	-2.16941
C168_negative	NEGATIVE	H2BC21	-1.48394
C145_positive_7	POSITIVE	H2BC21	0.383223
C101_positive_4	POSITIVE	H2BC21	0.241295
C137_negative	NEGATIVE	H2BC21	-1.2029
C190_positive_2	POSITIVE	H2BC21	-0.54538
C58_negative	NEGATIVE	H2BC21	0.177562
C190_negative	NEGATIVE	H2BC21	-1.7056
C33_positive_11	POSITIVE	H2BC21	0.778508
C168_positive_4	POSITIVE	H2BC21	-0.994032
C146_positive_14	POSITIVE	H2BC21	1.2029
C138_negative	NEGATIVE	H2BC21	1.16111
C170_positive_4	POSITIVE	H2BC21	-0.209322
C108_negative	NEGATIVE	H2BC21	-0.43977
C169_positive_4	POSITIVE	COL13A1	0.881147
C33_negative	NEGATIVE	COL13A1	0.43977
C138_positive_7	POSITIVE	COL13A1	-0.792654
C145_negative	NEGATIVE	COL13A1	0.696668
C169_negative	NEGATIVE	COL13A1	1.51594
C146_negative	NEGATIVE	COL13A1	0.569655
C108_positive_12	POSITIVE	COL13A1	-1.85769
C139_positive_22	POSITIVE	COL13A1	-1.14096
C147_positive_11	POSITIVE	COL13A1	-2.47106
C141_positive_9	POSITIVE	COL13A1	-1.26983
C139_negative	NEGATIVE	COL13A1	1.39607
C187_positive_5	POSITIVE	COL13A1	1.2469
C147_negative	NEGATIVE	COL13A1	1.7056
C140_negative	NEGATIVE	COL13A1	1.85769
C141_negative	NEGATIVE	COL13A1	0
C137_positive_2	POSITIVE	COL13A1	-1.80227
C187_negative	NEGATIVE	COL13A1	2.79554
C58_positive_2	POSITIVE	COL13A1	0.230612
C101_negative	NEGATIVE	COL13A1	1.4534
C140_positive_5	POSITIVE	COL13A1	0.778508
C168_negative	NEGATIVE	COL13A1	1.98963
C145_positive_7	POSITIVE	COL13A1	-0.736971
C101_positive_4	POSITIVE	COL13A1	-0.497761
C137_negative	NEGATIVE	COL13A1	1.31782
C190_positive_2	POSITIVE	COL13A1	0.0832173
C58_negative	NEGATIVE	COL13A1	0.0103904
C190_negative	NEGATIVE	COL13A1	0.349885
C33_positive_11	POSITIVE	COL13A1	-0.89657
C168_positive_4	POSITIVE	COL13A1	1.10199
C146_positive_14	POSITIVE	COL13A1	-1.58506
C138_negative	NEGATIVE	COL13A1	0.327876
C170_positive_4	POSITIVE	COL13A1	-0.631886
C108_negative	NEGATIVE	COL13A1	0.792654
C169_positive_4	POSITIVE	JAM2	0.383223
C33_negative	NEGATIVE	JAM2	-0.778508
C138_positive_7	POSITIVE	JAM2	-0.188127
C145_negative	NEGATIVE	JAM2	1.91949
C169_negative	NEGATIVE	JAM2	0.86593
C146_negative	NEGATIVE	JAM2	0.696668
C108_positive_12	POSITIVE	JAM2	-1.31782
C139_positive_22	POSITIVE	JAM2	-1.98963
C147_positive_11	POSITIVE	JAM2	-2.2945
C141_positive_9	POSITIVE	JAM2	-0.723407
C139_negative	NEGATIVE	JAM2	1.75189
C187_positive_5	POSITIVE	JAM2	0
C147_negative	NEGATIVE	JAM2	2.2945
C140_negative	NEGATIVE	JAM2	2.79554
C141_negative	NEGATIVE	JAM2	1.26983
C137_positive_2	POSITIVE	JAM2	-0.316932
C187_negative	NEGATIVE	JAM2	0.881147
C58_positive_2	POSITIVE	JAM2	0.736971
C101_negative	NEGATIVE	JAM2	0.428353
C140_positive_5	POSITIVE	JAM2	0.619251
C168_negative	NEGATIVE	JAM2	0.960532
C145_positive_7	POSITIVE	JAM2	-0.0832173
C101_positive_4	POSITIVE	JAM2	-0.977145
C137_negative	NEGATIVE	JAM2	1.6627
C190_positive_2	POSITIVE	JAM2	2.07118
C58_negative	NEGATIVE	JAM2	0.486034
C190_negative	NEGATIVE	JAM2	1.16111
C33_positive_11	POSITIVE	JAM2	-2.16941
C168_positive_4	POSITIVE	JAM2	0.349885
C146_positive_14	POSITIVE	JAM2	-0.94418
C138_negative	NEGATIVE	JAM2	0.977145
C170_positive_4	POSITIVE	JAM2	-0.533363
C108_negative	NEGATIVE	JAM2	1.54958
C169_positive_4	POSITIVE	LUM	-0.135486
C33_negative	NEGATIVE	LUM	0.59427
C138_positive_7	POSITIVE	LUM	-0.252006
C145_negative	NEGATIVE	LUM	0.86593
C169_negative	NEGATIVE	LUM	-0.0415726
C146_negative	NEGATIVE	LUM	0.91221
C108_positive_12	POSITIVE	LUM	-0.994032
C139_positive_22	POSITIVE	LUM	-2.2945
C147_positive_11	POSITIVE	LUM	-1.42415
C141_positive_9	POSITIVE	LUM	0.198713
C139_negative	NEGATIVE	LUM	-0.416992
C187_positive_5	POSITIVE	LUM	-1.26983
C147_negative	NEGATIVE	LUM	0.462778
C140_negative	NEGATIVE	LUM	0.606713
C141_negative	NEGATIVE	LUM	-0.284319
C137_positive_2	POSITIVE	LUM	-0.0727954
C187_negative	NEGATIVE	LUM	-0.792654
C58_positive_2	POSITIVE	LUM	-0.114542
C101_negative	NEGATIVE	LUM	0.806961
C140_positive_5	POSITIVE	LUM	0.792654
C168_negative	NEGATIVE	LUM	1.58506
C145_positive_7	POSITIVE	LUM	0.188127
C101_positive_4	POSITIVE	LUM	-0.241295
C137_negative	NEGATIVE	LUM	0.696668
C190_positive_2	POSITIVE	LUM	1.7056
C58_negative	NEGATIVE	LUM	-1.08312
C190_negative	NEGATIVE	LUM	2.79554
C33_positive_11	POSITIVE	LUM	-0.125007
C168_positive_4	POSITIVE	LUM	1.08312
C146_positive_14	POSITIVE	LUM	-0.86593
C138_negative	NEGATIVE	LUM	0.416992
C170_positive_4	POSITIVE	LUM	1.12126
C108_negative	NEGATIVE	LUM	1.48394
C169_positive_4	POSITIVE	DDX58	-0.0623814
C33_negative	NEGATIVE	DDX58	-0.936098
C138_positive_7	POSITIVE	DDX58	1.12126
C145_negative	NEGATIVE	DDX58	-2.16941
C169_negative	NEGATIVE	DDX58	-1.4534
C146_negative	NEGATIVE	DDX58	-1.2246
C108_positive_12	POSITIVE	DDX58	0.86593
C139_positive_22	POSITIVE	DDX58	1.75189
C147_positive_11	POSITIVE	DDX58	1.36905
C141_positive_9	POSITIVE	DDX58	0.416992
C139_negative	NEGATIVE	DDX58	-2.47106
C187_positive_5	POSITIVE	DDX58	0.306025
C147_negative	NEGATIVE	DDX58	-1.48394
C140_negative	NEGATIVE	DDX58	-0.936098
C141_negative	NEGATIVE	DDX58	-2.07118
C137_positive_2	POSITIVE	DDX58	-0.349885
C187_negative	NEGATIVE	DDX58	-1.60357
C58_positive_2	POSITIVE	DDX58	-0.533363
C101_negative	NEGATIVE	DDX58	-1.98963
C140_positive_5	POSITIVE	DDX58	0.198713
C168_negative	NEGATIVE	DDX58	-2.79554
C145_positive_7	POSITIVE	DDX58	0.709974
C101_positive_4	POSITIVE	DDX58	0.486034
C137_negative	NEGATIVE	DDX58	-0.486034
C190_positive_2	POSITIVE	DDX58	-1.60357
C58_negative	NEGATIVE	DDX58	0.806961
C190_negative	NEGATIVE	DDX58	-1.51594
C33_positive_11	POSITIVE	DDX58	-0.145979
C168_positive_4	POSITIVE	DDX58	-0.451244
C146_positive_14	POSITIVE	DDX58	1.91949
C138_negative	NEGATIVE	DDX58	-1.75189
C170_positive_4	POSITIVE	DDX58	0.43977
C108_negative	NEGATIVE	DDX58	-1.91949
C169_positive_4	POSITIVE	P4HB	1.05551
C33_negative	NEGATIVE	P4HB	1.39607
C138_positive_7	POSITIVE	P4HB	-1.2246
C145_negative	NEGATIVE	P4HB	1.62265
C169_negative	NEGATIVE	P4HB	1.6627
C146_negative	NEGATIVE	P4HB	2.2945
C108_positive_12	POSITIVE	P4HB	-1.51594
C139_positive_22	POSITIVE	P4HB	-1.12126
C147_positive_11	POSITIVE	P4HB	-0.799787
C141_positive_9	POSITIVE	P4HB	-1.04649
C139_negative	NEGATIVE	P4HB	1.43862
C187_positive_5	POSITIVE	P4HB	-0.480196
C147_negative	NEGATIVE	P4HB	1.2246
C140_negative	NEGATIVE	P4HB	1.85769
C141_negative	NEGATIVE	P4HB	0.295155
C137_positive_2	POSITIVE	P4HB	-1.48394
C187_negative	NEGATIVE	P4HB	1.34299
C58_positive_2	POSITIVE	P4HB	0.306025
C101_negative	NEGATIVE	P4HB	1.98963
C140_positive_5	POSITIVE	P4HB	0.709974
C168_negative	NEGATIVE	P4HB	1.31782
C145_positive_7	POSITIVE	P4HB	-0.644624
C101_positive_4	POSITIVE	P4HB	-1.18175
C137_negative	NEGATIVE	P4HB	0.968805
C190_positive_2	POSITIVE	P4HB	-0.182842
C58_negative	NEGATIVE	P4HB	-0.4455
C190_negative	NEGATIVE	P4HB	0.360953
C33_positive_11	POSITIVE	P4HB	0.219954
C168_positive_4	POSITIVE	P4HB	0.219954
C146_positive_14	POSITIVE	P4HB	-1.31782
C138_negative	NEGATIVE	P4HB	1.2029
C170_positive_4	POSITIVE	P4HB	-0.527383
C108_negative	NEGATIVE	P4HB	1.15098
C169_positive_4	POSITIVE	COL15A1	1.18175
C33_negative	NEGATIVE	COL15A1	-0.764516
C138_positive_7	POSITIVE	COL15A1	-0.94418
C145_negative	NEGATIVE	COL15A1	1.04649
C169_negative	NEGATIVE	COL15A1	1.58506
C146_negative	NEGATIVE	COL15A1	1.36905
C108_positive_12	POSITIVE	COL15A1	-1.02869
C139_positive_22	POSITIVE	COL15A1	-1.4534
C147_positive_11	POSITIVE	COL15A1	-1.80227
C141_positive_9	POSITIVE	COL15A1	-0.644624
C139_negative	NEGATIVE	COL15A1	1.16111
C187_positive_5	POSITIVE	COL15A1	0.114542
C147_negative	NEGATIVE	COL15A1	2.2945
C140_negative	NEGATIVE	COL15A1	1.98963
C141_negative	NEGATIVE	COL15A1	0.94418
C137_positive_2	POSITIVE	COL15A1	-1.7056
C187_negative	NEGATIVE	COL15A1	1.51594
C58_positive_2	POSITIVE	COL15A1	-0.241295
C101_negative	NEGATIVE	COL15A1	0.778508
C140_positive_5	POSITIVE	COL15A1	0.850911
C168_negative	NEGATIVE	COL15A1	1.26983
C145_positive_7	POSITIVE	COL15A1	-0.0623814
C101_positive_4	POSITIVE	COL15A1	-0.533363
C137_negative	NEGATIVE	COL15A1	1.54958
C190_positive_2	POSITIVE	COL15A1	0.59427
C58_negative	NEGATIVE	COL15A1	-0.0207818
C190_negative	NEGATIVE	COL15A1	1.31782
C33_positive_11	POSITIVE	COL15A1	-2.07118
C168_positive_4	POSITIVE	COL15A1	0.91221
C146_positive_14	POSITIVE	COL15A1	-0.806961
C138_negative	NEGATIVE	COL15A1	0.462778
C170_positive_4	POSITIVE	COL15A1	-0.670419
C108_negative	NEGATIVE	COL15A1	0.977145
C169_positive_4	POSITIVE	COL13A1	0.881147
C33_negative	NEGATIVE	COL13A1	0.43977
C138_positive_7	POSITIVE	COL13A1	-0.792654
C145_negative	NEGATIVE	COL13A1	0.696668
C169_negative	NEGATIVE	COL13A1	1.51594
C146_negative	NEGATIVE	COL13A1	0.569655
C108_positive_12	POSITIVE	COL13A1	-1.85769
C139_positive_22	POSITIVE	COL13A1	-1.14096
C147_positive_11	POSITIVE	COL13A1	-2.47106
C141_positive_9	POSITIVE	COL13A1	-1.26983
C139_negative	NEGATIVE	COL13A1	1.39607
C187_positive_5	POSITIVE	COL13A1	1.2469
C147_negative	NEGATIVE	COL13A1	1.7056
C140_negative	NEGATIVE	COL13A1	1.85769
C141_negative	NEGATIVE	COL13A1	0
C137_positive_2	POSITIVE	COL13A1	-1.80227
C187_negative	NEGATIVE	COL13A1	2.79554
C58_positive_2	POSITIVE	COL13A1	0.230612
C101_negative	NEGATIVE	COL13A1	1.4534
C140_positive_5	POSITIVE	COL13A1	0.778508
C168_negative	NEGATIVE	COL13A1	1.98963
C145_positive_7	POSITIVE	COL13A1	-0.736971
C101_positive_4	POSITIVE	COL13A1	-0.497761
C137_negative	NEGATIVE	COL13A1	1.31782
C190_positive_2	POSITIVE	COL13A1	0.0832173
C58_negative	NEGATIVE	COL13A1	0.0103904
C190_negative	NEGATIVE	COL13A1	0.349885
C33_positive_11	POSITIVE	COL13A1	-0.89657
C168_positive_4	POSITIVE	COL13A1	1.10199
C146_positive_14	POSITIVE	COL13A1	-1.58506
C138_negative	NEGATIVE	COL13A1	0.327876
C170_positive_4	POSITIVE	COL13A1	-0.631886
C108_negative	NEGATIVE	COL13A1	0.792654
C169_positive_4	POSITIVE	PCOLCE	0.750673
C33_negative	NEGATIVE	PCOLCE	1.62265
C138_positive_7	POSITIVE	PCOLCE	0.0311756
C145_negative	NEGATIVE	PCOLCE	1.75189
C169_negative	NEGATIVE	PCOLCE	0.850911
C146_negative	NEGATIVE	PCOLCE	0.219954
C108_positive_12	POSITIVE	PCOLCE	-1.01121
C139_positive_22	POSITIVE	PCOLCE	-0.405685
C147_positive_11	POSITIVE	PCOLCE	-2.47106
C141_positive_9	POSITIVE	PCOLCE	-0.125007
C139_negative	NEGATIVE	PCOLCE	1.2469
C187_positive_5	POSITIVE	PCOLCE	0.428353
C147_negative	NEGATIVE	PCOLCE	1.42415
C140_negative	NEGATIVE	PCOLCE	-0.104089
C141_negative	NEGATIVE	PCOLCE	1.18175
C137_positive_2	POSITIVE	PCOLCE	0.736971
C187_negative	NEGATIVE	PCOLCE	1.16111
C58_positive_2	POSITIVE	PCOLCE	1.54958
C101_negative	NEGATIVE	PCOLCE	1.01121
C140_positive_5	POSITIVE	PCOLCE	0.262746
C168_negative	NEGATIVE	PCOLCE	0.994032
C145_positive_7	POSITIVE	PCOLCE	0.764516
C101_positive_4	POSITIVE	PCOLCE	-0.86593
C137_negative	NEGATIVE	PCOLCE	0.836082
C190_positive_2	POSITIVE	PCOLCE	-0.657467
C58_negative	NEGATIVE	PCOLCE	-0.114542
C190_negative	NEGATIVE	PCOLCE	0.252006
C33_positive_11	POSITIVE	PCOLCE	-2.2945
C168_positive_4	POSITIVE	PCOLCE	-0.241295
C146_positive_14	POSITIVE	PCOLCE	-1.62265
C138_negative	NEGATIVE	PCOLCE	1.08312
C170_positive_4	POSITIVE	PCOLCE	-0.0207818
C108_negative	NEGATIVE	PCOLCE	1.4534
C169_positive_4	POSITIVE	P4HB	1.05551
C33_negative	NEGATIVE	P4HB	1.39607
C138_positive_7	POSITIVE	P4HB	-1.2246
C145_negative	NEGATIVE	P4HB	1.62265
C169_negative	NEGATIVE	P4HB	1.6627
C146_negative	NEGATIVE	P4HB	2.2945
C108_positive_12	POSITIVE	P4HB	-1.51594
C139_positive_22	POSITIVE	P4HB	-1.12126
C147_positive_11	POSITIVE	P4HB	-0.799787
C141_positive_9	POSITIVE	P4HB	-1.04649
C139_negative	NEGATIVE	P4HB	1.43862
C187_positive_5	POSITIVE	P4HB	-0.480196
C147_negative	NEGATIVE	P4HB	1.2246
C140_negative	NEGATIVE	P4HB	1.85769
C141_negative	NEGATIVE	P4HB	0.295155
C137_positive_2	POSITIVE	P4HB	-1.48394
C187_negative	NEGATIVE	P4HB	1.34299
C58_positive_2	POSITIVE	P4HB	0.306025
C101_negative	NEGATIVE	P4HB	1.98963
C140_positive_5	POSITIVE	P4HB	0.709974
C168_negative	NEGATIVE	P4HB	1.31782
C145_positive_7	POSITIVE	P4HB	-0.644624
C101_positive_4	POSITIVE	P4HB	-1.18175
C137_negative	NEGATIVE	P4HB	0.968805
C190_positive_2	POSITIVE	P4HB	-0.182842
C58_negative	NEGATIVE	P4HB	-0.4455
C190_negative	NEGATIVE	P4HB	0.360953
C33_positive_11	POSITIVE	P4HB	0.219954
C168_positive_4	POSITIVE	P4HB	0.219954
C146_positive_14	POSITIVE	P4HB	-1.31782
C138_negative	NEGATIVE	P4HB	1.2029
C170_positive_4	POSITIVE	P4HB	-0.527383
C108_negative	NEGATIVE	P4HB	1.15098
C169_positive_4	POSITIVE	COL15A1	1.18175
C33_negative	NEGATIVE	COL15A1	-0.764516
C138_positive_7	POSITIVE	COL15A1	-0.94418
C145_negative	NEGATIVE	COL15A1	1.04649
C169_negative	NEGATIVE	COL15A1	1.58506
C146_negative	NEGATIVE	COL15A1	1.36905
C108_positive_12	POSITIVE	COL15A1	-1.02869
C139_positive_22	POSITIVE	COL15A1	-1.4534
C147_positive_11	POSITIVE	COL15A1	-1.80227
C141_positive_9	POSITIVE	COL15A1	-0.644624
C139_negative	NEGATIVE	COL15A1	1.16111
C187_positive_5	POSITIVE	COL15A1	0.114542
C147_negative	NEGATIVE	COL15A1	2.2945
C140_negative	NEGATIVE	COL15A1	1.98963
C141_negative	NEGATIVE	COL15A1	0.94418
C137_positive_2	POSITIVE	COL15A1	-1.7056
C187_negative	NEGATIVE	COL15A1	1.51594
C58_positive_2	POSITIVE	COL15A1	-0.241295
C101_negative	NEGATIVE	COL15A1	0.778508
C140_positive_5	POSITIVE	COL15A1	0.850911
C168_negative	NEGATIVE	COL15A1	1.26983
C145_positive_7	POSITIVE	COL15A1	-0.0623814
C101_positive_4	POSITIVE	COL15A1	-0.533363
C137_negative	NEGATIVE	COL15A1	1.54958
C190_positive_2	POSITIVE	COL15A1	0.59427
C58_negative	NEGATIVE	COL15A1	-0.0207818
C190_negative	NEGATIVE	COL15A1	1.31782
C33_positive_11	POSITIVE	COL15A1	-2.07118
C168_positive_4	POSITIVE	COL15A1	0.91221
C146_positive_14	POSITIVE	COL15A1	-0.806961
C138_negative	NEGATIVE	COL15A1	0.462778
C170_positive_4	POSITIVE	COL15A1	-0.670419
C108_negative	NEGATIVE	COL15A1	0.977145
C169_positive_4	POSITIVE	COL13A1	0.881147
C33_negative	NEGATIVE	COL13A1	0.43977
C138_positive_7	POSITIVE	COL13A1	-0.792654
C145_negative	NEGATIVE	COL13A1	0.696668
C169_negative	NEGATIVE	COL13A1	1.51594
C146_negative	NEGATIVE	COL13A1	0.569655
C108_positive_12	POSITIVE	COL13A1	-1.85769
C139_positive_22	POSITIVE	COL13A1	-1.14096
C147_positive_11	POSITIVE	COL13A1	-2.47106
C141_positive_9	POSITIVE	COL13A1	-1.26983
C139_negative	NEGATIVE	COL13A1	1.39607
C187_positive_5	POSITIVE	COL13A1	1.2469
C147_negative	NEGATIVE	COL13A1	1.7056
C140_negative	NEGATIVE	COL13A1	1.85769
C141_negative	NEGATIVE	COL13A1	0
C137_positive_2	POSITIVE	COL13A1	-1.80227
C187_negative	NEGATIVE	COL13A1	2.79554
C58_positive_2	POSITIVE	COL13A1	0.230612
C101_negative	NEGATIVE	COL13A1	1.4534
C140_positive_5	POSITIVE	COL13A1	0.778508
C168_negative	NEGATIVE	COL13A1	1.98963
C145_positive_7	POSITIVE	COL13A1	-0.736971
C101_positive_4	POSITIVE	COL13A1	-0.497761
C137_negative	NEGATIVE	COL13A1	1.31782
C190_positive_2	POSITIVE	COL13A1	0.0832173
C58_negative	NEGATIVE	COL13A1	0.0103904
C190_negative	NEGATIVE	COL13A1	0.349885
C33_positive_11	POSITIVE	COL13A1	-0.89657
C168_positive_4	POSITIVE	COL13A1	1.10199
C146_positive_14	POSITIVE	COL13A1	-1.58506
C138_negative	NEGATIVE	COL13A1	0.327876
C170_positive_4	POSITIVE	COL13A1	-0.631886
C108_negative	NEGATIVE	COL13A1	0.792654
C169_positive_4	POSITIVE	PCOLCE	0.750673
C33_negative	NEGATIVE	PCOLCE	1.62265
C138_positive_7	POSITIVE	PCOLCE	0.0311756
C145_negative	NEGATIVE	PCOLCE	1.75189
C169_negative	NEGATIVE	PCOLCE	0.850911
C146_negative	NEGATIVE	PCOLCE	0.219954
C108_positive_12	POSITIVE	PCOLCE	-1.01121
C139_positive_22	POSITIVE	PCOLCE	-0.405685
C147_positive_11	POSITIVE	PCOLCE	-2.47106
C141_positive_9	POSITIVE	PCOLCE	-0.125007
C139_negative	NEGATIVE	PCOLCE	1.2469
C187_positive_5	POSITIVE	PCOLCE	0.428353
C147_negative	NEGATIVE	PCOLCE	1.42415
C140_negative	NEGATIVE	PCOLCE	-0.104089
C141_negative	NEGATIVE	PCOLCE	1.18175
C137_positive_2	POSITIVE	PCOLCE	0.736971
C187_negative	NEGATIVE	PCOLCE	1.16111
C58_positive_2	POSITIVE	PCOLCE	1.54958
C101_negative	NEGATIVE	PCOLCE	1.01121
C140_positive_5	POSITIVE	PCOLCE	0.262746
C168_negative	NEGATIVE	PCOLCE	0.994032
C145_positive_7	POSITIVE	PCOLCE	0.764516
C101_positive_4	POSITIVE	PCOLCE	-0.86593
C137_negative	NEGATIVE	PCOLCE	0.836082
C190_positive_2	POSITIVE	PCOLCE	-0.657467
C58_negative	NEGATIVE	PCOLCE	-0.114542
C190_negative	NEGATIVE	PCOLCE	0.252006
C33_positive_11	POSITIVE	PCOLCE	-2.2945
C168_positive_4	POSITIVE	PCOLCE	-0.241295
C146_positive_14	POSITIVE	PCOLCE	-1.62265
C138_negative	NEGATIVE	PCOLCE	1.08312
C170_positive_4	POSITIVE	PCOLCE	-0.0207818
C108_negative	NEGATIVE	PCOLCE	1.4534

## Sheet: Figure 3C
Figure 3C: logCPM values used to create violin plots
sample_id	WHO_temp_severity	gene_id	logCPM
C10_positive_18	moderate	H2BC4	2.40171
C10_positive_21	moderate	H2BC4	2.1951
C10_positive_30	mild	H2BC4	1.15849
C101_negative	negative	H2BC4	0.474069
C103_negative	negative	H2BC4	2.05693
C104_negative	negative	H2BC4	1.17527
C105_negative	negative	H2BC4	2.84949
C106_negative	negative	H2BC4	2.78992
C108_negative	negative	H2BC4	1.07705
C11_positive_13	moderate	H2BC4	4.15119
C11_positive_17	moderate	H2BC4	4.69961
C11_positive_19	moderate	H2BC4	6.27867
C11_positive_21	mild	H2BC4	5.03307
C110_positive_11	mild	H2BC4	1.38328
C110_positive_14	mild	H2BC4	1.93585
C110_positive_2	moderate	H2BC4	2.60111
C110_positive_4	moderate	H2BC4	3.95955
C113_positive_19	moderate	H2BC4	4.65173
C113_positive_27	mild	H2BC4	1.52119
C114_positive_13	moderate	H2BC4	0.0631351
C114_positive_16	moderate	H2BC4	1.38106
C114_positive_24	mild	H2BC4	0.286007
C114_positive_27	mild	H2BC4	1.22537
C114_positive_31	mild	H2BC4	1.26958
C114_positive_5	moderate	H2BC4	2.38689
C114_positive_9	severe	H2BC4	2.04759
C116_positive_16	moderate	H2BC4	4.94132
C116_positive_26	moderate	H2BC4	2.43948
C12_positive_11	severe	H2BC4	5.87184
C12_positive_17	moderate	H2BC4	3.87907
C12_positive_19	mild	H2BC4	3.94006
C12_positive_22	mild	H2BC4	3.34886
C12_positive_24	mild	H2BC4	2.30186
C123_positive_18	moderate	H2BC4	4.00441
C123_positive_25	moderate	H2BC4	1.90417
C123_positive_35	mild	H2BC4	2.7174
C123_positive_7	severe	H2BC4	5.36429
C123_positive_10	severe	H2BC4	5.06861
C123_positive_12	severe	H2BC4	3.66845
C124_positive_16	mild	H2BC4	2.83408
C124_positive_9	moderate	H2BC4	3.61215
C124_positive_12	mild	H2BC4	2.33301
C126_positive_9	mild	H2BC4	1.80024
C126_positive_11	mild	H2BC4	0.810271
C126_positive_13	mild	H2BC4	0.429611
C126_positive_2	mild	H2BC4	0.815224
C126_positive_5	mild	H2BC4	1.31489
C126_positive_7	mild	H2BC4	1.08758
C127_positive_11	moderate	H2BC4	3.16948
C127_positive_14	moderate	H2BC4	2.61098
C127_positive_16	moderate	H2BC4	3.19947
C127_positive_21	mild	H2BC4	2.25057
C127_positive_23	mild	H2BC4	3.58968
C127_positive_5	moderate	H2BC4	4.91791
C128_positive_14	mild	H2BC4	2.25655
C128_positive_16	mild	H2BC4	2.29038
C128_positive_21	mild	H2BC4	2.74821
C128_positive_23	mild	H2BC4	2.74981
C128_positive_5	mild	H2BC4	2.90684
C129_positive_13	mild	H2BC4	4.7001
C129_positive_3	mild	H2BC4	7.23473
C129_positive_6	mild	H2BC4	2.71567
C129_positive_8	mild	H2BC4	3.00617
C130_negative	negative	H2BC4	0.83044
C132_positive_10	mild	H2BC4	1.55697
C132_positive_12	mild	H2BC4	1.03446
C132_positive_14	mild	H2BC4	2.20452
C132_positive_19	mild	H2BC4	1.43699
C132_positive_6	moderate	H2BC4	1.84872
C132_positive_8	moderate	H2BC4	1.26239
C105_positive_5	mild	H2BC4	1.74361
C105_positive_8	mild	H2BC4	0.543563
C105_positive_10	mild	H2BC4	0.0595725
C105_positive_15	mild	H2BC4	0.181427
C105_positive_17	mild	H2BC4	1.00402
C105_positive_3	mild	H2BC4	3.8721
C137_negative	negative	H2BC4	0.164197
C138_negative	negative	H2BC4	0.634349
C139_negative	negative	H2BC4	-0.251628
C140_negative	negative	H2BC4	-0.519759
C141_negative	negative	H2BC4	1.67051
C142_negative	negative	H2BC4	0.242612
C145_negative	negative	H2BC4	0.923111
C146_negative	negative	H2BC4	1.00451
C147_negative	negative	H2BC4	0.350551
C149_positive_14	mild	H2BC4	1.67587
C149_positive_3	mild	H2BC4	1.32554
C152_negative	negative	H2BC4	0.136025
C153_negative	negative	H2BC4	1.58039
C161_negative	negative	H2BC4	4.86957
C162_negative	negative	H2BC4	1.43726
C163_negative	negative	H2BC4	2.43204
C164_negative	negative	H2BC4	0.273323
C166_negative	negative	H2BC4	0.763295
C167_negative	negative	H2BC4	0.351957
C168_negative	negative	H2BC4	0.156888
C169_negative	negative	H2BC4	1.30617
C170_negative	negative	H2BC4	0.0724606
C173_negative	negative	H2BC4	2.86193
C18_positive_14	moderate	H2BC4	4.317
C18_positive_15	moderate	H2BC4	2.64773
C18_positive_17	mild	H2BC4	3.67142
C18_positive_19	mild	H2BC4	1.17117
C180_negative	negative	H2BC4	0.0534686
C187_negative	negative	H2BC4	2.58271
C189_negative	negative	H2BC4	3.11174
C190_negative	negative	H2BC4	2.29781
C193_negative	negative	H2BC4	1.1268
C195_negative	negative	H2BC4	0.101006
C197_negative	negative	H2BC4	2.0324
C20_positive_8	moderate	H2BC4	2.17879
C20_positive_12	moderate	H2BC4	1.72021
C20_positive_16	mild	H2BC4	2.04101
C201_negative	negative	H2BC4	0.823675
C21_positive_26	critical	H2BC4	4.44451
C21_positive_5	moderate	H2BC4	1.19152
C21_positive_10	severe	H2BC4	3.06979
C21_positive_12	severe	H2BC4	3.61495
C21_positive_16	critical	H2BC4	2.36078
C21_positive_20	critical	H2BC4	4.25979
C212_negative	negative	H2BC4	0.866147
C214_negative	negative	H2BC4	0.700096
C22_positive_8	mild	H2BC4	3.56414
C22_positive_11	mild	H2BC4	3.63152
C22_positive_13	mild	H2BC4	2.45032
C224_negative	negative	H2BC4	3.10182
C23_positive_8	moderate	H2BC4	3.11567
C23_positive_20	moderate	H2BC4	1.51524
C234_negative	negative	H2BC4	2.40493
C237_negative	negative	H2BC4	6.65766
C238_negative	negative	H2BC4	2.94794
C24_positive_8	mild	H2BC4	0.875837
C24_positive_11	mild	H2BC4	1.91046
C24_positive_13	mild	H2BC4	3.24448
C240_negative	negative	H2BC4	2.08159
C241_negative	negative	H2BC4	2.13619
C242_negative	negative	H2BC4	1.36106
C245_negative	negative	H2BC4	2.30156
C246_negative	negative	H2BC4	1.43859
C25_positive_14	mild	H2BC4	1.74871
C25_positive_16	mild	H2BC4	2.04682
C25_positive_18	mild	H2BC4	1.85543
C251_negative	negative	H2BC4	0.695749
C257_negative	negative	H2BC4	0.893384
C27_positive_6	mild	H2BC4	2.5225
C27_positive_8	mild	H2BC4	1.87325
C31_positive_4	mild	H2BC4	0.912362
C31_positive_8	mild	H2BC4	1.38043
C31_positive_11	mild	H2BC4	1.43247
C31_positive_13	mild	H2BC4	1.10774
C31_positive_15	mild	H2BC4	1.26652
C31_positive_18	mild	H2BC4	0.529136
C32_positive_16	critical	H2BC4	4.14943
C33_negative	negative	H2BC4	1.9706
C34_positive_0	mild	H2BC4	1.48614
C34_positive_7	mild	H2BC4	0.260493
C34_positive_9	mild	H2BC4	2.29675
C34_positive_11	mild	H2BC4	0.974806
C36_positive_10	mild	H2BC4	2.37648
C36_positive_12	mild	H2BC4	3.35037
C36_positive_16	mild	H2BC4	1.54861
C37_positive_9	critical	H2BC4	6.70546
C37_positive_12	critical	H2BC4	5.54994
C40_positive_18	critical	H2BC4	1.02633
C40_positive_21	severe	H2BC4	0.876356
C40_positive_31	mild	H2BC4	1.19009
C40_positive_2	mild	H2BC4	2.51803
C40_positive_9	moderate	H2BC4	1.84964
C40_positive_11	moderate	H2BC4	2.51424
C40_positive_14	moderate	H2BC4	3.22033
C42_positive_2	moderate	H2BC4	5.82323
C42_positive_4	moderate	H2BC4	5.80499
C42_positive_7	mild	H2BC4	4.12749
C42_positive_9	mild	H2BC4	2.77487
C42_positive_14	mild	H2BC4	2.83037
C47_positive_9	mild	H2BC4	3.92017
C47_positive_13	mild	H2BC4	3.91297
C47_positive_18	mild	H2BC4	1.94191
C48_positive_2	moderate	H2BC4	4.53044
C48_positive_4	critical	H2BC4	4.91132
C50_positive_14	severe	H2BC4	2.80603
C50_positive_16	moderate	H2BC4	4.80026
C50_positive_19	severe	H2BC4	3.09662
C50_positive_23	moderate	H2BC4	1.79763
C58_negative	negative	H2BC4	2.4126
C59_positive_12	mild	H2BC4	3.02125
C59_positive_16	mild	H2BC4	2.59614
C60_positive_29	moderate	H2BC4	1.30853
C60_positive_33	moderate	H2BC4	3.68465
C60_positive_37	moderate	H2BC4	1.77346
C60_positive_11	moderate	H2BC4	4.28044
C60_positive_13	moderate	H2BC4	3.81577
C63_positive_5	moderate	H2BC4	5.87414
C63_positive_8	moderate	H2BC4	4.3633
C63_positive_12	mild	H2BC4	3.8007
C63_positive_15	mild	H2BC4	1.9113
C63_positive_17	mild	H2BC4	2.17779
C64_negative	negative	H2BC4	3.35405
C65_positive_23	critical	H2BC4	4.43151
C65_positive_27	critical	H2BC4	3.89039
C65_positive_36	severe	H2BC4	1.75504
C65_positive_9	moderate	H2BC4	5.63546
C65_positive_13	severe	H2BC4	5.14914
C65_positive_15	critical	H2BC4	3.22264
C65_positive_17	critical	H2BC4	3.73956
C65_positive_20	severe	H2BC4	2.48459
C66_positive_5	severe	H2BC4	7.07762
C67_positive_3	moderate	H2BC4	4.67808
C68_positive_5	mild	H2BC4	0.758072
C69_negative	negative	H2BC4	1.99007
C7_positive_9	mild	H2BC4	2.22989
C7_positive_11	mild	H2BC4	1.01357
C73_positive_9	moderate	H2BC4	3.52564
C73_positive_11	mild	H2BC4	4.16297
C73_positive_14	mild	H2BC4	2.25291
C77_positive_11	moderate	H2BC4	1.26318
C80_positive_16	mild	H2BC4	4.30728
C82_positive_8	mild	H2BC4	0.466242
C82_positive_11	mild	H2BC4	3.23041
C84_positive_3	moderate	H2BC4	4.60777
C85_negative	negative	H2BC4	4.44611
C87_positive_13	mild	H2BC4	3.27846
C87_positive_9	mild	H2BC4	2.01071
C87_positive_11	mild	H2BC4	2.84096
C89_negative	negative	H2BC4	3.17184
C9_positive_12	mild	H2BC4	2.27075
C9_positive_17	mild	H2BC4	1.36159
C93_positive_20	mild	H2BC4	1.84881
C93_positive_7	mild	H2BC4	1.22734
C93_positive_10	mild	H2BC4	3.42048
C93_positive_13	moderate	H2BC4	1.33092
C93_positive_15	mild	H2BC4	1.49414
C99_positive_13	critical	H2BC4	5.17607
C99_positive_16	severe	H2BC4	3.06624
C10_positive_18	moderate	H2BC12	4.35875
C10_positive_21	moderate	H2BC12	4.13812
C10_positive_30	mild	H2BC12	3.85442
C101_negative	negative	H2BC12	3.08151
C103_negative	negative	H2BC12	3.92112
C104_negative	negative	H2BC12	3.28823
C105_negative	negative	H2BC12	4.40031
C106_negative	negative	H2BC12	3.24749
C108_negative	negative	H2BC12	3.21179
C11_positive_13	moderate	H2BC12	4.58725
C11_positive_17	moderate	H2BC12	4.95812
C11_positive_19	moderate	H2BC12	5.54067
C11_positive_21	mild	H2BC12	5.16812
C110_positive_11	mild	H2BC12	3.36
C110_positive_14	mild	H2BC12	3.62354
C110_positive_2	moderate	H2BC12	4.59284
C110_positive_4	moderate	H2BC12	4.14655
C113_positive_19	moderate	H2BC12	5.47787
C113_positive_27	mild	H2BC12	3.46657
C114_positive_13	moderate	H2BC12	3.18208
C114_positive_16	moderate	H2BC12	2.94911
C114_positive_24	mild	H2BC12	2.73082
C114_positive_27	mild	H2BC12	3.2756
C114_positive_31	mild	H2BC12	3.50931
C114_positive_5	moderate	H2BC12	3.57481
C114_positive_9	severe	H2BC12	3.01209
C116_positive_16	moderate	H2BC12	5.53468
C116_positive_26	moderate	H2BC12	4.07491
C12_positive_11	severe	H2BC12	5.63674
C12_positive_17	moderate	H2BC12	4.66705
C12_positive_19	mild	H2BC12	4.67233
C12_positive_22	mild	H2BC12	3.78455
C12_positive_24	mild	H2BC12	3.76213
C123_positive_18	moderate	H2BC12	5.37563
C123_positive_25	moderate	H2BC12	4.20503
C123_positive_35	mild	H2BC12	4.04052
C123_positive_7	severe	H2BC12	5.87829
C123_positive_10	severe	H2BC12	5.36412
C123_positive_12	severe	H2BC12	5.99568
C124_positive_16	mild	H2BC12	4.292
C124_positive_9	moderate	H2BC12	5.34082
C124_positive_12	mild	H2BC12	4.44788
C126_positive_9	mild	H2BC12	2.8211
C126_positive_11	mild	H2BC12	2.32312
C126_positive_13	mild	H2BC12	2.48863
C126_positive_2	mild	H2BC12	2.99488
C126_positive_5	mild	H2BC12	2.56001
C126_positive_7	mild	H2BC12	3.10828
C127_positive_11	moderate	H2BC12	4.21834
C127_positive_14	moderate	H2BC12	3.66346
C127_positive_16	moderate	H2BC12	4.1516
C127_positive_21	mild	H2BC12	3.66534
C127_positive_23	mild	H2BC12	3.98203
C127_positive_5	moderate	H2BC12	4.76237
C128_positive_14	mild	H2BC12	4.13909
C128_positive_16	mild	H2BC12	3.99834
C128_positive_21	mild	H2BC12	3.30167
C128_positive_23	mild	H2BC12	3.33088
C128_positive_5	mild	H2BC12	3.46381
C129_positive_13	mild	H2BC12	5.61377
C129_positive_3	mild	H2BC12	5.61172
C129_positive_6	mild	H2BC12	4.10117
C129_positive_8	mild	H2BC12	4.91369
C130_negative	negative	H2BC12	2.95908
C132_positive_10	mild	H2BC12	2.74137
C132_positive_12	mild	H2BC12	2.43136
C132_positive_14	mild	H2BC12	2.95942
C132_positive_19	mild	H2BC12	2.65778
C132_positive_6	moderate	H2BC12	2.74552
C132_positive_8	moderate	H2BC12	2.6073
C105_positive_5	mild	H2BC12	3.7218
C105_positive_8	mild	H2BC12	3.1261
C105_positive_10	mild	H2BC12	2.98013
C105_positive_15	mild	H2BC12	3.00048
C105_positive_17	mild	H2BC12	2.9054
C105_positive_3	mild	H2BC12	4.91011
C137_negative	negative	H2BC12	3.14126
C138_negative	negative	H2BC12	3.0321
C139_negative	negative	H2BC12	2.09111
C140_negative	negative	H2BC12	2.69802
C141_negative	negative	H2BC12	3.78811
C142_negative	negative	H2BC12	2.73482
C145_negative	negative	H2BC12	2.91213
C146_negative	negative	H2BC12	3.08352
C147_negative	negative	H2BC12	2.92935
C149_positive_14	mild	H2BC12	3.22962
C149_positive_3	mild	H2BC12	2.73627
C152_negative	negative	H2BC12	2.49448
C153_negative	negative	H2BC12	3.50884
C161_negative	negative	H2BC12	2.97236
C162_negative	negative	H2BC12	3.25163
C163_negative	negative	H2BC12	3.68797
C164_negative	negative	H2BC12	2.75481
C166_negative	negative	H2BC12	3.21252
C167_negative	negative	H2BC12	2.80456
C168_negative	negative	H2BC12	3.07757
C169_negative	negative	H2BC12	3.62768
C170_negative	negative	H2BC12	1.95958
C173_negative	negative	H2BC12	3.4295
C18_positive_14	moderate	H2BC12	4.74683
C18_positive_15	moderate	H2BC12	3.86512
C18_positive_17	mild	H2BC12	4.39741
C18_positive_19	mild	H2BC12	3.20498
C180_negative	negative	H2BC12	2.49883
C187_negative	negative	H2BC12	3.47857
C189_negative	negative	H2BC12	3.69459
C190_negative	negative	H2BC12	4.1154
C193_negative	negative	H2BC12	2.66655
C195_negative	negative	H2BC12	2.50471
C197_negative	negative	H2BC12	3.52975
C20_positive_8	moderate	H2BC12	4.47502
C20_positive_12	moderate	H2BC12	4.17024
C20_positive_16	mild	H2BC12	4.12748
C201_negative	negative	H2BC12	3.02851
C21_positive_26	critical	H2BC12	4.06235
C21_positive_5	moderate	H2BC12	3.23637
C21_positive_10	severe	H2BC12	4.12682
C21_positive_12	severe	H2BC12	4.72784
C21_positive_16	critical	H2BC12	4.20559
C21_positive_20	critical	H2BC12	4.74261
C212_negative	negative	H2BC12	2.75848
C214_negative	negative	H2BC12	2.87379
C22_positive_8	mild	H2BC12	3.9382
C22_positive_11	mild	H2BC12	4.12062
C22_positive_13	mild	H2BC12	3.60808
C224_negative	negative	H2BC12	3.39738
C23_positive_8	moderate	H2BC12	4.73289
C23_positive_20	moderate	H2BC12	3.6817
C234_negative	negative	H2BC12	3.14382
C237_negative	negative	H2BC12	5.37224
C238_negative	negative	H2BC12	3.77119
C24_positive_8	mild	H2BC12	3.74474
C24_positive_11	mild	H2BC12	3.29284
C24_positive_13	mild	H2BC12	3.97787
C240_negative	negative	H2BC12	3.16763
C241_negative	negative	H2BC12	2.78707
C242_negative	negative	H2BC12	3.28772
C245_negative	negative	H2BC12	3.80857
C246_negative	negative	H2BC12	2.28199
C25_positive_14	mild	H2BC12	4.06221
C25_positive_16	mild	H2BC12	4.08426
C25_positive_18	mild	H2BC12	3.95195
C251_negative	negative	H2BC12	2.73465
C257_negative	negative	H2BC12	2.74399
C27_positive_6	mild	H2BC12	4.47464
C27_positive_8	mild	H2BC12	3.47652
C31_positive_4	mild	H2BC12	2.87947
C31_positive_8	mild	H2BC12	3.18817
C31_positive_11	mild	H2BC12	2.89534
C31_positive_13	mild	H2BC12	3.09449
C31_positive_15	mild	H2BC12	2.87327
C31_positive_18	mild	H2BC12	2.72697
C32_positive_16	critical	H2BC12	4.43851
C33_negative	negative	H2BC12	3.36491
C34_positive_0	mild	H2BC12	3.84953
C34_positive_7	mild	H2BC12	3.14997
C34_positive_9	mild	H2BC12	3.26653
C34_positive_11	mild	H2BC12	3.1691
C36_positive_10	mild	H2BC12	3.49217
C36_positive_12	mild	H2BC12	3.81006
C36_positive_16	mild	H2BC12	3.01389
C37_positive_9	critical	H2BC12	5.53417
C37_positive_12	critical	H2BC12	5.36127
C40_positive_18	critical	H2BC12	3.76699
C40_positive_21	severe	H2BC12	3.19674
C40_positive_31	mild	H2BC12	3.57433
C40_positive_2	mild	H2BC12	4.20922
C40_positive_9	moderate	H2BC12	3.73007
C40_positive_11	moderate	H2BC12	3.92669
C40_positive_14	moderate	H2BC12	4.64894
C42_positive_2	moderate	H2BC12	4.72286
C42_positive_4	moderate	H2BC12	5.12507
C42_positive_7	mild	H2BC12	3.911
C42_positive_9	mild	H2BC12	3.88773
C42_positive_14	mild	H2BC12	4.09801
C47_positive_9	mild	H2BC12	3.8401
C47_positive_13	mild	H2BC12	4.00539
C47_positive_18	mild	H2BC12	3.39825
C48_positive_2	moderate	H2BC12	4.97089
C48_positive_4	critical	H2BC12	5.41219
C50_positive_14	severe	H2BC12	4.1204
C50_positive_16	moderate	H2BC12	4.53811
C50_positive_19	severe	H2BC12	3.78559
C50_positive_23	moderate	H2BC12	3.56404
C58_negative	negative	H2BC12	3.35416
C59_positive_12	mild	H2BC12	4.51303
C59_positive_16	mild	H2BC12	3.82736
C60_positive_29	moderate	H2BC12	3.00191
C60_positive_33	moderate	H2BC12	4.34814
C60_positive_37	moderate	H2BC12	3.24048
C60_positive_11	moderate	H2BC12	4.54468
C60_positive_13	moderate	H2BC12	4.07007
C63_positive_5	moderate	H2BC12	5.15976
C63_positive_8	moderate	H2BC12	4.00662
C63_positive_12	mild	H2BC12	4.30054
C63_positive_15	mild	H2BC12	3.61861
C63_positive_17	mild	H2BC12	3.94323
C64_negative	negative	H2BC12	4.53229
C65_positive_23	critical	H2BC12	5.15175
C65_positive_27	critical	H2BC12	4.81044
C65_positive_36	severe	H2BC12	4.06393
C65_positive_9	moderate	H2BC12	5.2978
C65_positive_13	severe	H2BC12	5.56684
C65_positive_15	critical	H2BC12	4.8747
C65_positive_17	critical	H2BC12	5.20867
C65_positive_20	severe	H2BC12	4.56662
C66_positive_5	severe	H2BC12	6.25454
C67_positive_3	moderate	H2BC12	5.71935
C68_positive_5	mild	H2BC12	3.81198
C69_negative	negative	H2BC12	3.55475
C7_positive_9	mild	H2BC12	4.00173
C7_positive_11	mild	H2BC12	3.44171
C73_positive_9	moderate	H2BC12	4.58236
C73_positive_11	mild	H2BC12	5.06196
C73_positive_14	mild	H2BC12	3.76709
C77_positive_11	moderate	H2BC12	3.34819
C80_positive_16	mild	H2BC12	4.67957
C82_positive_8	mild	H2BC12	2.61537
C82_positive_11	mild	H2BC12	5.0016
C84_positive_3	moderate	H2BC12	6.0106
C85_negative	negative	H2BC12	4.30761
C87_positive_13	mild	H2BC12	3.57579
C87_positive_9	mild	H2BC12	3.78763
C87_positive_11	mild	H2BC12	3.99789
C89_negative	negative	H2BC12	3.84858
C9_positive_12	mild	H2BC12	3.53888
C9_positive_17	mild	H2BC12	3.40553
C93_positive_20	mild	H2BC12	2.90796
C93_positive_7	mild	H2BC12	3.24404
C93_positive_10	mild	H2BC12	3.9735
C93_positive_13	moderate	H2BC12	3.39785
C93_positive_15	mild	H2BC12	3.50358
C99_positive_13	critical	H2BC12	5.91077
C99_positive_16	severe	H2BC12	5.32776
C10_positive_18	moderate	H2BC4	2.40171
C10_positive_21	moderate	H2BC4	2.1951
C10_positive_30	mild	H2BC4	1.15849
C101_negative	negative	H2BC4	0.474069
C103_negative	negative	H2BC4	2.05693
C104_negative	negative	H2BC4	1.17527
C105_negative	negative	H2BC4	2.84949
C106_negative	negative	H2BC4	2.78992
C108_negative	negative	H2BC4	1.07705
C11_positive_13	moderate	H2BC4	4.15119
C11_positive_17	moderate	H2BC4	4.69961
C11_positive_19	moderate	H2BC4	6.27867
C11_positive_21	mild	H2BC4	5.03307
C110_positive_11	mild	H2BC4	1.38328
C110_positive_14	mild	H2BC4	1.93585
C110_positive_2	moderate	H2BC4	2.60111
C110_positive_4	moderate	H2BC4	3.95955
C113_positive_19	moderate	H2BC4	4.65173
C113_positive_27	mild	H2BC4	1.52119
C114_positive_13	moderate	H2BC4	0.0631351
C114_positive_16	moderate	H2BC4	1.38106
C114_positive_24	mild	H2BC4	0.286007
C114_positive_27	mild	H2BC4	1.22537
C114_positive_31	mild	H2BC4	1.26958
C114_positive_5	moderate	H2BC4	2.38689
C114_positive_9	severe	H2BC4	2.04759
C116_positive_16	moderate	H2BC4	4.94132
C116_positive_26	moderate	H2BC4	2.43948
C12_positive_11	severe	H2BC4	5.87184
C12_positive_17	moderate	H2BC4	3.87907
C12_positive_19	mild	H2BC4	3.94006
C12_positive_22	mild	H2BC4	3.34886
C12_positive_24	mild	H2BC4	2.30186
C123_positive_18	moderate	H2BC4	4.00441
C123_positive_25	moderate	H2BC4	1.90417
C123_positive_35	mild	H2BC4	2.7174
C123_positive_7	severe	H2BC4	5.36429
C123_positive_10	severe	H2BC4	5.06861
C123_positive_12	severe	H2BC4	3.66845
C124_positive_16	mild	H2BC4	2.83408
C124_positive_9	moderate	H2BC4	3.61215
C124_positive_12	mild	H2BC4	2.33301
C126_positive_9	mild	H2BC4	1.80024
C126_positive_11	mild	H2BC4	0.810271
C126_positive_13	mild	H2BC4	0.429611
C126_positive_2	mild	H2BC4	0.815224
C126_positive_5	mild	H2BC4	1.31489
C126_positive_7	mild	H2BC4	1.08758
C127_positive_11	moderate	H2BC4	3.16948
C127_positive_14	moderate	H2BC4	2.61098
C127_positive_16	moderate	H2BC4	3.19947
C127_positive_21	mild	H2BC4	2.25057
C127_positive_23	mild	H2BC4	3.58968
C127_positive_5	moderate	H2BC4	4.91791
C128_positive_14	mild	H2BC4	2.25655
C128_positive_16	mild	H2BC4	2.29038
C128_positive_21	mild	H2BC4	2.74821
C128_positive_23	mild	H2BC4	2.74981
C128_positive_5	mild	H2BC4	2.90684
C129_positive_13	mild	H2BC4	4.7001
C129_positive_3	mild	H2BC4	7.23473
C129_positive_6	mild	H2BC4	2.71567
C129_positive_8	mild	H2BC4	3.00617
C130_negative	negative	H2BC4	0.83044
C132_positive_10	mild	H2BC4	1.55697
C132_positive_12	mild	H2BC4	1.03446
C132_positive_14	mild	H2BC4	2.20452
C132_positive_19	mild	H2BC4	1.43699
C132_positive_6	moderate	H2BC4	1.84872
C132_positive_8	moderate	H2BC4	1.26239
C105_positive_5	mild	H2BC4	1.74361
C105_positive_8	mild	H2BC4	0.543563
C105_positive_10	mild	H2BC4	0.0595725
C105_positive_15	mild	H2BC4	0.181427
C105_positive_17	mild	H2BC4	1.00402
C105_positive_3	mild	H2BC4	3.8721
C137_negative	negative	H2BC4	0.164197
C138_negative	negative	H2BC4	0.634349
C139_negative	negative	H2BC4	-0.251628
C140_negative	negative	H2BC4	-0.519759
C141_negative	negative	H2BC4	1.67051
C142_negative	negative	H2BC4	0.242612
C145_negative	negative	H2BC4	0.923111
C146_negative	negative	H2BC4	1.00451
C147_negative	negative	H2BC4	0.350551
C149_positive_14	mild	H2BC4	1.67587
C149_positive_3	mild	H2BC4	1.32554
C152_negative	negative	H2BC4	0.136025
C153_negative	negative	H2BC4	1.58039
C161_negative	negative	H2BC4	4.86957
C162_negative	negative	H2BC4	1.43726
C163_negative	negative	H2BC4	2.43204
C164_negative	negative	H2BC4	0.273323
C166_negative	negative	H2BC4	0.763295
C167_negative	negative	H2BC4	0.351957
C168_negative	negative	H2BC4	0.156888
C169_negative	negative	H2BC4	1.30617
C170_negative	negative	H2BC4	0.0724606
C173_negative	negative	H2BC4	2.86193
C18_positive_14	moderate	H2BC4	4.317
C18_positive_15	moderate	H2BC4	2.64773
C18_positive_17	mild	H2BC4	3.67142
C18_positive_19	mild	H2BC4	1.17117
C180_negative	negative	H2BC4	0.0534686
C187_negative	negative	H2BC4	2.58271
C189_negative	negative	H2BC4	3.11174
C190_negative	negative	H2BC4	2.29781
C193_negative	negative	H2BC4	1.1268
C195_negative	negative	H2BC4	0.101006
C197_negative	negative	H2BC4	2.0324
C20_positive_8	moderate	H2BC4	2.17879
C20_positive_12	moderate	H2BC4	1.72021
C20_positive_16	mild	H2BC4	2.04101
C201_negative	negative	H2BC4	0.823675
C21_positive_26	critical	H2BC4	4.44451
C21_positive_5	moderate	H2BC4	1.19152
C21_positive_10	severe	H2BC4	3.06979
C21_positive_12	severe	H2BC4	3.61495
C21_positive_16	critical	H2BC4	2.36078
C21_positive_20	critical	H2BC4	4.25979
C212_negative	negative	H2BC4	0.866147
C214_negative	negative	H2BC4	0.700096
C22_positive_8	mild	H2BC4	3.56414
C22_positive_11	mild	H2BC4	3.63152
C22_positive_13	mild	H2BC4	2.45032
C224_negative	negative	H2BC4	3.10182
C23_positive_8	moderate	H2BC4	3.11567
C23_positive_20	moderate	H2BC4	1.51524
C234_negative	negative	H2BC4	2.40493
C237_negative	negative	H2BC4	6.65766
C238_negative	negative	H2BC4	2.94794
C24_positive_8	mild	H2BC4	0.875837
C24_positive_11	mild	H2BC4	1.91046
C24_positive_13	mild	H2BC4	3.24448
C240_negative	negative	H2BC4	2.08159
C241_negative	negative	H2BC4	2.13619
C242_negative	negative	H2BC4	1.36106
C245_negative	negative	H2BC4	2.30156
C246_negative	negative	H2BC4	1.43859
C25_positive_14	mild	H2BC4	1.74871
C25_positive_16	mild	H2BC4	2.04682
C25_positive_18	mild	H2BC4	1.85543
C251_negative	negative	H2BC4	0.695749
C257_negative	negative	H2BC4	0.893384
C27_positive_6	mild	H2BC4	2.5225
C27_positive_8	mild	H2BC4	1.87325
C31_positive_4	mild	H2BC4	0.912362
C31_positive_8	mild	H2BC4	1.38043
C31_positive_11	mild	H2BC4	1.43247
C31_positive_13	mild	H2BC4	1.10774
C31_positive_15	mild	H2BC4	1.26652
C31_positive_18	mild	H2BC4	0.529136
C32_positive_16	critical	H2BC4	4.14943
C33_negative	negative	H2BC4	1.9706
C34_positive_0	mild	H2BC4	1.48614
C34_positive_7	mild	H2BC4	0.260493
C34_positive_9	mild	H2BC4	2.29675
C34_positive_11	mild	H2BC4	0.974806
C36_positive_10	mild	H2BC4	2.37648
C36_positive_12	mild	H2BC4	3.35037
C36_positive_16	mild	H2BC4	1.54861
C37_positive_9	critical	H2BC4	6.70546
C37_positive_12	critical	H2BC4	5.54994
C40_positive_18	critical	H2BC4	1.02633
C40_positive_21	severe	H2BC4	0.876356
C40_positive_31	mild	H2BC4	1.19009
C40_positive_2	mild	H2BC4	2.51803
C40_positive_9	moderate	H2BC4	1.84964
C40_positive_11	moderate	H2BC4	2.51424
C40_positive_14	moderate	H2BC4	3.22033
C42_positive_2	moderate	H2BC4	5.82323
C42_positive_4	moderate	H2BC4	5.80499
C42_positive_7	mild	H2BC4	4.12749
C42_positive_9	mild	H2BC4	2.77487
C42_positive_14	mild	H2BC4	2.83037
C47_positive_9	mild	H2BC4	3.92017
C47_positive_13	mild	H2BC4	3.91297
C47_positive_18	mild	H2BC4	1.94191
C48_positive_2	moderate	H2BC4	4.53044
C48_positive_4	critical	H2BC4	4.91132
C50_positive_14	severe	H2BC4	2.80603
C50_positive_16	moderate	H2BC4	4.80026
C50_positive_19	severe	H2BC4	3.09662
C50_positive_23	moderate	H2BC4	1.79763
C58_negative	negative	H2BC4	2.4126
C59_positive_12	mild	H2BC4	3.02125
C59_positive_16	mild	H2BC4	2.59614
C60_positive_29	moderate	H2BC4	1.30853
C60_positive_33	moderate	H2BC4	3.68465
C60_positive_37	moderate	H2BC4	1.77346
C60_positive_11	moderate	H2BC4	4.28044
C60_positive_13	moderate	H2BC4	3.81577
C63_positive_5	moderate	H2BC4	5.87414
C63_positive_8	moderate	H2BC4	4.3633
C63_positive_12	mild	H2BC4	3.8007
C63_positive_15	mild	H2BC4	1.9113
C63_positive_17	mild	H2BC4	2.17779
C64_negative	negative	H2BC4	3.35405
C65_positive_23	critical	H2BC4	4.43151
C65_positive_27	critical	H2BC4	3.89039
C65_positive_36	severe	H2BC4	1.75504
C65_positive_9	moderate	H2BC4	5.63546
C65_positive_13	severe	H2BC4	5.14914
C65_positive_15	critical	H2BC4	3.22264
C65_positive_17	critical	H2BC4	3.73956
C65_positive_20	severe	H2BC4	2.48459
C66_positive_5	severe	H2BC4	7.07762
C67_positive_3	moderate	H2BC4	4.67808
C68_positive_5	mild	H2BC4	0.758072
C69_negative	negative	H2BC4	1.99007
C7_positive_9	mild	H2BC4	2.22989
C7_positive_11	mild	H2BC4	1.01357
C73_positive_9	moderate	H2BC4	3.52564
C73_positive_11	mild	H2BC4	4.16297
C73_positive_14	mild	H2BC4	2.25291
C77_positive_11	moderate	H2BC4	1.26318
C80_positive_16	mild	H2BC4	4.30728
C82_positive_8	mild	H2BC4	0.466242
C82_positive_11	mild	H2BC4	3.23041
C84_positive_3	moderate	H2BC4	4.60777
C85_negative	negative	H2BC4	4.44611
C87_positive_13	mild	H2BC4	3.27846
C87_positive_9	mild	H2BC4	2.01071
C87_positive_11	mild	H2BC4	2.84096
C89_negative	negative	H2BC4	3.17184
C9_positive_12	mild	H2BC4	2.27075
C9_positive_17	mild	H2BC4	1.36159
C93_positive_20	mild	H2BC4	1.84881
C93_positive_7	mild	H2BC4	1.22734
C93_positive_10	mild	H2BC4	3.42048
C93_positive_13	moderate	H2BC4	1.33092
C93_positive_15	mild	H2BC4	1.49414
C99_positive_13	critical	H2BC4	5.17607
C99_positive_16	severe	H2BC4	3.06624
C10_positive_18	moderate	H2BC12	4.35875
C10_positive_21	moderate	H2BC12	4.13812
C10_positive_30	mild	H2BC12	3.85442
C101_negative	negative	H2BC12	3.08151
C103_negative	negative	H2BC12	3.92112
C104_negative	negative	H2BC12	3.28823
C105_negative	negative	H2BC12	4.40031
C106_negative	negative	H2BC12	3.24749
C108_negative	negative	H2BC12	3.21179
C11_positive_13	moderate	H2BC12	4.58725
C11_positive_17	moderate	H2BC12	4.95812
C11_positive_19	moderate	H2BC12	5.54067
C11_positive_21	mild	H2BC12	5.16812
C110_positive_11	mild	H2BC12	3.36
C110_positive_14	mild	H2BC12	3.62354
C110_positive_2	moderate	H2BC12	4.59284
C110_positive_4	moderate	H2BC12	4.14655
C113_positive_19	moderate	H2BC12	5.47787
C113_positive_27	mild	H2BC12	3.46657
C114_positive_13	moderate	H2BC12	3.18208
C114_positive_16	moderate	H2BC12	2.94911
C114_positive_24	mild	H2BC12	2.73082
C114_positive_27	mild	H2BC12	3.2756
C114_positive_31	mild	H2BC12	3.50931
C114_positive_5	moderate	H2BC12	3.57481
C114_positive_9	severe	H2BC12	3.01209
C116_positive_16	moderate	H2BC12	5.53468
C116_positive_26	moderate	H2BC12	4.07491
C12_positive_11	severe	H2BC12	5.63674
C12_positive_17	moderate	H2BC12	4.66705
C12_positive_19	mild	H2BC12	4.67233
C12_positive_22	mild	H2BC12	3.78455
C12_positive_24	mild	H2BC12	3.76213
C123_positive_18	moderate	H2BC12	5.37563
C123_positive_25	moderate	H2BC12	4.20503
C123_positive_35	mild	H2BC12	4.04052
C123_positive_7	severe	H2BC12	5.87829
C123_positive_10	severe	H2BC12	5.36412
C123_positive_12	severe	H2BC12	5.99568
C124_positive_16	mild	H2BC12	4.292
C124_positive_9	moderate	H2BC12	5.34082
C124_positive_12	mild	H2BC12	4.44788
C126_positive_9	mild	H2BC12	2.8211
C126_positive_11	mild	H2BC12	2.32312
C126_positive_13	mild	H2BC12	2.48863
C126_positive_2	mild	H2BC12	2.99488
C126_positive_5	mild	H2BC12	2.56001
C126_positive_7	mild	H2BC12	3.10828
C127_positive_11	moderate	H2BC12	4.21834
C127_positive_14	moderate	H2BC12	3.66346
C127_positive_16	moderate	H2BC12	4.1516
C127_positive_21	mild	H2BC12	3.66534
C127_positive_23	mild	H2BC12	3.98203
C127_positive_5	moderate	H2BC12	4.76237
C128_positive_14	mild	H2BC12	4.13909
C128_positive_16	mild	H2BC12	3.99834
C128_positive_21	mild	H2BC12	3.30167
C128_positive_23	mild	H2BC12	3.33088
C128_positive_5	mild	H2BC12	3.46381
C129_positive_13	mild	H2BC12	5.61377
C129_positive_3	mild	H2BC12	5.61172
C129_positive_6	mild	H2BC12	4.10117
C129_positive_8	mild	H2BC12	4.91369
C130_negative	negative	H2BC12	2.95908
C132_positive_10	mild	H2BC12	2.74137
C132_positive_12	mild	H2BC12	2.43136
C132_positive_14	mild	H2BC12	2.95942
C132_positive_19	mild	H2BC12	2.65778
C132_positive_6	moderate	H2BC12	2.74552
C132_positive_8	moderate	H2BC12	2.6073
C105_positive_5	mild	H2BC12	3.7218
C105_positive_8	mild	H2BC12	3.1261
C105_positive_10	mild	H2BC12	2.98013
C105_positive_15	mild	H2BC12	3.00048
C105_positive_17	mild	H2BC12	2.9054
C105_positive_3	mild	H2BC12	4.91011
C137_negative	negative	H2BC12	3.14126
C138_negative	negative	H2BC12	3.0321
C139_negative	negative	H2BC12	2.09111
C140_negative	negative	H2BC12	2.69802
C141_negative	negative	H2BC12	3.78811
C142_negative	negative	H2BC12	2.73482
C145_negative	negative	H2BC12	2.91213
C146_negative	negative	H2BC12	3.08352
C147_negative	negative	H2BC12	2.92935
C149_positive_14	mild	H2BC12	3.22962
C149_positive_3	mild	H2BC12	2.73627
C152_negative	negative	H2BC12	2.49448
C153_negative	negative	H2BC12	3.50884
C161_negative	negative	H2BC12	2.97236
C162_negative	negative	H2BC12	3.25163
C163_negative	negative	H2BC12	3.68797
C164_negative	negative	H2BC12	2.75481
C166_negative	negative	H2BC12	3.21252
C167_negative	negative	H2BC12	2.80456
C168_negative	negative	H2BC12	3.07757
C169_negative	negative	H2BC12	3.62768
C170_negative	negative	H2BC12	1.95958
C173_negative	negative	H2BC12	3.4295
C18_positive_14	moderate	H2BC12	4.74683
C18_positive_15	moderate	H2BC12	3.86512
C18_positive_17	mild	H2BC12	4.39741
C18_positive_19	mild	H2BC12	3.20498
C180_negative	negative	H2BC12	2.49883
C187_negative	negative	H2BC12	3.47857
C189_negative	negative	H2BC12	3.69459
C190_negative	negative	H2BC12	4.1154
C193_negative	negative	H2BC12	2.66655
C195_negative	negative	H2BC12	2.50471
C197_negative	negative	H2BC12	3.52975
C20_positive_8	moderate	H2BC12	4.47502
C20_positive_12	moderate	H2BC12	4.17024
C20_positive_16	mild	H2BC12	4.12748
C201_negative	negative	H2BC12	3.02851
C21_positive_26	critical	H2BC12	4.06235
C21_positive_5	moderate	H2BC12	3.23637
C21_positive_10	severe	H2BC12	4.12682
C21_positive_12	severe	H2BC12	4.72784
C21_positive_16	critical	H2BC12	4.20559
C21_positive_20	critical	H2BC12	4.74261
C212_negative	negative	H2BC12	2.75848
C214_negative	negative	H2BC12	2.87379
C22_positive_8	mild	H2BC12	3.9382
C22_positive_11	mild	H2BC12	4.12062
C22_positive_13	mild	H2BC12	3.60808
C224_negative	negative	H2BC12	3.39738
C23_positive_8	moderate	H2BC12	4.73289
C23_positive_20	moderate	H2BC12	3.6817
C234_negative	negative	H2BC12	3.14382
C237_negative	negative	H2BC12	5.37224
C238_negative	negative	H2BC12	3.77119
C24_positive_8	mild	H2BC12	3.74474
C24_positive_11	mild	H2BC12	3.29284
C24_positive_13	mild	H2BC12	3.97787
C240_negative	negative	H2BC12	3.16763
C241_negative	negative	H2BC12	2.78707
C242_negative	negative	H2BC12	3.28772
C245_negative	negative	H2BC12	3.80857
C246_negative	negative	H2BC12	2.28199
C25_positive_14	mild	H2BC12	4.06221
C25_positive_16	mild	H2BC12	4.08426
C25_positive_18	mild	H2BC12	3.95195
C251_negative	negative	H2BC12	2.73465
C257_negative	negative	H2BC12	2.74399
C27_positive_6	mild	H2BC12	4.47464
C27_positive_8	mild	H2BC12	3.47652
C31_positive_4	mild	H2BC12	2.87947
C31_positive_8	mild	H2BC12	3.18817
C31_positive_11	mild	H2BC12	2.89534
C31_positive_13	mild	H2BC12	3.09449
C31_positive_15	mild	H2BC12	2.87327
C31_positive_18	mild	H2BC12	2.72697
C32_positive_16	critical	H2BC12	4.43851
C33_negative	negative	H2BC12	3.36491
C34_positive_0	mild	H2BC12	3.84953
C34_positive_7	mild	H2BC12	3.14997
C34_positive_9	mild	H2BC12	3.26653
C34_positive_11	mild	H2BC12	3.1691
C36_positive_10	mild	H2BC12	3.49217
C36_positive_12	mild	H2BC12	3.81006
C36_positive_16	mild	H2BC12	3.01389
C37_positive_9	critical	H2BC12	5.53417
C37_positive_12	critical	H2BC12	5.36127
C40_positive_18	critical	H2BC12	3.76699
C40_positive_21	severe	H2BC12	3.19674
C40_positive_31	mild	H2BC12	3.57433
C40_positive_2	mild	H2BC12	4.20922
C40_positive_9	moderate	H2BC12	3.73007
C40_positive_11	moderate	H2BC12	3.92669
C40_positive_14	moderate	H2BC12	4.64894
C42_positive_2	moderate	H2BC12	4.72286
C42_positive_4	moderate	H2BC12	5.12507
C42_positive_7	mild	H2BC12	3.911
C42_positive_9	mild	H2BC12	3.88773
C42_positive_14	mild	H2BC12	4.09801
C47_positive_9	mild	H2BC12	3.8401
C47_positive_13	mild	H2BC12	4.00539
C47_positive_18	mild	H2BC12	3.39825
C48_positive_2	moderate	H2BC12	4.97089
C48_positive_4	critical	H2BC12	5.41219
C50_positive_14	severe	H2BC12	4.1204
C50_positive_16	moderate	H2BC12	4.53811
C50_positive_19	severe	H2BC12	3.78559
C50_positive_23	moderate	H2BC12	3.56404
C58_negative	negative	H2BC12	3.35416
C59_positive_12	mild	H2BC12	4.51303
C59_positive_16	mild	H2BC12	3.82736
C60_positive_29	moderate	H2BC12	3.00191
C60_positive_33	moderate	H2BC12	4.34814
C60_positive_37	moderate	H2BC12	3.24048
C60_positive_11	moderate	H2BC12	4.54468
C60_positive_13	moderate	H2BC12	4.07007
C63_positive_5	moderate	H2BC12	5.15976
C63_positive_8	moderate	H2BC12	4.00662
C63_positive_12	mild	H2BC12	4.30054
C63_positive_15	mild	H2BC12	3.61861
C63_positive_17	mild	H2BC12	3.94323
C64_negative	negative	H2BC12	4.53229
C65_positive_23	critical	H2BC12	5.15175
C65_positive_27	critical	H2BC12	4.81044
C65_positive_36	severe	H2BC12	4.06393
C65_positive_9	moderate	H2BC12	5.2978
C65_positive_13	severe	H2BC12	5.56684
C65_positive_15	critical	H2BC12	4.8747
C65_positive_17	critical	H2BC12	5.20867
C65_positive_20	severe	H2BC12	4.56662
C66_positive_5	severe	H2BC12	6.25454
C67_positive_3	moderate	H2BC12	5.71935
C68_positive_5	mild	H2BC12	3.81198
C69_negative	negative	H2BC12	3.55475
C7_positive_9	mild	H2BC12	4.00173
C7_positive_11	mild	H2BC12	3.44171
C73_positive_9	moderate	H2BC12	4.58236
C73_positive_11	mild	H2BC12	5.06196
C73_positive_14	mild	H2BC12	3.76709
C77_positive_11	moderate	H2BC12	3.34819
C80_positive_16	mild	H2BC12	4.67957
C82_positive_8	mild	H2BC12	2.61537
C82_positive_11	mild	H2BC12	5.0016
C84_positive_3	moderate	H2BC12	6.0106
C85_negative	negative	H2BC12	4.30761
C87_positive_13	mild	H2BC12	3.57579
C87_positive_9	mild	H2BC12	3.78763
C87_positive_11	mild	H2BC12	3.99789
C89_negative	negative	H2BC12	3.84858
C9_positive_12	mild	H2BC12	3.53888
C9_positive_17	mild	H2BC12	3.40553
C93_positive_20	mild	H2BC12	2.90796
C93_positive_7	mild	H2BC12	3.24404
C93_positive_10	mild	H2BC12	3.9735
C93_positive_13	moderate	H2BC12	3.39785
C93_positive_15	mild	H2BC12	3.50358
C99_positive_13	critical	H2BC12	5.91077
C99_positive_16	severe	H2BC12	5.32776
C10_positive_18	moderate	H2BC4	2.40171
C10_positive_21	moderate	H2BC4	2.1951
C10_positive_30	mild	H2BC4	1.15849
C101_negative	negative	H2BC4	0.474069
C103_negative	negative	H2BC4	2.05693
C104_negative	negative	H2BC4	1.17527
C105_negative	negative	H2BC4	2.84949
C106_negative	negative	H2BC4	2.78992
C108_negative	negative	H2BC4	1.07705
C11_positive_13	moderate	H2BC4	4.15119
C11_positive_17	moderate	H2BC4	4.69961
C11_positive_19	moderate	H2BC4	6.27867
C11_positive_21	mild	H2BC4	5.03307
C110_positive_11	mild	H2BC4	1.38328
C110_positive_14	mild	H2BC4	1.93585
C110_positive_2	moderate	H2BC4	2.60111
C110_positive_4	moderate	H2BC4	3.95955
C113_positive_19	moderate	H2BC4	4.65173
C113_positive_27	mild	H2BC4	1.52119
C114_positive_13	moderate	H2BC4	0.0631351
C114_positive_16	moderate	H2BC4	1.38106
C114_positive_24	mild	H2BC4	0.286007
C114_positive_27	mild	H2BC4	1.22537
C114_positive_31	mild	H2BC4	1.26958
C114_positive_5	moderate	H2BC4	2.38689
C114_positive_9	severe	H2BC4	2.04759
C116_positive_16	moderate	H2BC4	4.94132
C116_positive_26	moderate	H2BC4	2.43948
C12_positive_11	severe	H2BC4	5.87184
C12_positive_17	moderate	H2BC4	3.87907
C12_positive_19	mild	H2BC4	3.94006
C12_positive_22	mild	H2BC4	3.34886
C12_positive_24	mild	H2BC4	2.30186
C123_positive_18	moderate	H2BC4	4.00441
C123_positive_25	moderate	H2BC4	1.90417
C123_positive_35	mild	H2BC4	2.7174
C123_positive_7	severe	H2BC4	5.36429
C123_positive_10	severe	H2BC4	5.06861
C123_positive_12	severe	H2BC4	3.66845
C124_positive_16	mild	H2BC4	2.83408
C124_positive_9	moderate	H2BC4	3.61215
C124_positive_12	mild	H2BC4	2.33301
C126_positive_9	mild	H2BC4	1.80024
C126_positive_11	mild	H2BC4	0.810271
C126_positive_13	mild	H2BC4	0.429611
C126_positive_2	mild	H2BC4	0.815224
C126_positive_5	mild	H2BC4	1.31489
C126_positive_7	mild	H2BC4	1.08758
C127_positive_11	moderate	H2BC4	3.16948
C127_positive_14	moderate	H2BC4	2.61098
C127_positive_16	moderate	H2BC4	3.19947
C127_positive_21	mild	H2BC4	2.25057
C127_positive_23	mild	H2BC4	3.58968
C127_positive_5	moderate	H2BC4	4.91791
C128_positive_14	mild	H2BC4	2.25655
C128_positive_16	mild	H2BC4	2.29038
C128_positive_21	mild	H2BC4	2.74821
C128_positive_23	mild	H2BC4	2.74981
C128_positive_5	mild	H2BC4	2.90684
C129_positive_13	mild	H2BC4	4.7001
C129_positive_3	mild	H2BC4	7.23473
C129_positive_6	mild	H2BC4	2.71567
C129_positive_8	mild	H2BC4	3.00617
C130_negative	negative	H2BC4	0.83044
C132_positive_10	mild	H2BC4	1.55697
C132_positive_12	mild	H2BC4	1.03446
C132_positive_14	mild	H2BC4	2.20452
C132_positive_19	mild	H2BC4	1.43699
C132_positive_6	moderate	H2BC4	1.84872
C132_positive_8	moderate	H2BC4	1.26239
C105_positive_5	mild	H2BC4	1.74361
C105_positive_8	mild	H2BC4	0.543563
C105_positive_10	mild	H2BC4	0.0595725
C105_positive_15	mild	H2BC4	0.181427
C105_positive_17	mild	H2BC4	1.00402
C105_positive_3	mild	H2BC4	3.8721
C137_negative	negative	H2BC4	0.164197
C138_negative	negative	H2BC4	0.634349
C139_negative	negative	H2BC4	-0.251628
C140_negative	negative	H2BC4	-0.519759
C141_negative	negative	H2BC4	1.67051
C142_negative	negative	H2BC4	0.242612
C145_negative	negative	H2BC4	0.923111
C146_negative	negative	H2BC4	1.00451
C147_negative	negative	H2BC4	0.350551
C149_positive_14	mild	H2BC4	1.67587
C149_positive_3	mild	H2BC4	1.32554
C152_negative	negative	H2BC4	0.136025
C153_negative	negative	H2BC4	1.58039
C161_negative	negative	H2BC4	4.86957
C162_negative	negative	H2BC4	1.43726
C163_negative	negative	H2BC4	2.43204
C164_negative	negative	H2BC4	0.273323
C166_negative	negative	H2BC4	0.763295
C167_negative	negative	H2BC4	0.351957
C168_negative	negative	H2BC4	0.156888
C169_negative	negative	H2BC4	1.30617
C170_negative	negative	H2BC4	0.0724606
C173_negative	negative	H2BC4	2.86193
C18_positive_14	moderate	H2BC4	4.317
C18_positive_15	moderate	H2BC4	2.64773
C18_positive_17	mild	H2BC4	3.67142
C18_positive_19	mild	H2BC4	1.17117
C180_negative	negative	H2BC4	0.0534686
C187_negative	negative	H2BC4	2.58271
C189_negative	negative	H2BC4	3.11174
C190_negative	negative	H2BC4	2.29781
C193_negative	negative	H2BC4	1.1268
C195_negative	negative	H2BC4	0.101006
C197_negative	negative	H2BC4	2.0324
C20_positive_8	moderate	H2BC4	2.17879
C20_positive_12	moderate	H2BC4	1.72021
C20_positive_16	mild	H2BC4	2.04101
C201_negative	negative	H2BC4	0.823675
C21_positive_26	critical	H2BC4	4.44451
C21_positive_5	moderate	H2BC4	1.19152
C21_positive_10	severe	H2BC4	3.06979
C21_positive_12	severe	H2BC4	3.61495
C21_positive_16	critical	H2BC4	2.36078
C21_positive_20	critical	H2BC4	4.25979
C212_negative	negative	H2BC4	0.866147
C214_negative	negative	H2BC4	0.700096
C22_positive_8	mild	H2BC4	3.56414
C22_positive_11	mild	H2BC4	3.63152
C22_positive_13	mild	H2BC4	2.45032
C224_negative	negative	H2BC4	3.10182
C23_positive_8	moderate	H2BC4	3.11567
C23_positive_20	moderate	H2BC4	1.51524
C234_negative	negative	H2BC4	2.40493
C237_negative	negative	H2BC4	6.65766
C238_negative	negative	H2BC4	2.94794
C24_positive_8	mild	H2BC4	0.875837
C24_positive_11	mild	H2BC4	1.91046
C24_positive_13	mild	H2BC4	3.24448
C240_negative	negative	H2BC4	2.08159
C241_negative	negative	H2BC4	2.13619
C242_negative	negative	H2BC4	1.36106
C245_negative	negative	H2BC4	2.30156
C246_negative	negative	H2BC4	1.43859
C25_positive_14	mild	H2BC4	1.74871
C25_positive_16	mild	H2BC4	2.04682
C25_positive_18	mild	H2BC4	1.85543
C251_negative	negative	H2BC4	0.695749
C257_negative	negative	H2BC4	0.893384
C27_positive_6	mild	H2BC4	2.5225
C27_positive_8	mild	H2BC4	1.87325
C31_positive_4	mild	H2BC4	0.912362
C31_positive_8	mild	H2BC4	1.38043
C31_positive_11	mild	H2BC4	1.43247
C31_positive_13	mild	H2BC4	1.10774
C31_positive_15	mild	H2BC4	1.26652
C31_positive_18	mild	H2BC4	0.529136
C32_positive_16	critical	H2BC4	4.14943
C33_negative	negative	H2BC4	1.9706
C34_positive_0	mild	H2BC4	1.48614
C34_positive_7	mild	H2BC4	0.260493
C34_positive_9	mild	H2BC4	2.29675
C34_positive_11	mild	H2BC4	0.974806
C36_positive_10	mild	H2BC4	2.37648
C36_positive_12	mild	H2BC4	3.35037
C36_positive_16	mild	H2BC4	1.54861
C37_positive_9	critical	H2BC4	6.70546
C37_positive_12	critical	H2BC4	5.54994
C40_positive_18	critical	H2BC4	1.02633
C40_positive_21	severe	H2BC4	0.876356
C40_positive_31	mild	H2BC4	1.19009
C40_positive_2	mild	H2BC4	2.51803
C40_positive_9	moderate	H2BC4	1.84964
C40_positive_11	moderate	H2BC4	2.51424
C40_positive_14	moderate	H2BC4	3.22033
C42_positive_2	moderate	H2BC4	5.82323
C42_positive_4	moderate	H2BC4	5.80499
C42_positive_7	mild	H2BC4	4.12749
C42_positive_9	mild	H2BC4	2.77487
C42_positive_14	mild	H2BC4	2.83037
C47_positive_9	mild	H2BC4	3.92017
C47_positive_13	mild	H2BC4	3.91297
C47_positive_18	mild	H2BC4	1.94191
C48_positive_2	moderate	H2BC4	4.53044
C48_positive_4	critical	H2BC4	4.91132
C50_positive_14	severe	H2BC4	2.80603
C50_positive_16	moderate	H2BC4	4.80026
C50_positive_19	severe	H2BC4	3.09662
C50_positive_23	moderate	H2BC4	1.79763
C58_negative	negative	H2BC4	2.4126
C59_positive_12	mild	H2BC4	3.02125
C59_positive_16	mild	H2BC4	2.59614
C60_positive_29	moderate	H2BC4	1.30853
C60_positive_33	moderate	H2BC4	3.68465
C60_positive_37	moderate	H2BC4	1.77346
C60_positive_11	moderate	H2BC4	4.28044
C60_positive_13	moderate	H2BC4	3.81577
C63_positive_5	moderate	H2BC4	5.87414
C63_positive_8	moderate	H2BC4	4.3633
C63_positive_12	mild	H2BC4	3.8007
C63_positive_15	mild	H2BC4	1.9113
C63_positive_17	mild	H2BC4	2.17779
C64_negative	negative	H2BC4	3.35405
C65_positive_23	critical	H2BC4	4.43151
C65_positive_27	critical	H2BC4	3.89039
C65_positive_36	severe	H2BC4	1.75504
C65_positive_9	moderate	H2BC4	5.63546
C65_positive_13	severe	H2BC4	5.14914
C65_positive_15	critical	H2BC4	3.22264
C65_positive_17	critical	H2BC4	3.73956
C65_positive_20	severe	H2BC4	2.48459
C66_positive_5	severe	H2BC4	7.07762
C67_positive_3	moderate	H2BC4	4.67808
C68_positive_5	mild	H2BC4	0.758072
C69_negative	negative	H2BC4	1.99007
C7_positive_9	mild	H2BC4	2.22989
C7_positive_11	mild	H2BC4	1.01357
C73_positive_9	moderate	H2BC4	3.52564
C73_positive_11	mild	H2BC4	4.16297
C73_positive_14	mild	H2BC4	2.25291
C77_positive_11	moderate	H2BC4	1.26318
C80_positive_16	mild	H2BC4	4.30728
C82_positive_8	mild	H2BC4	0.466242
C82_positive_11	mild	H2BC4	3.23041
C84_positive_3	moderate	H2BC4	4.60777
C85_negative	negative	H2BC4	4.44611
C87_positive_13	mild	H2BC4	3.27846
C87_positive_9	mild	H2BC4	2.01071
C87_positive_11	mild	H2BC4	2.84096
C89_negative	negative	H2BC4	3.17184
C9_positive_12	mild	H2BC4	2.27075
C9_positive_17	mild	H2BC4	1.36159
C93_positive_20	mild	H2BC4	1.84881
C93_positive_7	mild	H2BC4	1.22734
C93_positive_10	mild	H2BC4	3.42048
C93_positive_13	moderate	H2BC4	1.33092
C93_positive_15	mild	H2BC4	1.49414
C99_positive_13	critical	H2BC4	5.17607
C99_positive_16	severe	H2BC4	3.06624
C10_positive_18	moderate	H2BC12	4.35875
C10_positive_21	moderate	H2BC12	4.13812
C10_positive_30	mild	H2BC12	3.85442
C101_negative	negative	H2BC12	3.08151
C103_negative	negative	H2BC12	3.92112
C104_negative	negative	H2BC12	3.28823
C105_negative	negative	H2BC12	4.40031
C106_negative	negative	H2BC12	3.24749
C108_negative	negative	H2BC12	3.21179
C11_positive_13	moderate	H2BC12	4.58725
C11_positive_17	moderate	H2BC12	4.95812
C11_positive_19	moderate	H2BC12	5.54067
C11_positive_21	mild	H2BC12	5.16812
C110_positive_11	mild	H2BC12	3.36
C110_positive_14	mild	H2BC12	3.62354
C110_positive_2	moderate	H2BC12	4.59284
C110_positive_4	moderate	H2BC12	4.14655
C113_positive_19	moderate	H2BC12	5.47787
C113_positive_27	mild	H2BC12	3.46657
C114_positive_13	moderate	H2BC12	3.18208
C114_positive_16	moderate	H2BC12	2.94911
C114_positive_24	mild	H2BC12	2.73082
C114_positive_27	mild	H2BC12	3.2756
C114_positive_31	mild	H2BC12	3.50931
C114_positive_5	moderate	H2BC12	3.57481
C114_positive_9	severe	H2BC12	3.01209
C116_positive_16	moderate	H2BC12	5.53468
C116_positive_26	moderate	H2BC12	4.07491
C12_positive_11	severe	H2BC12	5.63674
C12_positive_17	moderate	H2BC12	4.66705
C12_positive_19	mild	H2BC12	4.67233
C12_positive_22	mild	H2BC12	3.78455
C12_positive_24	mild	H2BC12	3.76213
C123_positive_18	moderate	H2BC12	5.37563
C123_positive_25	moderate	H2BC12	4.20503
C123_positive_35	mild	H2BC12	4.04052
C123_positive_7	severe	H2BC12	5.87829
C123_positive_10	severe	H2BC12	5.36412
C123_positive_12	severe	H2BC12	5.99568
C124_positive_16	mild	H2BC12	4.292
C124_positive_9	moderate	H2BC12	5.34082
C124_positive_12	mild	H2BC12	4.44788
C126_positive_9	mild	H2BC12	2.8211
C126_positive_11	mild	H2BC12	2.32312
C126_positive_13	mild	H2BC12	2.48863
C126_positive_2	mild	H2BC12	2.99488
C126_positive_5	mild	H2BC12	2.56001
C126_positive_7	mild	H2BC12	3.10828
C127_positive_11	moderate	H2BC12	4.21834
C127_positive_14	moderate	H2BC12	3.66346
C127_positive_16	moderate	H2BC12	4.1516
C127_positive_21	mild	H2BC12	3.66534
C127_positive_23	mild	H2BC12	3.98203
C127_positive_5	moderate	H2BC12	4.76237
C128_positive_14	mild	H2BC12	4.13909
C128_positive_16	mild	H2BC12	3.99834
C128_positive_21	mild	H2BC12	3.30167
C128_positive_23	mild	H2BC12	3.33088
C128_positive_5	mild	H2BC12	3.46381
C129_positive_13	mild	H2BC12	5.61377
C129_positive_3	mild	H2BC12	5.61172
C129_positive_6	mild	H2BC12	4.10117
C129_positive_8	mild	H2BC12	4.91369
C130_negative	negative	H2BC12	2.95908
C132_positive_10	mild	H2BC12	2.74137
C132_positive_12	mild	H2BC12	2.43136
C132_positive_14	mild	H2BC12	2.95942
C132_positive_19	mild	H2BC12	2.65778
C132_positive_6	moderate	H2BC12	2.74552
C132_positive_8	moderate	H2BC12	2.6073
C105_positive_5	mild	H2BC12	3.7218
C105_positive_8	mild	H2BC12	3.1261
C105_positive_10	mild	H2BC12	2.98013
C105_positive_15	mild	H2BC12	3.00048
C105_positive_17	mild	H2BC12	2.9054
C105_positive_3	mild	H2BC12	4.91011
C137_negative	negative	H2BC12	3.14126
C138_negative	negative	H2BC12	3.0321
C139_negative	negative	H2BC12	2.09111
C140_negative	negative	H2BC12	2.69802
C141_negative	negative	H2BC12	3.78811
C142_negative	negative	H2BC12	2.73482
C145_negative	negative	H2BC12	2.91213
C146_negative	negative	H2BC12	3.08352
C147_negative	negative	H2BC12	2.92935
C149_positive_14	mild	H2BC12	3.22962
C149_positive_3	mild	H2BC12	2.73627
C152_negative	negative	H2BC12	2.49448
C153_negative	negative	H2BC12	3.50884
C161_negative	negative	H2BC12	2.97236
C162_negative	negative	H2BC12	3.25163
C163_negative	negative	H2BC12	3.68797
C164_negative	negative	H2BC12	2.75481
C166_negative	negative	H2BC12	3.21252
C167_negative	negative	H2BC12	2.80456
C168_negative	negative	H2BC12	3.07757
C169_negative	negative	H2BC12	3.62768
C170_negative	negative	H2BC12	1.95958
C173_negative	negative	H2BC12	3.4295
C18_positive_14	moderate	H2BC12	4.74683
C18_positive_15	moderate	H2BC12	3.86512
C18_positive_17	mild	H2BC12	4.39741
C18_positive_19	mild	H2BC12	3.20498
C180_negative	negative	H2BC12	2.49883
C187_negative	negative	H2BC12	3.47857
C189_negative	negative	H2BC12	3.69459
C190_negative	negative	H2BC12	4.1154
C193_negative	negative	H2BC12	2.66655
C195_negative	negative	H2BC12	2.50471
C197_negative	negative	H2BC12	3.52975
C20_positive_8	moderate	H2BC12	4.47502
C20_positive_12	moderate	H2BC12	4.17024
C20_positive_16	mild	H2BC12	4.12748
C201_negative	negative	H2BC12	3.02851
C21_positive_26	critical	H2BC12	4.06235
C21_positive_5	moderate	H2BC12	3.23637
C21_positive_10	severe	H2BC12	4.12682
C21_positive_12	severe	H2BC12	4.72784
C21_positive_16	critical	H2BC12	4.20559
C21_positive_20	critical	H2BC12	4.74261
C212_negative	negative	H2BC12	2.75848
C214_negative	negative	H2BC12	2.87379
C22_positive_8	mild	H2BC12	3.9382
C22_positive_11	mild	H2BC12	4.12062
C22_positive_13	mild	H2BC12	3.60808
C224_negative	negative	H2BC12	3.39738
C23_positive_8	moderate	H2BC12	4.73289
C23_positive_20	moderate	H2BC12	3.6817
C234_negative	negative	H2BC12	3.14382
C237_negative	negative	H2BC12	5.37224
C238_negative	negative	H2BC12	3.77119
C24_positive_8	mild	H2BC12	3.74474
C24_positive_11	mild	H2BC12	3.29284
C24_positive_13	mild	H2BC12	3.97787
C240_negative	negative	H2BC12	3.16763
C241_negative	negative	H2BC12	2.78707
C242_negative	negative	H2BC12	3.28772
C245_negative	negative	H2BC12	3.80857
C246_negative	negative	H2BC12	2.28199
C25_positive_14	mild	H2BC12	4.06221
C25_positive_16	mild	H2BC12	4.08426
C25_positive_18	mild	H2BC12	3.95195
C251_negative	negative	H2BC12	2.73465
C257_negative	negative	H2BC12	2.74399
C27_positive_6	mild	H2BC12	4.47464
C27_positive_8	mild	H2BC12	3.47652
C31_positive_4	mild	H2BC12	2.87947
C31_positive_8	mild	H2BC12	3.18817
C31_positive_11	mild	H2BC12	2.89534
C31_positive_13	mild	H2BC12	3.09449
C31_positive_15	mild	H2BC12	2.87327
C31_positive_18	mild	H2BC12	2.72697
C32_positive_16	critical	H2BC12	4.43851
C33_negative	negative	H2BC12	3.36491
C34_positive_0	mild	H2BC12	3.84953
C34_positive_7	mild	H2BC12	3.14997
C34_positive_9	mild	H2BC12	3.26653
C34_positive_11	mild	H2BC12	3.1691
C36_positive_10	mild	H2BC12	3.49217
C36_positive_12	mild	H2BC12	3.81006
C36_positive_16	mild	H2BC12	3.01389
C37_positive_9	critical	H2BC12	5.53417
C37_positive_12	critical	H2BC12	5.36127
C40_positive_18	critical	H2BC12	3.76699
C40_positive_21	severe	H2BC12	3.19674
C40_positive_31	mild	H2BC12	3.57433
C40_positive_2	mild	H2BC12	4.20922
C40_positive_9	moderate	H2BC12	3.73007
C40_positive_11	moderate	H2BC12	3.92669
C40_positive_14	moderate	H2BC12	4.64894
C42_positive_2	moderate	H2BC12	4.72286
C42_positive_4	moderate	H2BC12	5.12507
C42_positive_7	mild	H2BC12	3.911
C42_positive_9	mild	H2BC12	3.88773
C42_positive_14	mild	H2BC12	4.09801
C47_positive_9	mild	H2BC12	3.8401
C47_positive_13	mild	H2BC12	4.00539
C47_positive_18	mild	H2BC12	3.39825
C48_positive_2	moderate	H2BC12	4.97089
C48_positive_4	critical	H2BC12	5.41219
C50_positive_14	severe	H2BC12	4.1204
C50_positive_16	moderate	H2BC12	4.53811
C50_positive_19	severe	H2BC12	3.78559
C50_positive_23	moderate	H2BC12	3.56404
C58_negative	negative	H2BC12	3.35416
C59_positive_12	mild	H2BC12	4.51303
C59_positive_16	mild	H2BC12	3.82736
C60_positive_29	moderate	H2BC12	3.00191
C60_positive_33	moderate	H2BC12	4.34814
C60_positive_37	moderate	H2BC12	3.24048
C60_positive_11	moderate	H2BC12	4.54468
C60_positive_13	moderate	H2BC12	4.07007
C63_positive_5	moderate	H2BC12	5.15976
C63_positive_8	moderate	H2BC12	4.00662
C63_positive_12	mild	H2BC12	4.30054
C63_positive_15	mild	H2BC12	3.61861
C63_positive_17	mild	H2BC12	3.94323
C64_negative	negative	H2BC12	4.53229
C65_positive_23	critical	H2BC12	5.15175
C65_positive_27	critical	H2BC12	4.81044
C65_positive_36	severe	H2BC12	4.06393
C65_positive_9	moderate	H2BC12	5.2978
C65_positive_13	severe	H2BC12	5.56684
C65_positive_15	critical	H2BC12	4.8747
C65_positive_17	critical	H2BC12	5.20867
C65_positive_20	severe	H2BC12	4.56662
C66_positive_5	severe	H2BC12	6.25454
C67_positive_3	moderate	H2BC12	5.71935
C68_positive_5	mild	H2BC12	3.81198
C69_negative	negative	H2BC12	3.55475
C7_positive_9	mild	H2BC12	4.00173
C7_positive_11	mild	H2BC12	3.44171
C73_positive_9	moderate	H2BC12	4.58236
C73_positive_11	mild	H2BC12	5.06196
C73_positive_14	mild	H2BC12	3.76709
C77_positive_11	moderate	H2BC12	3.34819
C80_positive_16	mild	H2BC12	4.67957
C82_positive_8	mild	H2BC12	2.61537
C82_positive_11	mild	H2BC12	5.0016
C84_positive_3	moderate	H2BC12	6.0106
C85_negative	negative	H2BC12	4.30761
C87_positive_13	mild	H2BC12	3.57579
C87_positive_9	mild	H2BC12	3.78763
C87_positive_11	mild	H2BC12	3.99789
C89_negative	negative	H2BC12	3.84858
C9_positive_12	mild	H2BC12	3.53888
C9_positive_17	mild	H2BC12	3.40553
C93_positive_20	mild	H2BC12	2.90796
C93_positive_7	mild	H2BC12	3.24404
C93_positive_10	mild	H2BC12	3.9735
C93_positive_13	moderate	H2BC12	3.39785
C93_positive_15	mild	H2BC12	3.50358
C99_positive_13	critical	H2BC12	5.91077
C99_positive_16	severe	H2BC12	5.32776
C10_positive_18	moderate	H2BC4	2.40171
C10_positive_21	moderate	H2BC4	2.1951
C10_positive_30	mild	H2BC4	1.15849
C101_negative	negative	H2BC4	0.474069
C103_negative	negative	H2BC4	2.05693
C104_negative	negative	H2BC4	1.17527
C105_negative	negative	H2BC4	2.84949
C106_negative	negative	H2BC4	2.78992
C108_negative	negative	H2BC4	1.07705
C11_positive_13	moderate	H2BC4	4.15119
C11_positive_17	moderate	H2BC4	4.69961
C11_positive_19	moderate	H2BC4	6.27867
C11_positive_21	mild	H2BC4	5.03307
C110_positive_11	mild	H2BC4	1.38328
C110_positive_14	mild	H2BC4	1.93585
C110_positive_2	moderate	H2BC4	2.60111
C110_positive_4	moderate	H2BC4	3.95955
C113_positive_19	moderate	H2BC4	4.65173
C113_positive_27	mild	H2BC4	1.52119
C114_positive_13	moderate	H2BC4	0.0631351
C114_positive_16	moderate	H2BC4	1.38106
C114_positive_24	mild	H2BC4	0.286007
C114_positive_27	mild	H2BC4	1.22537
C114_positive_31	mild	H2BC4	1.26958
C114_positive_5	moderate	H2BC4	2.38689
C114_positive_9	severe	H2BC4	2.04759
C116_positive_16	moderate	H2BC4	4.94132
C116_positive_26	moderate	H2BC4	2.43948
C12_positive_11	severe	H2BC4	5.87184
C12_positive_17	moderate	H2BC4	3.87907
C12_positive_19	mild	H2BC4	3.94006
C12_positive_22	mild	H2BC4	3.34886
C12_positive_24	mild	H2BC4	2.30186
C123_positive_18	moderate	H2BC4	4.00441
C123_positive_25	moderate	H2BC4	1.90417
C123_positive_35	mild	H2BC4	2.7174
C123_positive_7	severe	H2BC4	5.36429
C123_positive_10	severe	H2BC4	5.06861
C123_positive_12	severe	H2BC4	3.66845
C124_positive_16	mild	H2BC4	2.83408
C124_positive_9	moderate	H2BC4	3.61215
C124_positive_12	mild	H2BC4	2.33301
C126_positive_9	mild	H2BC4	1.80024
C126_positive_11	mild	H2BC4	0.810271
C126_positive_13	mild	H2BC4	0.429611
C126_positive_2	mild	H2BC4	0.815224
C126_positive_5	mild	H2BC4	1.31489
C126_positive_7	mild	H2BC4	1.08758
C127_positive_11	moderate	H2BC4	3.16948
C127_positive_14	moderate	H2BC4	2.61098
C127_positive_16	moderate	H2BC4	3.19947
C127_positive_21	mild	H2BC4	2.25057
C127_positive_23	mild	H2BC4	3.58968
C127_positive_5	moderate	H2BC4	4.91791
C128_positive_14	mild	H2BC4	2.25655
C128_positive_16	mild	H2BC4	2.29038
C128_positive_21	mild	H2BC4	2.74821
C128_positive_23	mild	H2BC4	2.74981
C128_positive_5	mild	H2BC4	2.90684
C129_positive_13	mild	H2BC4	4.7001
C129_positive_3	mild	H2BC4	7.23473
C129_positive_6	mild	H2BC4	2.71567
C129_positive_8	mild	H2BC4	3.00617
C130_negative	negative	H2BC4	0.83044
C132_positive_10	mild	H2BC4	1.55697
C132_positive_12	mild	H2BC4	1.03446
C132_positive_14	mild	H2BC4	2.20452
C132_positive_19	mild	H2BC4	1.43699
C132_positive_6	moderate	H2BC4	1.84872
C132_positive_8	moderate	H2BC4	1.26239
C105_positive_5	mild	H2BC4	1.74361
C105_positive_8	mild	H2BC4	0.543563
C105_positive_10	mild	H2BC4	0.0595725
C105_positive_15	mild	H2BC4	0.181427
C105_positive_17	mild	H2BC4	1.00402
C105_positive_3	mild	H2BC4	3.8721
C137_negative	negative	H2BC4	0.164197
C138_negative	negative	H2BC4	0.634349
C139_negative	negative	H2BC4	-0.251628
C140_negative	negative	H2BC4	-0.519759
C141_negative	negative	H2BC4	1.67051
C142_negative	negative	H2BC4	0.242612
C145_negative	negative	H2BC4	0.923111
C146_negative	negative	H2BC4	1.00451
C147_negative	negative	H2BC4	0.350551
C149_positive_14	mild	H2BC4	1.67587
C149_positive_3	mild	H2BC4	1.32554
C152_negative	negative	H2BC4	0.136025
C153_negative	negative	H2BC4	1.58039
C161_negative	negative	H2BC4	4.86957
C162_negative	negative	H2BC4	1.43726
C163_negative	negative	H2BC4	2.43204
C164_negative	negative	H2BC4	0.273323
C166_negative	negative	H2BC4	0.763295
C167_negative	negative	H2BC4	0.351957
C168_negative	negative	H2BC4	0.156888
C169_negative	negative	H2BC4	1.30617
C170_negative	negative	H2BC4	0.0724606
C173_negative	negative	H2BC4	2.86193
C18_positive_14	moderate	H2BC4	4.317
C18_positive_15	moderate	H2BC4	2.64773
C18_positive_17	mild	H2BC4	3.67142
C18_positive_19	mild	H2BC4	1.17117
C180_negative	negative	H2BC4	0.0534686
C187_negative	negative	H2BC4	2.58271
C189_negative	negative	H2BC4	3.11174
C190_negative	negative	H2BC4	2.29781
C193_negative	negative	H2BC4	1.1268
C195_negative	negative	H2BC4	0.101006
C197_negative	negative	H2BC4	2.0324
C20_positive_8	moderate	H2BC4	2.17879
C20_positive_12	moderate	H2BC4	1.72021
C20_positive_16	mild	H2BC4	2.04101
C201_negative	negative	H2BC4	0.823675
C21_positive_26	critical	H2BC4	4.44451
C21_positive_5	moderate	H2BC4	1.19152
C21_positive_10	severe	H2BC4	3.06979
C21_positive_12	severe	H2BC4	3.61495
C21_positive_16	critical	H2BC4	2.36078
C21_positive_20	critical	H2BC4	4.25979
C212_negative	negative	H2BC4	0.866147
C214_negative	negative	H2BC4	0.700096
C22_positive_8	mild	H2BC4	3.56414
C22_positive_11	mild	H2BC4	3.63152
C22_positive_13	mild	H2BC4	2.45032
C224_negative	negative	H2BC4	3.10182
C23_positive_8	moderate	H2BC4	3.11567
C23_positive_20	moderate	H2BC4	1.51524
C234_negative	negative	H2BC4	2.40493
C237_negative	negative	H2BC4	6.65766
C238_negative	negative	H2BC4	2.94794
C24_positive_8	mild	H2BC4	0.875837
C24_positive_11	mild	H2BC4	1.91046
C24_positive_13	mild	H2BC4	3.24448
C240_negative	negative	H2BC4	2.08159
C241_negative	negative	H2BC4	2.13619
C242_negative	negative	H2BC4	1.36106
C245_negative	negative	H2BC4	2.30156
C246_negative	negative	H2BC4	1.43859
C25_positive_14	mild	H2BC4	1.74871
C25_positive_16	mild	H2BC4	2.04682
C25_positive_18	mild	H2BC4	1.85543
C251_negative	negative	H2BC4	0.695749
C257_negative	negative	H2BC4	0.893384
C27_positive_6	mild	H2BC4	2.5225
C27_positive_8	mild	H2BC4	1.87325
C31_positive_4	mild	H2BC4	0.912362
C31_positive_8	mild	H2BC4	1.38043
C31_positive_11	mild	H2BC4	1.43247
C31_positive_13	mild	H2BC4	1.10774
C31_positive_15	mild	H2BC4	1.26652
C31_positive_18	mild	H2BC4	0.529136
C32_positive_16	critical	H2BC4	4.14943
C33_negative	negative	H2BC4	1.9706
C34_positive_0	mild	H2BC4	1.48614
C34_positive_7	mild	H2BC4	0.260493
C34_positive_9	mild	H2BC4	2.29675
C34_positive_11	mild	H2BC4	0.974806
C36_positive_10	mild	H2BC4	2.37648
C36_positive_12	mild	H2BC4	3.35037
C36_positive_16	mild	H2BC4	1.54861
C37_positive_9	critical	H2BC4	6.70546
C37_positive_12	critical	H2BC4	5.54994
C40_positive_18	critical	H2BC4	1.02633
C40_positive_21	severe	H2BC4	0.876356
C40_positive_31	mild	H2BC4	1.19009
C40_positive_2	mild	H2BC4	2.51803
C40_positive_9	moderate	H2BC4	1.84964
C40_positive_11	moderate	H2BC4	2.51424
C40_positive_14	moderate	H2BC4	3.22033
C42_positive_2	moderate	H2BC4	5.82323
C42_positive_4	moderate	H2BC4	5.80499
C42_positive_7	mild	H2BC4	4.12749
C42_positive_9	mild	H2BC4	2.77487
C42_positive_14	mild	H2BC4	2.83037
C47_positive_9	mild	H2BC4	3.92017
C47_positive_13	mild	H2BC4	3.91297
C47_positive_18	mild	H2BC4	1.94191
C48_positive_2	moderate	H2BC4	4.53044
C48_positive_4	critical	H2BC4	4.91132
C50_positive_14	severe	H2BC4	2.80603
C50_positive_16	moderate	H2BC4	4.80026
C50_positive_19	severe	H2BC4	3.09662
C50_positive_23	moderate	H2BC4	1.79763
C58_negative	negative	H2BC4	2.4126
C59_positive_12	mild	H2BC4	3.02125
C59_positive_16	mild	H2BC4	2.59614
C60_positive_29	moderate	H2BC4	1.30853
C60_positive_33	moderate	H2BC4	3.68465
C60_positive_37	moderate	H2BC4	1.77346
C60_positive_11	moderate	H2BC4	4.28044
C60_positive_13	moderate	H2BC4	3.81577
C63_positive_5	moderate	H2BC4	5.87414
C63_positive_8	moderate	H2BC4	4.3633
C63_positive_12	mild	H2BC4	3.8007
C63_positive_15	mild	H2BC4	1.9113
C63_positive_17	mild	H2BC4	2.17779
C64_negative	negative	H2BC4	3.35405
C65_positive_23	critical	H2BC4	4.43151
C65_positive_27	critical	H2BC4	3.89039
C65_positive_36	severe	H2BC4	1.75504
C65_positive_9	moderate	H2BC4	5.63546
C65_positive_13	severe	H2BC4	5.14914
C65_positive_15	critical	H2BC4	3.22264
C65_positive_17	critical	H2BC4	3.73956
C65_positive_20	severe	H2BC4	2.48459
C66_positive_5	severe	H2BC4	7.07762
C67_positive_3	moderate	H2BC4	4.67808
C68_positive_5	mild	H2BC4	0.758072
C69_negative	negative	H2BC4	1.99007
C7_positive_9	mild	H2BC4	2.22989
C7_positive_11	mild	H2BC4	1.01357
C73_positive_9	moderate	H2BC4	3.52564
C73_positive_11	mild	H2BC4	4.16297
C73_positive_14	mild	H2BC4	2.25291
C77_positive_11	moderate	H2BC4	1.26318
C80_positive_16	mild	H2BC4	4.30728
C82_positive_8	mild	H2BC4	0.466242
C82_positive_11	mild	H2BC4	3.23041
C84_positive_3	moderate	H2BC4	4.60777
C85_negative	negative	H2BC4	4.44611
C87_positive_13	mild	H2BC4	3.27846
C87_positive_9	mild	H2BC4	2.01071
C87_positive_11	mild	H2BC4	2.84096
C89_negative	negative	H2BC4	3.17184
C9_positive_12	mild	H2BC4	2.27075
C9_positive_17	mild	H2BC4	1.36159
C93_positive_20	mild	H2BC4	1.84881
C93_positive_7	mild	H2BC4	1.22734
C93_positive_10	mild	H2BC4	3.42048
C93_positive_13	moderate	H2BC4	1.33092
C93_positive_15	mild	H2BC4	1.49414
C99_positive_13	critical	H2BC4	5.17607
C99_positive_16	severe	H2BC4	3.06624
C10_positive_18	moderate	H2BC12	4.35875
C10_positive_21	moderate	H2BC12	4.13812
C10_positive_30	mild	H2BC12	3.85442
C101_negative	negative	H2BC12	3.08151
C103_negative	negative	H2BC12	3.92112
C104_negative	negative	H2BC12	3.28823
C105_negative	negative	H2BC12	4.40031
C106_negative	negative	H2BC12	3.24749
C108_negative	negative	H2BC12	3.21179
C11_positive_13	moderate	H2BC12	4.58725
C11_positive_17	moderate	H2BC12	4.95812
C11_positive_19	moderate	H2BC12	5.54067
C11_positive_21	mild	H2BC12	5.16812
C110_positive_11	mild	H2BC12	3.36
C110_positive_14	mild	H2BC12	3.62354
C110_positive_2	moderate	H2BC12	4.59284
C110_positive_4	moderate	H2BC12	4.14655
C113_positive_19	moderate	H2BC12	5.47787
C113_positive_27	mild	H2BC12	3.46657
C114_positive_13	moderate	H2BC12	3.18208
C114_positive_16	moderate	H2BC12	2.94911
C114_positive_24	mild	H2BC12	2.73082
C114_positive_27	mild	H2BC12	3.2756
C114_positive_31	mild	H2BC12	3.50931
C114_positive_5	moderate	H2BC12	3.57481
C114_positive_9	severe	H2BC12	3.01209
C116_positive_16	moderate	H2BC12	5.53468
C116_positive_26	moderate	H2BC12	4.07491
C12_positive_11	severe	H2BC12	5.63674
C12_positive_17	moderate	H2BC12	4.66705
C12_positive_19	mild	H2BC12	4.67233
C12_positive_22	mild	H2BC12	3.78455
C12_positive_24	mild	H2BC12	3.76213
C123_positive_18	moderate	H2BC12	5.37563
C123_positive_25	moderate	H2BC12	4.20503
C123_positive_35	mild	H2BC12	4.04052
C123_positive_7	severe	H2BC12	5.87829
C123_positive_10	severe	H2BC12	5.36412
C123_positive_12	severe	H2BC12	5.99568
C124_positive_16	mild	H2BC12	4.292
C124_positive_9	moderate	H2BC12	5.34082
C124_positive_12	mild	H2BC12	4.44788
C126_positive_9	mild	H2BC12	2.8211
C126_positive_11	mild	H2BC12	2.32312
C126_positive_13	mild	H2BC12	2.48863
C126_positive_2	mild	H2BC12	2.99488
C126_positive_5	mild	H2BC12	2.56001
C126_positive_7	mild	H2BC12	3.10828
C127_positive_11	moderate	H2BC12	4.21834
C127_positive_14	moderate	H2BC12	3.66346
C127_positive_16	moderate	H2BC12	4.1516
C127_positive_21	mild	H2BC12	3.66534
C127_positive_23	mild	H2BC12	3.98203
C127_positive_5	moderate	H2BC12	4.76237
C128_positive_14	mild	H2BC12	4.13909
C128_positive_16	mild	H2BC12	3.99834
C128_positive_21	mild	H2BC12	3.30167
C128_positive_23	mild	H2BC12	3.33088
C128_positive_5	mild	H2BC12	3.46381
C129_positive_13	mild	H2BC12	5.61377
C129_positive_3	mild	H2BC12	5.61172
C129_positive_6	mild	H2BC12	4.10117
C129_positive_8	mild	H2BC12	4.91369
C130_negative	negative	H2BC12	2.95908
C132_positive_10	mild	H2BC12	2.74137
C132_positive_12	mild	H2BC12	2.43136
C132_positive_14	mild	H2BC12	2.95942
C132_positive_19	mild	H2BC12	2.65778
C132_positive_6	moderate	H2BC12	2.74552
C132_positive_8	moderate	H2BC12	2.6073
C105_positive_5	mild	H2BC12	3.7218
C105_positive_8	mild	H2BC12	3.1261
C105_positive_10	mild	H2BC12	2.98013
C105_positive_15	mild	H2BC12	3.00048
C105_positive_17	mild	H2BC12	2.9054
C105_positive_3	mild	H2BC12	4.91011
C137_negative	negative	H2BC12	3.14126
C138_negative	negative	H2BC12	3.0321
C139_negative	negative	H2BC12	2.09111
C140_negative	negative	H2BC12	2.69802
C141_negative	negative	H2BC12	3.78811
C142_negative	negative	H2BC12	2.73482
C145_negative	negative	H2BC12	2.91213
C146_negative	negative	H2BC12	3.08352
C147_negative	negative	H2BC12	2.92935
C149_positive_14	mild	H2BC12	3.22962
C149_positive_3	mild	H2BC12	2.73627
C152_negative	negative	H2BC12	2.49448
C153_negative	negative	H2BC12	3.50884
C161_negative	negative	H2BC12	2.97236
C162_negative	negative	H2BC12	3.25163
C163_negative	negative	H2BC12	3.68797
C164_negative	negative	H2BC12	2.75481
C166_negative	negative	H2BC12	3.21252
C167_negative	negative	H2BC12	2.80456
C168_negative	negative	H2BC12	3.07757
C169_negative	negative	H2BC12	3.62768
C170_negative	negative	H2BC12	1.95958
C173_negative	negative	H2BC12	3.4295
C18_positive_14	moderate	H2BC12	4.74683
C18_positive_15	moderate	H2BC12	3.86512
C18_positive_17	mild	H2BC12	4.39741
C18_positive_19	mild	H2BC12	3.20498
C180_negative	negative	H2BC12	2.49883
C187_negative	negative	H2BC12	3.47857
C189_negative	negative	H2BC12	3.69459
C190_negative	negative	H2BC12	4.1154
C193_negative	negative	H2BC12	2.66655
C195_negative	negative	H2BC12	2.50471
C197_negative	negative	H2BC12	3.52975
C20_positive_8	moderate	H2BC12	4.47502
C20_positive_12	moderate	H2BC12	4.17024
C20_positive_16	mild	H2BC12	4.12748
C201_negative	negative	H2BC12	3.02851
C21_positive_26	critical	H2BC12	4.06235
C21_positive_5	moderate	H2BC12	3.23637
C21_positive_10	severe	H2BC12	4.12682
C21_positive_12	severe	H2BC12	4.72784
C21_positive_16	critical	H2BC12	4.20559
C21_positive_20	critical	H2BC12	4.74261
C212_negative	negative	H2BC12	2.75848
C214_negative	negative	H2BC12	2.87379
C22_positive_8	mild	H2BC12	3.9382
C22_positive_11	mild	H2BC12	4.12062
C22_positive_13	mild	H2BC12	3.60808
C224_negative	negative	H2BC12	3.39738
C23_positive_8	moderate	H2BC12	4.73289
C23_positive_20	moderate	H2BC12	3.6817
C234_negative	negative	H2BC12	3.14382
C237_negative	negative	H2BC12	5.37224
C238_negative	negative	H2BC12	3.77119
C24_positive_8	mild	H2BC12	3.74474
C24_positive_11	mild	H2BC12	3.29284
C24_positive_13	mild	H2BC12	3.97787
C240_negative	negative	H2BC12	3.16763
C241_negative	negative	H2BC12	2.78707
C242_negative	negative	H2BC12	3.28772
C245_negative	negative	H2BC12	3.80857
C246_negative	negative	H2BC12	2.28199
C25_positive_14	mild	H2BC12	4.06221
C25_positive_16	mild	H2BC12	4.08426
C25_positive_18	mild	H2BC12	3.95195
C251_negative	negative	H2BC12	2.73465
C257_negative	negative	H2BC12	2.74399
C27_positive_6	mild	H2BC12	4.47464
C27_positive_8	mild	H2BC12	3.47652
C31_positive_4	mild	H2BC12	2.87947
C31_positive_8	mild	H2BC12	3.18817
C31_positive_11	mild	H2BC12	2.89534
C31_positive_13	mild	H2BC12	3.09449
C31_positive_15	mild	H2BC12	2.87327
C31_positive_18	mild	H2BC12	2.72697
C32_positive_16	critical	H2BC12	4.43851
C33_negative	negative	H2BC12	3.36491
C34_positive_0	mild	H2BC12	3.84953
C34_positive_7	mild	H2BC12	3.14997
C34_positive_9	mild	H2BC12	3.26653
C34_positive_11	mild	H2BC12	3.1691
C36_positive_10	mild	H2BC12	3.49217
C36_positive_12	mild	H2BC12	3.81006
C36_positive_16	mild	H2BC12	3.01389
C37_positive_9	critical	H2BC12	5.53417
C37_positive_12	critical	H2BC12	5.36127
C40_positive_18	critical	H2BC12	3.76699
C40_positive_21	severe	H2BC12	3.19674
C40_positive_31	mild	H2BC12	3.57433
C40_positive_2	mild	H2BC12	4.20922
C40_positive_9	moderate	H2BC12	3.73007
C40_positive_11	moderate	H2BC12	3.92669
C40_positive_14	moderate	H2BC12	4.64894
C42_positive_2	moderate	H2BC12	4.72286
C42_positive_4	moderate	H2BC12	5.12507
C42_positive_7	mild	H2BC12	3.911
C42_positive_9	mild	H2BC12	3.88773
C42_positive_14	mild	H2BC12	4.09801
C47_positive_9	mild	H2BC12	3.8401
C47_positive_13	mild	H2BC12	4.00539
C47_positive_18	mild	H2BC12	3.39825
C48_positive_2	moderate	H2BC12	4.97089
C48_positive_4	critical	H2BC12	5.41219
C50_positive_14	severe	H2BC12	4.1204
C50_positive_16	moderate	H2BC12	4.53811
C50_positive_19	severe	H2BC12	3.78559
C50_positive_23	moderate	H2BC12	3.56404
C58_negative	negative	H2BC12	3.35416
C59_positive_12	mild	H2BC12	4.51303
C59_positive_16	mild	H2BC12	3.82736
C60_positive_29	moderate	H2BC12	3.00191
C60_positive_33	moderate	H2BC12	4.34814
C60_positive_37	moderate	H2BC12	3.24048
C60_positive_11	moderate	H2BC12	4.54468
C60_positive_13	moderate	H2BC12	4.07007
C63_positive_5	moderate	H2BC12	5.15976
C63_positive_8	moderate	H2BC12	4.00662
C63_positive_12	mild	H2BC12	4.30054
C63_positive_15	mild	H2BC12	3.61861
C63_positive_17	mild	H2BC12	3.94323
C64_negative	negative	H2BC12	4.53229
C65_positive_23	critical	H2BC12	5.15175
C65_positive_27	critical	H2BC12	4.81044
C65_positive_36	severe	H2BC12	4.06393
C65_positive_9	moderate	H2BC12	5.2978
C65_positive_13	severe	H2BC12	5.56684
C65_positive_15	critical	H2BC12	4.8747
C65_positive_17	critical	H2BC12	5.20867
C65_positive_20	severe	H2BC12	4.56662
C66_positive_5	severe	H2BC12	6.25454
C67_positive_3	moderate	H2BC12	5.71935
C68_positive_5	mild	H2BC12	3.81198
C69_negative	negative	H2BC12	3.55475
C7_positive_9	mild	H2BC12	4.00173
C7_positive_11	mild	H2BC12	3.44171
C73_positive_9	moderate	H2BC12	4.58236
C73_positive_11	mild	H2BC12	5.06196
C73_positive_14	mild	H2BC12	3.76709
C77_positive_11	moderate	H2BC12	3.34819
C80_positive_16	mild	H2BC12	4.67957
C82_positive_8	mild	H2BC12	2.61537
C82_positive_11	mild	H2BC12	5.0016
C84_positive_3	moderate	H2BC12	6.0106
C85_negative	negative	H2BC12	4.30761
C87_positive_13	mild	H2BC12	3.57579
C87_positive_9	mild	H2BC12	3.78763
C87_positive_11	mild	H2BC12	3.99789
C89_negative	negative	H2BC12	3.84858
C9_positive_12	mild	H2BC12	3.53888
C9_positive_17	mild	H2BC12	3.40553
C93_positive_20	mild	H2BC12	2.90796
C93_positive_7	mild	H2BC12	3.24404
C93_positive_10	mild	H2BC12	3.9735
C93_positive_13	moderate	H2BC12	3.39785
C93_positive_15	mild	H2BC12	3.50358
C99_positive_13	critical	H2BC12	5.91077
C99_positive_16	severe	H2BC12	5.32776
C10_positive_18	moderate	CD4	8.37857
C10_positive_21	moderate	CD4	8.56992
C10_positive_30	mild	CD4	8.9017
C101_negative	negative	CD4	7.97059
C103_negative	negative	CD4	8.50118
C104_negative	negative	CD4	8.58611
C105_negative	negative	CD4	8.69535
C106_negative	negative	CD4	8.09284
C108_negative	negative	CD4	8.45332
C11_positive_13	moderate	CD4	7.96981
C11_positive_17	moderate	CD4	7.64818
C11_positive_19	moderate	CD4	7.34014
C11_positive_21	mild	CD4	7.4782
C110_positive_11	mild	CD4	7.83398
C110_positive_14	mild	CD4	8.18339
C110_positive_2	moderate	CD4	7.73342
C110_positive_4	moderate	CD4	7.39777
C113_positive_19	moderate	CD4	8.26099
C113_positive_27	mild	CD4	8.31489
C114_positive_13	moderate	CD4	7.66808
C114_positive_16	moderate	CD4	8.04602
C114_positive_24	mild	CD4	8.50488
C114_positive_27	mild	CD4	8.37161
C114_positive_31	mild	CD4	8.21266
C114_positive_5	moderate	CD4	7.62955
C114_positive_9	severe	CD4	8.06347
C116_positive_16	moderate	CD4	7.71546
C116_positive_26	moderate	CD4	8.55321
C12_positive_11	severe	CD4	7.0094
C12_positive_17	moderate	CD4	7.90911
C12_positive_19	mild	CD4	8.08899
C12_positive_22	mild	CD4	8.11382
C12_positive_24	mild	CD4	8.28541
C123_positive_18	moderate	CD4	7.71261
C123_positive_25	moderate	CD4	8.3924
C123_positive_35	mild	CD4	8.5108
C123_positive_7	severe	CD4	6.42454
C123_positive_10	severe	CD4	7.34397
C123_positive_12	severe	CD4	7.21567
C124_positive_16	mild	CD4	7.49399
C124_positive_9	moderate	CD4	7.11837
C124_positive_12	mild	CD4	7.50208
C126_positive_9	mild	CD4	8.26409
C126_positive_11	mild	CD4	7.99084
C126_positive_13	mild	CD4	8.18352
C126_positive_2	mild	CD4	8.29957
C126_positive_5	mild	CD4	8.17734
C126_positive_7	mild	CD4	8.05177
C127_positive_11	moderate	CD4	7.89875
C127_positive_14	moderate	CD4	8.04145
C127_positive_16	moderate	CD4	8.08708
C127_positive_21	mild	CD4	8.14398
C127_positive_23	mild	CD4	8.02504
C127_positive_5	moderate	CD4	7.04829
C128_positive_14	mild	CD4	7.19116
C128_positive_16	mild	CD4	7.65457
C128_positive_21	mild	CD4	8.28757
C128_positive_23	mild	CD4	8.1881
C128_positive_5	mild	CD4	8.23216
C129_positive_13	mild	CD4	7.23239
C129_positive_3	mild	CD4	7.05286
C129_positive_6	mild	CD4	8.19781
C129_positive_8	mild	CD4	8.11574
C130_negative	negative	CD4	8.33352
C132_positive_10	mild	CD4	8.15065
C132_positive_12	mild	CD4	8.02815
C132_positive_14	mild	CD4	8.03684
C132_positive_19	mild	CD4	7.72526
C132_positive_6	moderate	CD4	8.03954
C132_positive_8	moderate	CD4	7.99266
C105_positive_5	mild	CD4	8.57016
C105_positive_8	mild	CD4	8.59797
C105_positive_10	mild	CD4	8.52888
C105_positive_15	mild	CD4	8.5891
C105_positive_17	mild	CD4	8.68263
C105_positive_3	mild	CD4	8.14005
C137_negative	negative	CD4	8.31265
C138_negative	negative	CD4	8.567
C139_negative	negative	CD4	7.19453
C140_negative	negative	CD4	7.92529
C141_negative	negative	CD4	8.53339
C142_negative	negative	CD4	8.06845
C145_negative	negative	CD4	8.14934
C146_negative	negative	CD4	8.08953
C147_negative	negative	CD4	8.23158
C149_positive_14	mild	CD4	8.18394
C149_positive_3	mild	CD4	8.12816
C152_negative	negative	CD4	7.08457
C153_negative	negative	CD4	8.43811
C161_negative	negative	CD4	8.24383
C162_negative	negative	CD4	8.43047
C163_negative	negative	CD4	7.62919
C164_negative	negative	CD4	8.10974
C166_negative	negative	CD4	8.57501
C167_negative	negative	CD4	7.81832
C168_negative	negative	CD4	8.30669
C169_negative	negative	CD4	8.57543
C170_negative	negative	CD4	7.7941
C173_negative	negative	CD4	8.46195
C18_positive_14	moderate	CD4	7.42633
C18_positive_15	moderate	CD4	7.17333
C18_positive_17	mild	CD4	7.34974
C18_positive_19	mild	CD4	7.71666
C180_negative	negative	CD4	7.70788
C187_negative	negative	CD4	8.54726
C189_negative	negative	CD4	7.98294
C190_negative	negative	CD4	8.58884
C193_negative	negative	CD4	8.56267
C195_negative	negative	CD4	7.77332
C197_negative	negative	CD4	8.4608
C20_positive_8	moderate	CD4	7.98745
C20_positive_12	moderate	CD4	7.89254
C20_positive_16	mild	CD4	7.90279
C201_negative	negative	CD4	8.47436
C21_positive_26	critical	CD4	7.45476
C21_positive_5	moderate	CD4	7.42843
C21_positive_10	severe	CD4	6.9649
C21_positive_12	severe	CD4	7.09655
C21_positive_16	critical	CD4	7.35297
C21_positive_20	critical	CD4	7.4349
C212_negative	negative	CD4	8.5462
C214_negative	negative	CD4	8.53743
C22_positive_8	mild	CD4	6.84813
C22_positive_11	mild	CD4	7.66796
C22_positive_13	mild	CD4	7.60937
C224_negative	negative	CD4	8.24321
[truncated: 2,214 more rows]

## Sheet: Figure 4A
Figure 4A: Eigengenes for each transcriptomic WGCNA module
sample_id	rna_A	rna_B	rna_C	rna_D	rna_E	rna_F	rna_G	rna_H	rna_I	rna_J	rna_K	rna_L	rna_M	rna_N	rna_O	rna_P	rna_Q	rna_R	rna_S	rna_T	rna_U	rna_V	rna_W
C126_positive_13	0.0151275	-0.0655872	0.0476936	-0.0602882	0.0426202	0.0849918	-0.0931478	-0.0942781	0.025028	-0.0541407	-0.0174095	-0.0860866	-0.0339598	0.0978215	0.0638601	0.0828677	0.0357804	0.0821354	-0.00988263	0.0899297	-0.0355712	-0.0367737	0.118324
C126_positive_2	0.00164907	-0.0648707	0.0158993	-0.0319061	0.0597586	0.0870197	-0.0673391	-0.0269467	0.0403473	-0.0539455	-0.00903251	-0.082937	-0.0207102	0.0857064	0.0766581	0.0366436	0.0033084	0.0920513	-0.0194053	0.0735609	-0.0559317	0.0508613	0.0487843
C126_positive_7	0.00527684	-0.04958	0.0312052	-0.0716283	0.0866188	0.11785	-0.0647965	-0.0393811	-0.00620588	-0.0333644	-0.00711573	-0.0879127	-0.0200522	0.134039	0.0738175	0.0419668	-0.00300015	0.0921074	-0.0612928	0.0438706	-0.0698623	0.010968	0.0756853
C128_positive_14	-0.0670711	-0.0502047	0.0394217	-0.0094627	0.00172659	0.0213376	0.029916	-0.019191	-0.0694927	0.0367086	-0.0360794	0.10156	-0.0649405	-0.0309659	0.0115225	0.035161	0.0118193	-0.016416	-0.0219959	-0.0707019	0.0152638	0.0376902	0.0181058
C128_positive_21	-0.000348145	-0.0412234	0.02715	-0.0424956	-0.0751718	0.030043	-0.0766647	-0.118756	0.0183653	-0.0233735	-0.111659	0.0519442	-0.0757737	-0.0195451	-0.0290401	0.0969808	0.113211	0.0860529	0.0672444	0.0480493	-0.017012	0.125435	0.035675
C128_positive_5	-0.0781576	-0.00689785	0.0458087	0.0132505	0.0483012	0.0375281	0.0937426	0.0473376	0.0618654	-0.0929618	-0.123942	-0.0518051	-0.0732152	0.0264285	0.00394704	-0.0174124	-0.0230245	-0.0683939	0.00458824	-0.00865447	-0.0770035	0.0377646	-0.0122457
C31_positive_4	0.0009745	-0.0986457	0.0446896	-0.117951	0.0820071	0.134017	-0.0704596	-0.0513458	-0.0230227	-0.0713309	-0.0438502	-0.0271261	-0.0610318	0.0422004	0.0546489	0.0651543	-0.00542722	0.0651292	-0.080656	0.00232669	-0.108515	-0.00792716	0.110456
C31_positive_11	0.133357	-0.050952	0.0258194	-0.0475417	0.00428403	0.0699743	-0.0633793	-0.102305	0.043563	-0.0165517	-0.0173662	-0.0465836	-0.0286712	0.103501	0.012759	0.0793251	0.0906205	0.0377246	0.017573	0.0780403	-0.0294105	0.250138	0.108439
C31_positive_18	0.12998	-0.0662989	0.0126439	-0.0635248	0.00678524	0.0820014	-0.0872291	-0.119126	0.00410158	0.0126659	-0.0258562	-0.0701944	-0.030765	0.0503151	0.0258858	0.106869	0.0681782	0.0664795	-0.00976668	0.0865585	0.0479874	-0.00328749	0.0999656
C34_positive_0	0.153918	-0.0201525	-0.0945968	0.0467594	-0.0191069	0.0364191	0.0499376	-0.0418458	0.0764912	-0.0224085	0.0132727	-0.0655759	0.0199923	0.0798168	-0.0708318	0.0251359	0.0406915	-0.0220935	0.0742303	0.0417982	-0.0205271	0.0277297	0.0281956
C34_positive_7	0.117118	-0.0332005	-0.0500584	0.0287942	0.011193	0.0516242	-0.0333721	-0.0408028	0.0812301	-0.0291745	-0.054066	-0.0637248	-0.0231939	0.0844561	-0.0671312	0.0301682	0.0421267	0.0229528	0.0481125	0.107874	-0.000607585	0.072125	0.0342727
C34_positive_11	0.009545	-0.0431934	-0.0107184	0.00141838	0.0285548	0.0607545	-0.0537985	-0.0276744	0.0759325	-0.0561937	-0.0939782	-0.0708361	0.0169784	0.102694	-0.0563882	0.0244019	0.00101753	0.057635	0.00934224	0.11317	-0.0321076	-0.0143044	0.0313265
C87_positive_13	-0.0749819	0.0089208	0.0551133	-0.0818861	-0.0457403	0.0388076	-0.07956	-0.10685	-0.0467044	0.0328437	-0.00529409	0.0191627	0.0241714	0.0644081	-0.00516413	0.0750119	0.069936	0.0512713	-0.0182208	0.0203706	-0.0224053	0.00780043	0.0401935
C87_positive_9	-0.0861773	-0.0531123	0.0374611	-0.0459269	0.0694523	0.0589369	-0.0596867	0.0266334	-0.0147356	0.00653618	0.0117527	0.0979058	-0.058619	0.0242393	0.0139485	-0.0160684	-0.0640744	0.0400738	-0.0690606	0.0242815	-0.0728882	-0.00828367	0.000436729
C124_positive_16	0.0609659	0.0275996	0.0235786	-0.0257644	-0.0565248	0.00537868	-0.0544403	-0.067844	-0.0367271	0.058434	0.0383452	0.0172765	0.220887	0.0824318	-0.0217045	0.0317917	0.0502631	0.0664268	0.0136596	0.0363308	0.0382473	0.00945379	-0.0204941
C124_positive_12	-0.0691664	-0.0020277	0.0185575	0.0255425	0.0209603	-0.0136277	-0.0519869	0.0178984	0.0157991	0.131609	0.101272	0.0424998	0.199142	-0.00349809	0.011063	-0.0310922	-0.0181309	0.0370706	0.00579065	0.0705996	0.0102554	0.08262	-0.0626796
C127_positive_21	-0.0762835	-0.0349666	0.103579	-0.0459582	0.04821	0.0564286	-0.0299486	0.00841538	0.0160845	-0.024707	-0.00647644	-0.0417983	-0.0312708	0.0593143	0.0514614	0.00904291	-0.023144	0.0416257	-0.0362618	-0.0157649	-0.0806892	-0.0100482	-0.0355116
C132_positive_10	-0.0644195	-0.0412941	0.101771	-0.0739237	0.106352	0.0843186	-0.0480842	0.0220636	0.00912282	-0.103433	-0.0423568	-0.0478558	-0.0725563	0.0327829	0.0759477	-0.000928708	-0.066876	0.0658318	-0.0817388	0.0311154	-0.089651	-0.0586255	0.0149355
C132_positive_19	0.0217745	-0.0633009	0.0571021	-0.143677	-0.0341468	0.101571	-0.081158	-0.144751	-0.057524	-0.0834628	-0.0714348	-0.023577	-0.0608979	0.0100489	0.102243	0.152054	0.116594	0.113087	-0.00804861	-0.0316276	-0.0627987	0.0942143	0.114845
C36_positive_10	-0.0531454	-0.010897	0.0150528	-0.00873231	0.0159108	0.0546583	-0.0664808	-0.00513508	0.00208922	0.0165642	0.0239414	-0.00872659	-0.0497586	0.0417804	0.00409377	0.0236796	0.0326146	0.0829797	-0.00584395	0.0447166	-0.0129079	0.107306	0.0721612
C36_positive_12	-0.0484437	0.00755014	0.042997	-0.0711969	0.0243353	0.0749861	-0.0724183	-0.0468148	-0.0450606	0.00636453	0.0511005	0.00671521	-0.0390561	0.0775875	0.026954	0.048683	0.0306575	0.104477	-0.0424122	0.0159643	-0.0581952	0.0218574	0.12876
C36_positive_16	0.0928998	-0.0331025	0.0411027	-0.0269246	0.0650347	0.0675477	-0.0361231	0.0119011	0.0223651	0.0209383	-0.0386397	-0.0438117	0.0706919	0.0642406	0.0238793	-0.00440523	-0.0516307	0.038871	-0.033421	0.0324102	-0.0535018	-0.049002	0.0893705
C42_positive_9	-0.0813822	-0.0528879	-0.0296764	-0.0788643	0.0668713	0.134127	0.0619474	-0.0780269	-0.047054	-0.0226193	-0.0110546	-0.0379304	-0.0583192	0.12887	-0.00194171	0.0921892	0.0449078	-0.00489941	-0.0269356	-0.081924	-0.0724174	0.0233164	0.145813
C42_positive_14	-0.100776	-0.0423343	-0.0274553	-0.0433633	0.0510095	0.10763	0.0362691	-0.059315	0.00102667	-0.0584635	-0.0795602	-0.102461	-0.084408	0.122834	-0.0235981	0.0680168	0.033009	-0.0125598	0.00288975	-0.0356866	-0.0678717	0.0101459	0.0848571
C63_positive_12	0.0323479	0.0505563	0.0231565	-0.117017	0.107496	0.124178	-0.0598168	0.0281857	-0.0793918	0.0135957	-0.00350529	-0.0538135	0.0133031	0.110222	0.0794976	-0.00984603	-0.0422891	0.0284167	-0.131267	-0.0166022	-0.0913407	-0.0475281	0.0260261
C63_positive_17	-0.0316623	-0.0345462	0.0062497	-0.0592802	0.0554399	0.110452	-0.0722964	-0.0551824	0.0049455	-0.0293003	0.0218964	-0.0677306	0.0122393	0.107983	0.0972757	0.057974	0.0236783	0.0679645	-0.0232157	0.0345924	-0.0459033	0.0267394	0.0743813
C93_positive_20	-0.0528119	-0.0244726	0.0805101	-0.0322341	-0.00354957	0.034103	-0.0769429	-0.0866106	0.0307778	-0.0381427	-0.0300354	-0.0791924	0.0315283	0.0371642	-0.0561035	0.0814671	0.075984	0.0706401	0.00819046	0.0675509	0.00314007	0.089316	0.0973394
C93_positive_7	-0.0764384	0.0146632	0.0116992	0.07859	0.0319124	-0.0303881	-0.058756	0.0606941	0.0956778	0.0811766	-0.0909176	-0.0208357	-0.0740365	0.0154726	-0.0753384	-0.0593946	-0.0533465	0.0432422	0.0177958	0.127001	0.0124225	0.0153237	0.0149278
C124_positive_9	-0.0539232	0.0881354	-0.0171242	0.0182862	0.0270941	-0.0432625	-0.0359596	0.0656515	-0.0366672	0.181703	0.0501846	0.0849796	0.185562	-0.0658459	0.0122954	-0.0800441	-0.0638188	0.00328663	-0.0411586	-0.00771889	0.0342512	-0.0580773	-0.102135
C127_positive_14	-0.0676583	-0.0118125	0.0870828	-0.0296463	0.0766948	0.0318937	-0.0310569	0.0663304	0.0121727	0.0612538	0.0274299	-0.0187164	-0.0153488	0.052473	0.0482727	-0.0489979	-0.0956408	0.031863	-0.0654061	0.00107814	-0.0739288	-0.0663127	-0.0739571
C127_positive_5	-0.0674473	0.109155	0.0224591	-0.0713081	-0.00242933	0.00342417	-0.00250654	0.020114	-0.117693	0.134308	0.090034	0.076848	0.0900096	-0.00464761	0.0151041	-0.0341562	-0.00246956	-0.0583095	-0.084502	-0.0841309	-0.0345711	-0.0341606	-0.0157415
C132_positive_6	-0.0525552	-0.0355524	0.0916508	-0.118216	0.12183	0.11836	-0.0559391	0.0350915	-0.049865	-0.094827	-0.123357	-0.0320699	-0.0800655	0.0155803	0.093645	0.00318912	-0.0755199	0.0716826	-0.133207	-0.00880378	-0.11787	-0.0496624	0.0166756
C42_positive_2	0.0597071	0.110799	-0.0551229	-0.157012	0.062639	0.0949121	0.138979	0.0301331	-0.164395	-0.00255038	-0.0713235	-0.0224875	-0.0555077	0.0680184	-0.0396561	-0.00676467	0.0273092	-0.0608707	-0.169751	-0.165315	-0.112533	-0.0100452	0.0322768
C63_positive_5	0.0407575	0.133684	-0.00246763	-0.0662021	0.0692793	0.0524247	0.0992498	0.0740316	-0.0865717	-0.0202406	0.00393135	-0.0535779	0.108508	0.0817197	0.0400499	-0.0670861	-0.0353568	-0.119744	-0.0985176	-0.0707439	-0.0581042	-0.0363172	0.059339
C93_positive_13	-0.0805667	-0.0340392	0.0518014	0.0310703	0.0209707	0.00519127	-0.0536798	-0.0168448	0.0782593	0.0421078	0.0145263	-0.0704594	0.0484937	0.0229987	-0.0679845	0.00819146	0.00530152	0.0232525	0.0191935	0.0868196	0.0141112	0.0533655	0.0206864
C73_positive_11	-0.0576486	0.149572	-0.0436985	-0.0125558	0.0197217	-0.0070904	-0.0443831	0.0795952	-0.06927	0.0685627	-0.0820777	0.0230241	-0.0282649	-0.012292	-0.0584231	-0.111854	-0.0303837	0.0148489	-0.109053	-0.0179813	-0.0380737	-0.0428911	-0.0657451
C73_positive_14	-0.0535067	0.013311	0.0289606	0.0230197	0.0630898	0.0353182	-0.0596085	0.060606	0.0207343	0.0467009	-0.0938389	-0.00492397	-0.073155	-0.0183656	-0.0649309	-0.0499292	-0.054262	0.0163552	-0.0231174	0.0478194	0.00584196	0.0253295	-0.0259197
C123_positive_18	-0.000556701	0.173094	-0.114636	0.0449432	-0.0333556	-0.116821	-0.0314641	0.0944281	-0.0372862	0.135638	0.00434225	-0.00721704	0.210757	0.0152883	-0.125696	-0.157121	-0.0478222	-0.0245576	-0.0616913	0.0435647	0.0801838	-0.0758891	-0.170442
C20_positive_8	-0.0767036	-0.0207277	-0.0958053	0.0895054	-0.148645	-0.113004	0.0851736	-0.0430123	0.0576281	-0.0434998	-0.00302009	-0.00488318	-0.0611049	-0.0636939	0.0560351	0.0799029	0.0960999	-0.0864635	0.169203	-0.0297932	0.0839168	0.0396623	-0.0269564
C20_positive_12	-0.0847564	-0.0488624	0.0174336	0.0760979	0.0302115	-0.065436	0.0705038	0.0695449	0.0862497	0.0273301	0.007324	0.0397222	-0.0729487	-0.0550851	0.0448249	-0.0486868	-0.0770124	-0.0570327	0.0439555	-0.0147254	-0.00369401	-0.0550307	-0.0399028
C123_positive_7	-0.0178473	0.164373	0.0585921	-0.115652	0.0079767	-0.0225061	0.012177	0.0643895	-0.20599	0.0345806	0.178263	-0.00839267	0.0794958	-0.069748	-0.101597	-0.0643157	-0.0151848	-0.101625	-0.171759	-0.137292	0.0344138	-0.0936778	-0.105491
C123_positive_12	-0.0214122	0.0314609	0.00655177	0.105425	0.00389379	-0.0898605	0.0608382	0.117136	0.0403528	0.0641385	0.243825	-0.0235143	0.216073	0.0133226	-0.102491	-0.130567	-0.0954672	-0.0169199	0.0201774	-0.030988	0.0210947	-0.00518758	-0.183987
C40_positive_2	0.0358667	-0.0201394	-0.0128208	0.0283943	-0.0728791	0.00416396	0.0926116	-0.058653	0.00599283	-0.0633276	-0.0232808	-0.0123036	0.0285209	-0.0285547	0.000571291	0.0730051	0.0967964	-0.0897869	0.0768832	-0.0880241	0.000630367	0.1189	0.0369481
C21_positive_5	-0.115562	-0.108534	-0.0784253	-0.140011	-0.0692794	0.0888686	0.0178489	-0.086356	-0.192346	-0.0194376	0.000343442	0.118778	0.0169	0.0340571	0.0121514	0.142552	0.0505412	0.0283498	-0.0699878	-0.177275	-0.0479466	-0.0476121	0.0668258
C40_positive_9	-0.00934033	-0.0586564	0.0272929	-0.019022	0.0317102	0.0351655	-0.0251731	0.0146683	-0.00333998	0.0204101	0.0440572	0.109206	-0.00725144	0.0154165	0.00290455	0.00601658	-0.0254404	-0.0136231	-0.026832	-0.0064518	-0.0321525	0.0482017	0.0673204
C65_positive_9	0.0352346	0.0895745	0.0375374	0.0254964	0.00874378	-0.0475192	0.144469	0.0710664	-0.0638328	-0.0625411	0.00823304	0.043304	-0.0492131	0.0479516	-0.037942	-0.0514522	-0.00419794	-0.149509	-0.0137468	-0.121935	0.0496821	0.0437164	0.000689402
C21_positive_12	-0.0433521	0.00364694	-0.119367	-0.0776825	0.072686	0.0429059	-0.0405733	0.0700366	-0.169834	0.0814276	0.0592729	0.220209	0.0331509	0.0255635	0.00966554	-0.030329	-0.101933	0.0829775	-0.151585	-0.0891476	-0.0222803	-0.161672	0.0565062
C65_positive_13	0.0398076	0.101897	-0.0395826	0.0330765	0.00295713	-0.0880782	0.0424561	0.111484	-0.0938782	-0.0493988	-0.0593422	0.158578	-0.0271029	-0.0544866	-0.0589343	-0.103203	-0.0762166	-0.0792337	-0.0482625	-0.094638	0.0723468	-0.0798736	-0.0653809
C21_positive_20	0.109419	0.0725968	-0.160952	0.00225038	-0.0418868	-0.000212882	-0.0787957	0.0219332	-0.0901016	0.0390243	0.0933706	0.130754	0.0229353	0.0236044	0.00395008	-0.0492313	-0.0171076	0.133303	-0.0507331	0.0145708	0.0630922	-0.00307218	-0.116907
C40_positive_18	0.018419	0.00137426	-0.0339666	0.0697752	0.031562	-0.0115398	0.0152309	0.071988	0.0896094	0.0181316	0.000195443	-0.00392565	0.0308573	0.0369853	-0.0170376	-0.0706543	-0.0733362	0.0013771	0.0230033	0.0398774	-0.0262367	-0.00554079	-0.00696329
C65_positive_17	0.0418958	-0.0238027	0.036746	-0.0522323	0.0205233	0.0489695	-0.045642	-0.00545791	-0.113316	-0.0043572	0.149818	0.130882	0.0252422	0.0157131	0.0138416	0.00881023	-0.0435629	0.0448581	-0.079208	-0.0669342	-0.00770829	-0.053529	-0.0130427
C137_positive_2	0.0432261	0.067805	-0.0663691	0.0832747	-0.054265	-0.11912	0.0741269	0.0243963	0.0164071	0.0404878	0.046607	0.0525845	0.0816458	0.01023	-0.0126733	-0.0697337	-0.010211	-0.00832312	0.0281139	0.0736876	0.178559	0.0182801	-0.108286
C137_positive_5	0.114317	0.156109	-0.174648	0.0810236	-0.108369	-0.184967	-0.0153601	0.079704	-0.0705479	0.0925945	-0.0349775	0.0395806	-0.0110332	-0.0710807	-0.0676724	-0.0662651	0.0247746	-0.13242	0.033615	-0.0120521	0.155965	-0.0256883	-0.0993418
C137_positive_9	-0.0125379	0.0385324	-0.0759084	0.0425815	-0.0531157	-0.0608835	0.0555485	0.0330618	-0.0590381	0.0818803	0.0525828	0.118057	0.014726	-0.0538274	0.00398651	-0.00732871	0.0134427	-0.0549596	0.0441609	-0.082091	0.0811705	-0.00334909	-0.0602945
C137_positive_12	0.0138889	0.00982979	-0.0532232	0.0687526	-0.102595	-0.0603929	0.0428782	-0.0477633	0.0147103	0.00162424	-0.0258916	0.0874359	-0.0446007	-0.0558356	0.013573	0.0210233	0.0718392	-0.00697622	0.112001	-0.015509	0.0800357	0.0659181	-0.0299616
C137_positive_16	0.0210965	0.146023	-0.102325	-0.0124973	-0.105734	-0.0506186	-0.0363629	-0.0401021	-0.0579657	0.118826	-0.00762711	0.0646754	0.0285818	0.0373759	0.0302755	-0.0356152	0.0887866	0.0415076	-0.00384139	-0.00592422	0.0193194	0.0850489	-0.0656577
C140_positive_10	-0.0249402	-0.0943946	0.0215909	-0.0450741	0.0464549	0.0685401	0.00246834	-0.0576378	0.02512	-0.108718	-0.0593828	-0.00494272	-0.0670688	0.0243036	0.127161	0.0602219	0.00629577	0.042352	-0.0183316	0.0109717	-0.0696925	-0.0149726	0.057173
C140_positive_12	0.0342159	-0.118209	0.052988	-0.122546	0.078824	0.112957	-0.0192409	-0.0494941	-0.0388696	-0.104703	0.0377326	-0.0149008	-0.0552381	0.0290892	0.133162	0.062002	-0.0230037	0.0503821	-0.0860856	-0.0416799	-0.096868	-0.0374188	0.0918194
C140_positive_14	-0.0440053	-0.0731092	-0.0035206	0.00215979	0.0672052	0.0373628	-0.0127121	0.0125519	0.0706333	-0.0909755	-0.0781364	-0.0178621	-0.0391549	0.062889	0.129134	0.000999358	-0.0538747	0.0612428	-0.021885	0.0764103	-0.0584588	-0.0422007	0.0914946
C140_positive_17	-0.0764806	-0.0677943	0.0247477	-0.0308808	0.110517	0.0735662	-0.0416682	0.0135395	0.0527127	-0.101961	-0.062049	-0.0440596	-0.068303	0.0635719	0.130288	0.00115558	-0.0567678	0.0843663	-0.0551751	0.0618686	-0.087195	-0.0365494	0.0385263
C140_positive_5	-0.0286763	-0.0356779	-0.0719322	0.105576	-0.037826	-0.0492109	0.12149	0.0122608	0.138853	-0.124834	-0.086696	-0.0865309	-0.063847	0.034492	0.0720404	-0.00958054	0.0166585	-0.0603671	0.0965965	0.0269563	-0.0231796	0.0260607	-0.00588484
C140_positive_7	0.017183	-0.0504613	-0.00505587	0.0365909	0.0500225	0.00238597	0.0524688	0.0198321	0.0925725	-0.105942	-0.0789858	-0.0564854	-0.0490344	0.0340767	0.130839	-0.00826221	-0.0302785	-0.0176613	0.0120302	0.044731	-0.0561522	0.00531424	0.0194124
C168_positive_17	-0.0558009	-0.0553412	0.00997655	0.013161	0.0256624	0.0317138	-0.0607806	-0.0362008	0.0836219	-0.079206	-0.00673286	-0.0207701	-0.064791	-0.0309203	0.0574543	0.0332374	0.00856331	0.0374343	0.031418	0.0909459	-0.0233377	-0.00889311	0.0517797
C168_positive_4	-0.0517714	-0.0291188	-0.0296187	-0.0176655	-0.223344	-0.0405766	0.0312845	-0.169597	0.0339497	-0.106779	-0.0331416	-0.084557	-0.0628117	-0.0770002	0.00658622	0.18555	0.189763	-0.0512305	0.217187	-0.074618	-0.0104933	0.0460524	0.0209111
C168_positive_7	0.00998493	-0.0729681	0.0690951	0.0215671	0.0320315	0.01729	0.0566906	0.0143953	0.0557338	-0.0685267	-0.0453561	-0.0407547	-0.0685794	-0.0728328	0.0638289	0.0102189	-0.0302575	-0.0412391	0.00347801	-0.00186843	-0.0528665	-0.0137147	0.075448
C168_positive_10	-0.0290568	-0.0531776	-0.00138049	0.0473219	0.0305622	0.0211913	0.0771133	0.0507199	0.0473234	-0.0644446	-0.0851938	-0.00710771	-0.0648636	-0.0606127	0.0680172	-0.0226981	-0.0510787	-0.0355146	0.0108153	-0.00797278	-0.046242	-0.0156541	0.04463
C168_positive_12	0.0558305	-0.0469915	0.00977121	0.0492108	-0.0239727	-0.0106013	0.0109012	-0.0302594	0.0756446	-0.0850843	-0.0817072	-0.00569139	-0.0757238	-0.069957	0.0398509	0.0303402	0.00876701	-0.0327458	0.0592019	0.04909	-0.0199651	-0.0368223	0.0496972
C168_positive_14	-0.0497837	-0.00852466	-0.020965	0.05841	-0.0498332	-0.0323774	-0.0234096	-0.0399762	0.0857994	-0.0660787	-0.0403257	0.031763	-0.0565541	-0.0666783	0.0238624	0.0255294	0.0221679	0.0146597	0.0845478	0.0709862	0.00696529	-0.00891071	0.0231791
C169_positive_17	-0.0704446	-0.0892338	0.102149	-0.0634201	0.0163284	0.0593996	-0.0537091	-0.0828649	0.0164239	-0.0588594	0.10588	-0.0730017	-0.0272563	0.0528966	0.0480176	0.0768727	0.0448299	0.0439338	-0.00620326	0.00091202	-0.0530902	0.0211773	0.0708681
C169_positive_4	-0.0317552	-0.0178245	0.0253076	-0.090825	-0.221517	-0.00989469	0.0124654	-0.19659	-0.0624399	-0.0848297	-0.0151777	-0.075655	-0.0204409	-0.0337845	0.00568983	0.218608	0.212624	-0.0105238	0.146705	-0.110669	-0.019064	0.0667345	-0.00584654
C169_positive_7	0.0531579	-0.0922926	0.118385	-0.0404639	0.0335561	0.0414939	0.0342984	0.00705428	0.00475187	-0.0839398	0.0220048	-0.0237475	-0.0270584	-0.0332372	0.0295993	0.00772981	-0.0408427	-0.0269813	-0.0304968	-0.0773523	-0.0883197	-5.23358e-05	0.0322238
C169_positive_12	0.0173	-0.0410695	0.0521686	-0.0502177	0.0549686	0.0904475	-0.0390933	-0.00900953	-0.000538709	-0.0577597	0.01573	-0.0422847	-0.00728197	0.0624563	0.056685	0.0226086	-0.0113355	0.0239125	-0.0300303	0.0175427	-0.0602402	-0.0273077	0.0653611
C170_positive_14	-0.0103685	-0.116101	0.113804	-0.101289	0.0589017	0.0777974	-0.0542633	-0.0247656	-0.0522958	-0.0379757	-0.0531005	0.0509807	-0.0015897	-0.0142554	0.00856891	0.0275679	-0.0463008	-0.00417856	-0.0702113	-0.0423017	-0.0848241	-0.0651377	0.0721325
C170_positive_16	0.0521693	-0.0942401	0.128875	-0.123996	0.00854278	0.0608054	-0.0725515	-0.0917679	-0.0612913	-0.0388189	-0.00890454	0.0182548	0.0615445	0.0201198	-0.00714266	0.0843214	0.0289039	0.00946821	-0.0466104	-0.0262047	-0.0660533	-0.0499638	0.0880697
C170_positive_4	-0.0474036	-0.0782704	0.143656	-0.0416186	0.0637237	0.0535594	0.0641817	0.016669	0.0103174	-0.0838087	-0.0860429	-0.0643687	0.0402779	0.022518	-0.0309472	0.00164365	-0.0448465	-0.0927571	-0.0354467	-0.0615041	-0.0969688	-0.00534731	0.0521732
C187_positive_5	0.0178886	0.00325959	-0.010205	0.128432	0.0163133	-0.0619561	0.124765	0.109357	0.111258	-0.0423088	0.0182741	-0.105935	-0.0483577	-0.00196648	-0.0969561	-0.0910687	-0.0569511	-0.159354	0.0785088	0.0171122	0.0209965	0.0420616	-0.0796648
C187_positive_7	0.0689355	0.0248772	-0.0299337	0.111895	-0.0932938	-0.0700979	0.120143	-0.0466561	0.0935252	-0.0465713	0.0316171	-0.0948132	-0.039431	-0.0163853	-0.0932195	0.0242626	0.117081	-0.125346	0.17359	-0.00743136	0.0292877	0.133306	-0.0437342
C187_positive_9	0.00483234	0.0759515	-0.0559538	0.134099	-0.0630837	-0.10928	0.136444	0.056685	0.0874004	-0.00272549	0.0481134	-0.0695439	0.0260965	0.00103592	-0.0990164	-0.0891513	0.0241814	-0.116648	0.0944933	-0.00374337	-0.00151985	0.111801	-0.0601735
C187_positive_12	0.146615	0.0245451	-0.0603913	0.0961394	-0.175652	-0.10199	0.0708154	-0.0985876	0.0431404	0.000501857	0.102816	-0.0402676	-0.001878	-0.032304	-0.0915537	0.0701771	0.136952	-0.071283	0.206393	-0.0196655	0.120721	0.062257	-0.0610683
C187_positive_16	0.0423743	0.0334803	-0.0262684	0.0702913	-0.167609	-0.064203	-0.000269478	-0.0844083	0.0349803	0.00234038	0.0242504	-0.0483114	0.100142	-0.0152298	-0.0614989	0.0455157	0.112332	0.018974	0.167258	0.0422917	0.0739523	0.0612949	-0.0324348
C190_positive_5	-0.0238321	-0.0605541	-0.0291212	-0.0265789	-0.0178705	0.0110287	-0.0765626	-0.00551155	0.0473588	-0.0817073	0.0418245	0.0675094	-0.0667078	0.041891	0.144122	0.0455825	0.0222261	0.0666646	0.0349231	0.027294	-0.040879	0.0416932	0.0264061
C190_positive_7	-0.0515939	-0.0826777	-0.0673985	-0.0317269	0.0712157	0.00938105	-0.0778555	0.0238743	0.0282983	-0.0633198	0.0357404	0.148932	-0.0665311	0.0442375	0.160028	-0.00809023	-0.0832034	0.0946205	-0.0589276	0.0442088	-0.0723253	-0.103394	0.0429997
C190_positive_9	-0.0485673	-0.0628535	-0.0329706	0.00232126	0.111535	0.0366325	-0.0623048	0.045244	0.07828	-0.0509973	0.057755	-0.0204265	-0.0580919	0.0671962	0.17415	-0.0268414	-0.0877444	0.0743775	-0.0250196	0.0803801	-0.0596342	-0.0777234	0.0170075
C190_positive_12	-0.0619166	-0.0313332	-0.0622216	0.0631323	0.100025	-0.0103367	-0.0547351	0.0781322	0.119927	-0.0539279	0.0421527	-0.0636169	-0.0691815	0.0451738	0.147534	-0.0624612	-0.111619	0.051298	0.00910426	0.127584	-0.0237046	-0.0708625	-0.014514
C190_positive_14	-0.0100717	-0.0275916	-0.0656106	0.071569	0.0626604	-0.0179379	-0.0573696	0.0555019	0.122863	-0.0547389	0.0628783	-0.0708941	-0.0654051	0.0400482	0.120559	-0.0591148	-0.0779377	0.0404605	0.0339212	0.133609	-0.0131282	-0.0390619	0.0138697
C190_positive_2	-0.012534	-0.0241362	-0.111943	0.114135	0.0424705	-0.0736081	0.030023	0.109898	0.150997	-0.0592775	0.0426141	-0.0393956	-0.0601075	0.0721591	0.101181	-0.105439	-0.114011	0.0312309	0.0547015	0.0702227	-0.0423326	-0.0667054	-0.0328708
C58_positive_12	0.0402384	-0.0657951	0.0472921	0.00539775	0.0457606	0.0511362	-0.024059	-0.00568058	0.0773188	-0.044737	-0.017853	-0.0701777	0.0853752	-0.000777576	-0.0730545	-0.000213579	-0.0464456	0.0224686	-0.00525151	0.0501064	-0.04117	-0.0512435	0.0505059
C58_positive_15	-0.0349127	-0.0832034	0.0813107	-0.00726433	0.00497527	0.0472326	-0.043963	-0.0355213	0.0752906	-0.0643623	0.0192772	-0.0745309	0.00360623	-0.0219205	-0.0580789	0.0439518	0.00136247	0.0364282	0.0219731	0.0453723	-0.022275	-0.00418702	0.0290396
C58_positive_2	-0.0150428	-0.0521876	0.079728	-0.0437644	-0.0245062	0.0726041	-0.0654216	-0.104178	0.0333144	-0.0472944	0.042857	-0.0882646	-0.0462189	0.0121956	-0.0568826	0.0958826	0.0679623	0.0966355	0.0395896	0.0159855	-0.0471138	0.00467536	0.0584611
C58_positive_5	0.00231982	0.0121791	-0.0116533	0.0836313	-0.029597	-0.0136443	-0.0491263	-0.0102432	0.121864	-0.0168178	0.00176012	-0.102653	0.10739	0.0289381	-0.0869222	-0.0293407	0.00130475	0.0279	0.0800974	0.108546	0.0376224	0.0277419	-0.00907328
C58_positive_9	0.0809558	-0.0558053	0.0103596	0.0163975	-0.0736623	0.00532793	-0.0715181	-0.0895843	0.0679168	-0.0186731	0.0014589	-0.0396409	0.171642	-0.0310474	-0.0833337	0.0722627	0.0480468	0.11992	0.0824601	0.0687288	0.00945893	-0.0711002	0.0531375
C138_positive_17	-0.0362638	0.015875	-0.123909	0.108088	0.0197062	-0.10197	-0.0222713	0.0831124	0.0480128	0.153296	-0.0165852	0.00674873	-0.0226591	-0.169617	-0.0195773	-0.0962684	-0.0811391	-0.0430489	0.014643	0.130875	0.118662	-0.0828435	-0.0557702
C138_positive_19	0.0388179	0.0498283	-0.143646	0.068447	-0.118611	-0.117074	-0.0626818	-0.0644802	0.0198605	0.200725	0.0298018	-0.0116005	0.0752364	-0.131253	-0.0234656	0.00761894	0.0934671	-0.0153318	0.126528	0.0933771	0.0858741	0.0163059	-0.0203217
C138_positive_7	-0.0597831	0.0726868	-0.0104246	0.0627227	-0.152405	-0.0903368	0.128892	-0.038044	-0.00356609	0.058761	-6.40553e-05	-0.0490927	0.121232	0.0783471	-0.0827913	0.0252931	0.0932978	-0.122568	0.110991	-0.0726406	0.0415195	0.0130041	-0.0579314
C138_positive_14	0.033631	0.235243	-0.212523	0.0772967	-0.155504	-0.237421	0.0751219	0.0372589	-0.0539225	0.106815	-0.0790329	-0.0590241	-0.012845	-0.166032	-0.106176	-0.112046	0.0985361	-0.164359	0.0442437	0.0384611	0.243088	0.0153544	-0.140802
C139_positive_8	0.069243	-0.0959145	-0.0451067	-0.116967	-0.0328759	0.019032	0.0514709	-0.125927	-0.0736684	0.00688576	-0.0180373	-0.046714	-0.00249844	-0.0248185	0.185859	0.148089	0.0820619	0.0164441	0.011661	-0.136651	-0.0697163	-0.0250499	0.180152
C139_positive_11	-0.0431176	-0.0977004	-0.0552261	-0.113769	-0.00735742	0.0216011	0.0650612	-0.115752	-0.0924614	0.00416156	-0.0319951	-0.035938	-0.0205824	-0.043321	0.18053	0.149957	0.0876743	-0.00312645	-0.00906547	-0.147388	-0.0596747	-0.0327927	0.123039
C139_positive_13	0.0615091	-0.070018	-0.0557908	-0.0270392	0.0748414	-0.00823882	0.0902354	0.00678519	-0.0437925	0.078526	-0.0196398	-0.0183844	-0.0560669	-0.0549066	0.162404	0.0209361	-0.0422562	-0.0350346	-0.0416247	-0.114737	-0.0197503	-0.0797459	0.0190674
C139_positive_15	-0.00662533	-0.0028769	-0.0242875	-0.10941	0.051497	-0.0107879	0.082398	-0.0214565	-0.125653	0.0598369	0.0209647	-0.0270281	-0.0377589	-0.0679303	0.16644	0.0464877	0.027742	-0.0124615	-0.0773056	-0.173997	-0.0272244	0.00982672	0.107623
C145_positive_2	-0.0555304	-0.0129842	0.0871198	0.0225497	0.0447462	0.0091263	0.137063	0.0566402	0.060457	-0.0629986	0.0925489	-0.0618874	-0.046638	0.0539468	0.0442903	-0.0358383	-0.0485591	-0.0845179	0.0111094	-0.0726084	-0.0918004	0.0101752	-0.0264265
C146_positive_3	-0.0713678	-0.0380672	0.11088	0.0369871	0.0554421	0.00426698	0.102301	0.0718012	0.0549203	-0.0971653	-0.00949141	-0.0964932	-0.0696498	-0.00316566	-0.0329425	-0.0410743	-0.0684471	-0.102362	0.0041216	-0.0406077	-0.0379646	0.00736614	-0.0294515
C146_positive_5	0.17401	-0.0671762	0.127272	-0.0209919	-0.00401922	0.0193008	0.0713065	-0.0737563	-0.00785316	-0.113394	-0.0412001	-0.0875104	-0.0672687	-0.0557983	-0.0424114	0.0811468	0.0583104	-0.0633402	0.0308045	-0.0955882	-0.0339473	0.0143184	0.0330038
C101_positive_11	0.149319	0.0388322	-0.0555124	0.0157964	0.059115	0.0200673	0.0449056	0.0770612	-0.0549964	0.0928745	0.13075	-0.00285172	0.0401123	-0.125128	-0.0577846	-0.0829579	-0.097209	-0.00640193	-0.0770434	-0.0209595	0.00535835	-0.106927	-0.039033
C101_positive_16	-0.013079	-0.00110304	-0.0552132	-0.033547	0.0532906	0.0471221	-0.0386307	0.0397072	-0.0635765	0.125199	0.10083	0.0580329	0.0604514	-0.0328074	0.00768136	-0.0498483	-0.0845578	0.0663159	-0.0869926	-0.0379194	-0.0405119	-0.0740013	0.00310856
C108_positive_2	0.0143116	-0.0197935	0.0104378	0.105243	-0.0555636	-0.0474531	0.109274	-0.0121659	0.100782	-0.0524419	-0.0239718	-0.0866639	-0.00898985	0.000826481	-0.102997	0.0141637	0.0355609	-0.0606074	0.107879	0.0103812	0.0994601	-0.00725209	-0.106486
C108_positive_5	-0.00518309	-0.0317347	0.047151	0.0546534	0.041854	0.00818902	0.0936216	0.0711452	0.0311004	0.0332384	0.0425412	-0.0330888	-0.0312412	-0.0297479	-0.0630472	-0.0513375	-0.0812211	-0.0951052	-0.0126105	-0.0357703	0.0122341	-0.0471449	-0.0578495
C108_positive_7	-0.0166677	-0.0150547	-0.0153687	0.0850341	0.000596707	-0.0347943	0.0898333	0.0496171	0.0277044	0.0540333	0.104118	-0.00298361	0.029534	-0.0271636	-0.0525816	-0.0484634	-0.0390344	-0.0732364	0.0206295	-0.000976789	0.0923057	-0.0349826	-0.0184137
C108_positive_9	0.0727153	-0.0197134	0.0114669	0.0541444	0.032465	-0.00928991	0.0559932	0.0564724	-0.0173825	0.0304013	0.0951069	0.0103975	0.0788761	-0.0703287	-0.052921	-0.0481434	-0.0623311	-0.0948828	-0.0154023	-0.0333432	0.0620028	-0.0712039	-0.0293139
C141_positive_20	-0.0099008	-0.0242294	-0.0388841	0.0256528	-0.0918038	-0.0243094	-0.0667695	-0.0921609	0.000378615	-0.0230378	0.0317283	0.0350588	0.0412609	-0.0422529	-0.0866106	0.0635693	0.0785122	0.105696	0.0758862	0.0530843	0.00725636	0.0301232	-0.00397622
C141_positive_7	0.0627929	-0.00206577	-0.0683355	0.13273	-0.0109285	-0.0789736	0.103839	0.0909552	0.120586	-0.041988	0.1928	-0.0739458	0.0510901	0.0294045	-0.111091	-0.0924603	-0.0475346	-0.0760421	0.0929776	0.0246221	0.0209792	0.0158097	-0.0965768
C141_positive_17	0.0195156	0.0388682	-0.130148	0.0835643	-0.0159528	-0.0857223	-0.00629535	0.116046	0.0220439	0.0936015	0.0703093	0.0863518	0.0312625	-0.148677	-0.0782567	-0.126347	-0.118181	0.0243474	-0.00145459	0.0345618	0.00136086	-0.0775065	-0.136387
C145_positive_11	-0.0507896	0.0329772	-0.0109157	0.00183672	0.0311326	-0.0193835	-0.0301153	0.0166607	-0.0329214	-0.00970214	-0.0175954	0.0789056	-0.0535589	-0.186762	0.11846	-0.00915172	-0.0193598	0.058039	-0.0366685	0.0560843	0.123923	-0.0397466	0.0326809
C145_positive_14	-0.0514439	0.0025603	-0.0172464	0.0418572	-0.0192795	-0.0263366	-0.0600894	-0.034506	0.0328967	0.0518224	0.122777	0.00573011	-0.0388149	-0.173313	0.0694348	0.00993703	0.0247611	0.106718	0.0324175	0.100765	0.0339266	0.0383641	0.0146558
C145_positive_18	0.110047	0.0534172	0.00620961	-0.00500096	-0.103118	-0.0286339	-0.0579777	-0.106888	0.0389529	-0.0178554	0.00904475	-0.00260553	-0.0399868	-0.0848536	0.0424931	0.0537364	0.13345	0.103449	0.077382	0.0354975	-0.00105007	0.133287	0.0456772
C146_positive_7	-0.0149806	0.0432895	0.0500613	0.0723581	0.0109236	-0.0233146	0.133948	0.0590246	0.0434059	-0.0581632	0.00015982	-0.0726612	-0.0197657	-0.0173086	-0.0064893	-0.054902	-0.0221917	-0.086819	0.0289796	-0.0490616	-0.0289316	0.0299747	-0.0359057
C146_positive_10	0.0286531	-0.0429691	0.0669654	0.0260431	-0.097416	-0.0229871	0.0652685	-0.0980428	-0.0180405	-0.0820274	0.0533627	-0.04424	-0.0224269	-0.0933689	-0.0201613	0.107328	0.100913	-0.104482	0.109598	-0.0964019	0.0474476	0.0220458	-0.00423923
C146_positive_18	0.0751879	0.0132292	-0.13657	0.124338	-0.0125599	-0.0845722	-0.0454583	0.0982754	0.0315181	0.0437622	-0.0940216	0.0482383	-0.0426625	-0.168002	0.0308062	-0.104995	-0.0879617	0.0431615	0.0519805	0.0739717	0.0954792	-0.0636559	-0.112169
C101_positive_4	-0.00632678	0.00172402	-0.0027914	0.100809	0.0128831	-0.0436673	0.137698	0.0922056	0.0472283	-0.0724096	0.0654395	-0.0880115	0.0299968	-0.0819821	-0.0929161	-0.0798786	-0.0578213	-0.133899	0.0340449	-0.0598601	-0.0109851	-0.0434923	-0.10436
C101_positive_6	0.195229	0.053835	0.0103248	-0.00543259	0.0532165	-0.0079082	0.0774386	0.102805	-0.077578	0.0234081	0.182918	-0.00917961	0.100029	-0.0877265	-0.0925272	-0.0799972	-0.091368	-0.0699829	-0.0883161	-0.0712168	0.0740367	-0.115966	-0.086964
C101_positive_9	0.142676	0.0401218	-0.0683189	0.0911273	0.005984	-0.0639799	0.0995726	0.120273	-0.042862	0.078817	0.0417648	-0.00204066	-0.00700457	-0.108659	-0.080153	-0.109029	-0.0833674	-0.0492812	-0.00516761	-0.0545254	0.0634531	-0.0659637	-0.0895666
C101_positive_14	0.150236	0.0927097	-0.126861	-0.00522198	-0.00365617	-0.0253446	0.00363901	0.0192123	-0.0889299	0.132111	-0.0275497	0.0855766	-0.00354088	-0.124743	-0.0280407	-0.0654986	-0.0225816	0.00959454	-0.0750524	-0.0193427	0.0845457	-0.0437988	-0.0170764
C101_positive_18	-0.0140059	0.0117909	-0.00946123	0.00140441	0.0105705	0.0188146	-0.0329959	-0.0152023	0.00442807	0.0900275	0.0341446	0.00478814	-0.014723	0.0326055	0.00128621	-0.0102797	-0.021893	0.0698832	-0.0204404	0.0106218	-0.0206535	-0.0258324	0.0222874
C108_positive_12	0.00593759	0.0595187	-0.145601	0.0595188	0.00243282	-0.0717548	0.0418222	0.0942538	-0.0812954	0.114631	0.059504	0.147179	0.0427	-0.069332	-0.0117459	-0.093773	-0.063994	-0.00808508	-0.0311209	-0.0583438	0.0916365	-0.0446016	-0.096883
C108_positive_16	-0.00450053	0.101896	-0.0891765	-0.0015972	0.0145777	-0.0706825	-0.0214168	0.114385	-0.139506	0.0908231	0.0972979	0.152533	-0.0073096	-0.0352661	-0.0226293	-0.0986023	-0.0864746	-0.0319957	-0.0899248	-0.0552055	0.144215	-0.0897592	-0.132281
C141_positive_9	0.044656	0.00182154	-0.0620533	0.114988	-0.00547815	-0.0583758	0.130911	0.0899435	0.0498097	-0.039699	0.259058	-0.00940036	0.110146	0.017689	-0.0877501	-0.0948455	-0.0755816	-0.0877044	0.0594233	-0.0392765	0.0435085	-0.0594741	-0.107344
C145_positive_7	0.127733	0.0201295	0.105295	-0.0465421	0.0355425	0.00657575	0.122795	0.0466273	-0.0633835	-0.0308942	0.164178	0.0145414	0.0223203	0.0314145	0.0541938	-0.0383059	-0.0470463	-0.100616	-0.0669722	-0.151732	-0.0791556	-0.0118643	-0.031551
C145_positive_9	-0.0228479	0.0894449	0.0150321	-0.0278671	-0.0242729	-0.0367915	0.00613506	-0.0282285	-0.081089	-0.0179313	0.128283	0.0121385	-0.0023603	-0.162055	0.0816689	0.0151891	0.0569526	-0.0201252	-0.0373327	-0.0267204	0.105651	0.0287351	-0.00120142
C146_positive_14	-0.0248459	0.0949256	-0.0471989	0.0516948	-0.164019	-0.118156	0.00181043	-0.0403823	-0.0716205	-0.0337538	-0.0376165	0.0550193	-0.0033072	-0.149934	-0.00479824	0.0392581	0.0901426	-0.0288625	0.0758517	-0.0343766	0.232327	-0.0198582	-0.0477027
C147_positive_2	0.0278466	0.0227267	-0.0130167	0.0803852	-0.104213	-0.0584627	0.0510868	-0.0385308	0.0655302	-0.0031928	0.0222197	-0.0520059	0.076883	-0.00918457	-0.0319315	0.03084	0.0865807	-0.0310821	0.149265	0.0263059	0.0572179	0.0497707	-0.0276357
C33_positive_2	0.0369264	-0.011502	0.115089	0.0714474	-0.00459483	-0.09019	0.124852	0.0252103	-0.000942498	-0.0201292	0.00505874	-0.0624642	-0.0324521	-0.0057864	-0.129046	-0.0277147	-0.0209022	-0.0981488	0.0151082	-0.0605144	0.108342	-0.0292575	-0.0694621
C33_positive_4	-0.0425854	0.0824801	0.106388	0.0495371	0.0261411	-0.130752	0.110373	0.121939	-0.0616387	-0.0209166	-0.0578559	-0.0182436	-0.00687595	-0.100984	-0.117488	-0.101247	-0.100057	-0.125648	-0.0418029	-0.0720686	0.100437	-0.117169	-0.0981034
C147_positive_7	-0.0277595	-0.0318712	0.00616262	0.0279716	-0.0205345	0.0234808	-0.0056294	-0.0561439	0.0850131	-0.0498311	0.104457	-0.0783569	0.0099706	0.0546478	-0.0235845	0.0390276	0.0535443	0.0340558	0.0624749	0.0859644	-0.00389921	0.0766794	0.0229247
C147_positive_8	0.0624984	0.0265618	0.106266	0.0659237	-0.00194924	-0.0866775	0.140506	0.0308205	-0.00242492	-0.0129049	0.0207964	-0.0621784	-0.0210764	-0.00488434	-0.0998261	-0.0252044	0.000896288	-0.133037	0.016345	-0.0644787	0.101825	0.00909506	-0.0631862
C33_positive_7	-0.00543629	-0.0321827	0.107037	0.0376081	-0.0276023	-0.0956101	0.02986	-0.00760907	-0.0726909	0.0643415	0.0486671	0.006789	0.00537729	-0.157869	-0.111977	0.00354559	-0.0158783	-0.0824881	-0.00203334	-0.0407615	0.115218	-0.0576981	-0.0279897
C147_positive_11	-0.0365095	0.0799857	0.0985971	0.0471431	0.0263889	-0.118092	0.102043	0.111177	-0.0576473	-0.00689443	-0.0403823	0.00346072	0.0150062	-0.102759	-0.0818702	-0.0838461	-0.083401	-0.135545	-0.037455	-0.0568292	0.106193	-0.105123	-0.0791106
C147_positive_16	-0.00205132	-0.0116987	0.0877028	0.0392135	-0.0149623	-0.0913592	0.0247155	0.00624479	-0.0697721	0.12186	0.0424749	0.0227137	0.0298537	-0.14323	-0.0882729	-0.00568963	-0.0176205	-0.100909	-0.00890265	-0.0325669	0.108439	-0.0493664	-0.022973
C33_positive_11	0.0591023	0.0408309	-0.0819005	0.0995616	-0.0615604	-0.148493	0.0240311	0.0215628	0.0104107	0.00304174	0.0338263	0.0615271	0.0529992	-0.080831	-0.0526866	-0.0711311	-0.0223341	0.0104421	0.0364816	0.0954073	0.206716	-0.0141552	-0.126071
C33_positive_14	0.125264	0.178573	-0.258251	0.0937567	-0.117425	-0.251617	-0.0426771	0.109084	-0.106324	0.105545	-0.0611178	0.0502363	-0.0105393	-0.112755	-0.0912138	-0.139161	-0.00933399	-0.116346	-0.00311053	-0.00848749	0.175576	-0.0665831	-0.146996
C33_positive_16	0.133566	0.0516791	-0.0674484	0.0919307	-0.156538	-0.108211	0.0612347	-0.0728831	0.040629	0.0439934	0.0951491	-0.0269535	0.013828	-0.0417772	-0.0861619	0.0566214	0.127652	-0.105657	0.186161	-0.0145117	0.123635	0.0577851	-0.0579237

## Sheet: Figure 4B
Figure 4B: Gene expression for the presented genes in Figure 4B
sample_id	grouped_WHO_severity	time	gene_id	logCPM
C11_positive_13	severe_critical	13	MMP9	7.35621
C11_positive_17	severe_critical	17	MMP9	7.99471
C11_positive_19	severe_critical	19	MMP9	8.52234
C11_positive_21	severe_critical	21	MMP9	8.25277
C110_positive_11	mild_moderate	11	MMP9	5.41309
C110_positive_14	mild_moderate	14	MMP9	4.35998
C110_positive_2	mild_moderate	2	MMP9	5.72068
C110_positive_4	mild_moderate	4	MMP9	6.83924
C114_positive_13	severe_critical	13	MMP9	5.54137
C114_positive_16	severe_critical	16	MMP9	6.65571
C114_positive_5	severe_critical	5	MMP9	5.38139
C114_positive_9	severe_critical	9	MMP9	6.071
C12_positive_11	severe_critical	11	MMP9	9.14271
C12_positive_17	severe_critical	17	MMP9	8.18823
C12_positive_19	severe_critical	19	MMP9	7.61929
C123_positive_18	severe_critical	18	MMP9	10.2725
C123_positive_7	severe_critical	7	MMP9	11.2347
C123_positive_10	severe_critical	10	MMP9	9.68997
C123_positive_12	severe_critical	12	MMP9	7.80339
C124_positive_16	mild_moderate	16	MMP9	7.21285
C124_positive_9	mild_moderate	9	MMP9	8.91424
C124_positive_12	mild_moderate	12	MMP9	7.40693
C126_positive_9	mild_moderate	9	MMP9	5.3447
C126_positive_11	mild_moderate	11	MMP9	4.36805
C126_positive_13	mild_moderate	13	MMP9	4.65874
C126_positive_2	mild_moderate	2	MMP9	5.06634
C126_positive_5	mild_moderate	5	MMP9	5.08186
C126_positive_7	mild_moderate	7	MMP9	6.58759
C127_positive_11	mild_moderate	11	MMP9	7.58294
C127_positive_14	mild_moderate	14	MMP9	5.68524
C127_positive_16	mild_moderate	16	MMP9	5.48416
C127_positive_21	mild_moderate	21	MMP9	4.78605
C127_positive_5	mild_moderate	5	MMP9	9.00501
C128_positive_14	mild_moderate	14	MMP9	7.33292
C128_positive_16	mild_moderate	16	MMP9	6.96615
C128_positive_21	mild_moderate	21	MMP9	5.23778
C128_positive_5	mild_moderate	5	MMP9	3.50398
C129_positive_13	mild_moderate	13	MMP9	9.66219
C129_positive_3	mild_moderate	3	MMP9	9.17255
C129_positive_6	mild_moderate	6	MMP9	5.58926
C129_positive_8	mild_moderate	8	MMP9	6.36225
C132_positive_10	mild_moderate	10	MMP9	3.97441
C132_positive_12	mild_moderate	12	MMP9	3.76271
C132_positive_14	mild_moderate	14	MMP9	4.78867
C132_positive_19	mild_moderate	19	MMP9	5.60473
C132_positive_6	mild_moderate	6	MMP9	5.91138
C132_positive_8	mild_moderate	8	MMP9	3.07912
C105_positive_5	mild_moderate	5	MMP9	5.94221
C105_positive_8	mild_moderate	8	MMP9	5.08089
C105_positive_10	mild_moderate	10	MMP9	5.3201
C105_positive_15	mild_moderate	15	MMP9	3.75905
C105_positive_17	mild_moderate	17	MMP9	4.02246
C105_positive_3	mild_moderate	3	MMP9	6.84707
C18_positive_14	severe_critical	14	MMP9	8.09207
C18_positive_15	severe_critical	15	MMP9	6.33552
C18_positive_17	severe_critical	17	MMP9	8.1182
C18_positive_19	severe_critical	19	MMP9	7.46705
C20_positive_8	severe_critical	8	MMP9	4.71398
C20_positive_12	severe_critical	12	MMP9	5.30832
C20_positive_16	severe_critical	16	MMP9	6.49501
C21_positive_5	severe_critical	5	MMP9	5.47896
C21_positive_10	severe_critical	10	MMP9	6.93709
C21_positive_12	severe_critical	12	MMP9	7.51742
C21_positive_16	severe_critical	16	MMP9	6.05313
C21_positive_20	severe_critical	20	MMP9	6.34262
C22_positive_8	mild_moderate	8	MMP9	8.97824
C22_positive_11	mild_moderate	11	MMP9	8.00201
C22_positive_13	mild_moderate	13	MMP9	7.70863
C24_positive_8	mild_moderate	8	MMP9	3.50506
C24_positive_11	mild_moderate	11	MMP9	4.91012
C24_positive_13	mild_moderate	13	MMP9	5.59163
C25_positive_14	mild_moderate	14	MMP9	4.35481
C25_positive_16	mild_moderate	16	MMP9	5.4252
C25_positive_18	mild_moderate	18	MMP9	4.54493
C31_positive_4	mild_moderate	4	MMP9	3.70687
C31_positive_8	mild_moderate	8	MMP9	4.724
C31_positive_11	mild_moderate	11	MMP9	4.86157
C31_positive_13	mild_moderate	13	MMP9	4.50443
C31_positive_15	mild_moderate	15	MMP9	5.58712
C31_positive_18	mild_moderate	18	MMP9	5.04116
C34_positive_0	mild_moderate	0	MMP9	6.73003
C34_positive_7	mild_moderate	7	MMP9	5.54547
C34_positive_9	mild_moderate	9	MMP9	4.86803
C34_positive_11	mild_moderate	11	MMP9	4.038
C36_positive_10	mild_moderate	10	MMP9	6.84214
C36_positive_12	mild_moderate	12	MMP9	6.75979
C36_positive_16	mild_moderate	16	MMP9	5.24519
C40_positive_18	severe_critical	18	MMP9	7.67572
C40_positive_21	severe_critical	21	MMP9	4.97624
C40_positive_2	severe_critical	2	MMP9	4.94517
C40_positive_9	severe_critical	9	MMP9	6.54612
C40_positive_11	severe_critical	11	MMP9	7.59396
C40_positive_14	severe_critical	14	MMP9	8.59588
C42_positive_2	mild_moderate	2	MMP9	7.95992
C42_positive_4	mild_moderate	4	MMP9	8.38434
C42_positive_7	mild_moderate	7	MMP9	6.47706
C42_positive_9	mild_moderate	9	MMP9	5.3943
C42_positive_14	mild_moderate	14	MMP9	5.08063
C47_positive_9	mild_moderate	9	MMP9	6.3607
C47_positive_13	mild_moderate	13	MMP9	7.44826
C47_positive_18	mild_moderate	18	MMP9	5.87207
C50_positive_14	severe_critical	14	MMP9	5.98337
C50_positive_16	severe_critical	16	MMP9	7.22929
C50_positive_19	severe_critical	19	MMP9	6.25981
C63_positive_5	mild_moderate	5	MMP9	7.22435
C63_positive_8	mild_moderate	8	MMP9	5.64912
C63_positive_12	mild_moderate	12	MMP9	6.90124
C63_positive_15	mild_moderate	15	MMP9	4.75612
C63_positive_17	mild_moderate	17	MMP9	4.70714
C65_positive_9	severe_critical	9	MMP9	6.94294
C65_positive_13	severe_critical	13	MMP9	8.6339
C65_positive_15	severe_critical	15	MMP9	6.87837
C65_positive_17	severe_critical	17	MMP9	6.86897
C65_positive_20	severe_critical	20	MMP9	4.98525
C73_positive_9	severe_critical	9	MMP9	7.92013
C73_positive_11	severe_critical	11	MMP9	9.39122
C73_positive_14	severe_critical	14	MMP9	6.2815
C87_positive_13	mild_moderate	13	MMP9	6.63847
C87_positive_9	mild_moderate	9	MMP9	5.84723
C87_positive_11	mild_moderate	11	MMP9	6.13883
C93_positive_20	mild_moderate	20	MMP9	5.12148
C93_positive_7	mild_moderate	7	MMP9	6.79824
C93_positive_10	mild_moderate	10	MMP9	8.18644
C93_positive_13	mild_moderate	13	MMP9	5.27764
C93_positive_15	mild_moderate	15	MMP9	5.42467
C101_positive_4	severe_critical	4	MMP9	5.57943
C101_positive_6	severe_critical	6	MMP9	9.54393
C101_positive_9	severe_critical	9	MMP9	9.87318
C101_positive_11	severe_critical	11	MMP9	9.16195
C101_positive_14	severe_critical	14	MMP9	10.9624
C101_positive_16	severe_critical	16	MMP9	9.72324
C101_positive_18	severe_critical	18	MMP9	8.87737
C108_positive_2	severe_critical	2	MMP9	4.59587
C108_positive_5	severe_critical	5	MMP9	6.89519
C108_positive_7	severe_critical	7	MMP9	7.60785
C108_positive_9	severe_critical	9	MMP9	7.69726
C108_positive_12	severe_critical	12	MMP9	10.8277
C108_positive_16	severe_critical	16	MMP9	11.0136
C137_positive_2	mild_moderate	2	MMP9	9.02736
C137_positive_5	mild_moderate	5	MMP9	11.8222
C137_positive_9	mild_moderate	9	MMP9	10.0667
C137_positive_12	mild_moderate	12	MMP9	7.95275
C137_positive_16	mild_moderate	16	MMP9	10.2815
C138_positive_17	mild_moderate	17	MMP9	8.11864
C138_positive_19	mild_moderate	19	MMP9	8.84004
C138_positive_7	mild_moderate	7	MMP9	7.34615
C138_positive_14	mild_moderate	14	MMP9	10.1178
C139_positive_8	severe_critical	8	MMP9	5.15438
C139_positive_11	severe_critical	11	MMP9	6.27091
C139_positive_13	severe_critical	13	MMP9	7.66009
C139_positive_15	severe_critical	15	MMP9	8.16966
C140_positive_10	mild_moderate	10	MMP9	3.67399
C140_positive_12	mild_moderate	12	MMP9	2.87206
C140_positive_14	mild_moderate	14	MMP9	3.4323
C140_positive_17	mild_moderate	17	MMP9	4.58466
C140_positive_5	mild_moderate	5	MMP9	2.94636
C140_positive_7	mild_moderate	7	MMP9	3.295
C141_positive_20	severe_critical	20	MMP9	4.97266
C141_positive_7	severe_critical	7	MMP9	4.40696
C141_positive_9	severe_critical	9	MMP9	4.3592
C141_positive_17	severe_critical	17	MMP9	7.54713
C145_positive_2	severe_critical	2	MMP9	4.87391
C145_positive_7	severe_critical	7	MMP9	6.84408
C145_positive_9	severe_critical	9	MMP9	10.4936
C145_positive_11	severe_critical	11	MMP9	7.65507
C145_positive_14	severe_critical	14	MMP9	7.18179
C145_positive_18	severe_critical	18	MMP9	7.30437
C146_positive_3	severe_critical	3	MMP9	4.73835
C146_positive_5	severe_critical	5	MMP9	4.57962
C146_positive_7	severe_critical	7	MMP9	6.182
C146_positive_10	severe_critical	10	MMP9	4.58069
C146_positive_14	severe_critical	14	MMP9	9.4187
C146_positive_18	severe_critical	18	MMP9	7.31829
C147_positive_2	severe_critical	2	MMP9	6.26602
C147_positive_7	severe_critical	7	MMP9	4.52972
C147_positive_8	severe_critical	8	MMP9	6.01996
C147_positive_11	severe_critical	11	MMP9	8.11868
C147_positive_16	severe_critical	16	MMP9	8.12848
C168_positive_17	mild_moderate	17	MMP9	4.52592
C168_positive_4	mild_moderate	4	MMP9	4.74593
C168_positive_7	mild_moderate	7	MMP9	4.00625
C168_positive_10	mild_moderate	10	MMP9	5.1262
C168_positive_12	mild_moderate	12	MMP9	5.0655
C168_positive_14	mild_moderate	14	MMP9	6.37542
C169_positive_17	mild_moderate	17	MMP9	3.33365
C169_positive_4	mild_moderate	4	MMP9	5.52441
C169_positive_7	mild_moderate	7	MMP9	3.23052
C169_positive_12	mild_moderate	12	MMP9	4.38144
C170_positive_14	mild_moderate	14	MMP9	3.44182
C170_positive_16	mild_moderate	16	MMP9	4.6225
C170_positive_4	mild_moderate	4	MMP9	3.49919
C187_positive_5	mild_moderate	5	MMP9	4.0648
C187_positive_7	mild_moderate	7	MMP9	4.86212
C187_positive_9	mild_moderate	9	MMP9	6.6081
C187_positive_12	mild_moderate	12	MMP9	7.35069
C187_positive_16	mild_moderate	16	MMP9	6.53572
C190_positive_5	mild_moderate	5	MMP9	3.49636
C190_positive_7	mild_moderate	7	MMP9	3.0801
C190_positive_9	mild_moderate	9	MMP9	3.32543
C190_positive_12	mild_moderate	12	MMP9	4.16603
C190_positive_14	mild_moderate	14	MMP9	3.41637
C190_positive_2	mild_moderate	2	MMP9	3.57732
C33_positive_2	severe_critical	2	MMP9	5.3047
C33_positive_4	severe_critical	4	MMP9	8.09007
C33_positive_7	severe_critical	7	MMP9	7.29453
C33_positive_11	severe_critical	11	MMP9	8.97086
C33_positive_14	severe_critical	14	MMP9	12.1622
C33_positive_16	severe_critical	16	MMP9	8.52011
C58_positive_12	mild_moderate	12	MMP9	5.43749
C58_positive_15	mild_moderate	15	MMP9	4.60337
C58_positive_2	mild_moderate	2	MMP9	5.44749
C58_positive_5	mild_moderate	5	MMP9	6.74864
C58_positive_9	mild_moderate	9	MMP9	5.22356
C11_positive_13	severe_critical	13	LRRN1	2.36168
C11_positive_17	severe_critical	17	LRRN1	3.09024
C11_positive_19	severe_critical	19	LRRN1	3.81154
C11_positive_21	severe_critical	21	LRRN1	3.39328
C110_positive_11	mild_moderate	11	LRRN1	0.435436
C110_positive_14	mild_moderate	14	LRRN1	-1.4125
C110_positive_2	mild_moderate	2	LRRN1	0.817946
C110_positive_4	mild_moderate	4	LRRN1	1.11167
C114_positive_13	severe_critical	13	LRRN1	0.757243
C114_positive_16	severe_critical	16	LRRN1	-0.0443003
C114_positive_5	severe_critical	5	LRRN1	0.958403
C114_positive_9	severe_critical	9	LRRN1	1.32028
C12_positive_11	severe_critical	11	LRRN1	3.60017
C12_positive_17	severe_critical	17	LRRN1	2.3224
C12_positive_19	severe_critical	19	LRRN1	1.55973
C123_positive_18	severe_critical	18	LRRN1	3.56225
C123_positive_7	severe_critical	7	LRRN1	4.57754
C123_positive_10	severe_critical	10	LRRN1	3.06897
C123_positive_12	severe_critical	12	LRRN1	1.66268
C124_positive_16	mild_moderate	16	LRRN1	0.965135
C124_positive_9	mild_moderate	9	LRRN1	2.95066
C124_positive_12	mild_moderate	12	LRRN1	2.07762
C126_positive_9	mild_moderate	9	LRRN1	-0.0938719
C126_positive_11	mild_moderate	11	LRRN1	-1.12
C126_positive_13	mild_moderate	13	LRRN1	-0.0130076
C126_positive_2	mild_moderate	2	LRRN1	-0.20339
C126_positive_5	mild_moderate	5	LRRN1	0.0327081
C126_positive_7	mild_moderate	7	LRRN1	1.17209
C127_positive_11	mild_moderate	11	LRRN1	2.27878
C127_positive_14	mild_moderate	14	LRRN1	1.03242
C127_positive_16	mild_moderate	16	LRRN1	1.16884
C127_positive_21	mild_moderate	21	LRRN1	0.495448
C127_positive_5	mild_moderate	5	LRRN1	3.92125
C128_positive_14	mild_moderate	14	LRRN1	1.69014
C128_positive_16	mild_moderate	16	LRRN1	1.73147
C128_positive_21	mild_moderate	21	LRRN1	-0.465732
C128_positive_5	mild_moderate	5	LRRN1	-0.733029
C129_positive_13	mild_moderate	13	LRRN1	3.99598
C129_positive_3	mild_moderate	3	LRRN1	4.15579
C129_positive_6	mild_moderate	6	LRRN1	1.70506
C129_positive_8	mild_moderate	8	LRRN1	1.60914
C132_positive_10	mild_moderate	10	LRRN1	-0.743105
C132_positive_12	mild_moderate	12	LRRN1	-1.31267
C132_positive_14	mild_moderate	14	LRRN1	-0.510696
C132_positive_19	mild_moderate	19	LRRN1	-0.444228
C132_positive_6	mild_moderate	6	LRRN1	0.723191
C132_positive_8	mild_moderate	8	LRRN1	-2.7925
C105_positive_5	mild_moderate	5	LRRN1	0.993373
C105_positive_8	mild_moderate	8	LRRN1	1.46668
C105_positive_10	mild_moderate	10	LRRN1	1.33399
C105_positive_15	mild_moderate	15	LRRN1	-0.100358
C105_positive_17	mild_moderate	17	LRRN1	0.0970479
C105_positive_3	mild_moderate	3	LRRN1	2.21697
C18_positive_14	severe_critical	14	LRRN1	1.79441
C18_positive_15	severe_critical	15	LRRN1	0.490168
C18_positive_17	severe_critical	17	LRRN1	2.74329
C18_positive_19	severe_critical	19	LRRN1	2.91838
C20_positive_8	severe_critical	8	LRRN1	0.0728151
C20_positive_12	severe_critical	12	LRRN1	1.41155
C20_positive_16	severe_critical	16	LRRN1	2.16724
C21_positive_5	severe_critical	5	LRRN1	-0.0623584
C21_positive_10	severe_critical	10	LRRN1	3.15592
C21_positive_12	severe_critical	12	LRRN1	3.44567
C21_positive_16	severe_critical	16	LRRN1	1.96744
C21_positive_20	severe_critical	20	LRRN1	2.42535
C22_positive_8	mild_moderate	8	LRRN1	2.88537
C22_positive_11	mild_moderate	11	LRRN1	2.04969
C22_positive_13	mild_moderate	13	LRRN1	1.85549
C24_positive_8	mild_moderate	8	LRRN1	-0.256775
C24_positive_11	mild_moderate	11	LRRN1	-0.525763
C24_positive_13	mild_moderate	13	LRRN1	-0.923876
C25_positive_14	mild_moderate	14	LRRN1	-0.807179
C25_positive_16	mild_moderate	16	LRRN1	-0.292788
C25_positive_18	mild_moderate	18	LRRN1	-0.375909
C31_positive_4	mild_moderate	4	LRRN1	-2.18562
C31_positive_8	mild_moderate	8	LRRN1	-2.1189
C31_positive_11	mild_moderate	11	LRRN1	-1.82841
C31_positive_13	mild_moderate	13	LRRN1	-2.01965
C31_positive_15	mild_moderate	15	LRRN1	-1.88078
C31_positive_18	mild_moderate	18	LRRN1	-2.6465
C34_positive_0	mild_moderate	0	LRRN1	0.771266
C34_positive_7	mild_moderate	7	LRRN1	0.103884
C34_positive_9	mild_moderate	9	LRRN1	-0.125368
C34_positive_11	mild_moderate	11	LRRN1	-0.297142
C36_positive_10	mild_moderate	10	LRRN1	1.41853
C36_positive_12	mild_moderate	12	LRRN1	1.34091
C36_positive_16	mild_moderate	16	LRRN1	1.56932
C40_positive_18	severe_critical	18	LRRN1	1.75399
C40_positive_21	severe_critical	21	LRRN1	-0.793828
C40_positive_2	severe_critical	2	LRRN1	-0.778668
C40_positive_9	severe_critical	9	LRRN1	1.13095
C40_positive_11	severe_critical	11	LRRN1	2.23233
C40_positive_14	severe_critical	14	LRRN1	2.45029
C42_positive_2	mild_moderate	2	LRRN1	3.15174
C42_positive_4	mild_moderate	4	LRRN1	3.61166
C42_positive_7	mild_moderate	7	LRRN1	1.68524
C42_positive_9	mild_moderate	9	LRRN1	1.21147
C42_positive_14	mild_moderate	14	LRRN1	1.11131
C47_positive_9	mild_moderate	9	LRRN1	2.0763
C47_positive_13	mild_moderate	13	LRRN1	2.64569
C47_positive_18	mild_moderate	18	LRRN1	1.1949
C50_positive_14	severe_critical	14	LRRN1	0.643923
C50_positive_16	severe_critical	16	LRRN1	1.3053
C50_positive_19	severe_critical	19	LRRN1	1.16212
C63_positive_5	mild_moderate	5	LRRN1	2.04089
C63_positive_8	mild_moderate	8	LRRN1	-0.481238
C63_positive_12	mild_moderate	12	LRRN1	1.42142
C63_positive_15	mild_moderate	15	LRRN1	-1.00983
C63_positive_17	mild_moderate	17	LRRN1	-0.231445
C65_positive_9	severe_critical	9	LRRN1	0.796001
C65_positive_13	severe_critical	13	LRRN1	1.74394
C65_positive_15	severe_critical	15	LRRN1	1.88296
C65_positive_17	severe_critical	17	LRRN1	1.28008
C65_positive_20	severe_critical	20	LRRN1	0.26596
C73_positive_9	severe_critical	9	LRRN1	2.07754
C73_positive_11	severe_critical	11	LRRN1	3.46056
C73_positive_14	severe_critical	14	LRRN1	1.64616
C87_positive_13	mild_moderate	13	LRRN1	0.260569
C87_positive_9	mild_moderate	9	LRRN1	-0.639184
C87_positive_11	mild_moderate	11	LRRN1	-1.23689
C93_positive_20	mild_moderate	20	LRRN1	-1.05833
C93_positive_7	mild_moderate	7	LRRN1	2.13679
C93_positive_10	mild_moderate	10	LRRN1	2.47169
C93_positive_13	mild_moderate	13	LRRN1	0.0775012
C93_positive_15	mild_moderate	15	LRRN1	0.389242
C101_positive_4	severe_critical	4	LRRN1	0.0888713
C101_positive_6	severe_critical	6	LRRN1	3.77454
C101_positive_9	severe_critical	9	LRRN1	3.38876
C101_positive_11	severe_critical	11	LRRN1	3.07189
C101_positive_14	severe_critical	14	LRRN1	4.70688
C101_positive_16	severe_critical	16	LRRN1	3.63928
C101_positive_18	severe_critical	18	LRRN1	2.76163
C108_positive_2	severe_critical	2	LRRN1	-0.500743
C108_positive_5	severe_critical	5	LRRN1	0.922057
C108_positive_7	severe_critical	7	LRRN1	1.16967
C108_positive_9	severe_critical	9	LRRN1	1.69724
C108_positive_12	severe_critical	12	LRRN1	3.21005
C108_positive_16	severe_critical	16	LRRN1	4.38025
C137_positive_2	mild_moderate	2	LRRN1	3.86331
C137_positive_5	mild_moderate	5	LRRN1	5.8479
C137_positive_9	mild_moderate	9	LRRN1	3.05612
C137_positive_12	mild_moderate	12	LRRN1	2.71536
C137_positive_16	mild_moderate	16	LRRN1	4.58951
C138_positive_17	mild_moderate	17	LRRN1	3.07499
C138_positive_19	mild_moderate	19	LRRN1	2.93881
C138_positive_7	mild_moderate	7	LRRN1	2.82003
C138_positive_14	mild_moderate	14	LRRN1	4.81898
C139_positive_8	severe_critical	8	LRRN1	2.44308
C139_positive_11	severe_critical	11	LRRN1	2.76099
C139_positive_13	severe_critical	13	LRRN1	3.68788
C139_positive_15	severe_critical	15	LRRN1	3.71768
C140_positive_10	mild_moderate	10	LRRN1	-0.569235
C140_positive_12	mild_moderate	12	LRRN1	-0.520246
C140_positive_14	mild_moderate	14	LRRN1	-1.35798
C140_positive_17	mild_moderate	17	LRRN1	0.464629
C140_positive_5	mild_moderate	5	LRRN1	-0.661225
C140_positive_7	mild_moderate	7	LRRN1	0.163067
C141_positive_20	severe_critical	20	LRRN1	-1.34556
C141_positive_7	severe_critical	7	LRRN1	-2.29211
C141_positive_9	severe_critical	9	LRRN1	0.187461
C141_positive_17	severe_critical	17	LRRN1	2.05162
C145_positive_2	severe_critical	2	LRRN1	0.515375
C145_positive_7	severe_critical	7	LRRN1	2.72736
C145_positive_9	severe_critical	9	LRRN1	4.3355
C145_positive_11	severe_critical	11	LRRN1	3.0225
C145_positive_14	severe_critical	14	LRRN1	1.24041
C145_positive_18	severe_critical	18	LRRN1	1.10509
C146_positive_3	severe_critical	3	LRRN1	-1.10129
C146_positive_5	severe_critical	5	LRRN1	-0.930753
C146_positive_7	severe_critical	7	LRRN1	-0.0730836
C146_positive_10	severe_critical	10	LRRN1	-1.06407
C146_positive_14	severe_critical	14	LRRN1	2.1807
C146_positive_18	severe_critical	18	LRRN1	0.528404
C147_positive_2	severe_critical	2	LRRN1	1.05932
C147_positive_7	severe_critical	7	LRRN1	-0.00851192
C147_positive_8	severe_critical	8	LRRN1	-0.0264596
C147_positive_11	severe_critical	11	LRRN1	3.02152
C147_positive_16	severe_critical	16	LRRN1	2.37778
C168_positive_17	mild_moderate	17	LRRN1	-0.435737
C168_positive_4	mild_moderate	4	LRRN1	0.083347
C168_positive_7	mild_moderate	7	LRRN1	-0.242209
C168_positive_10	mild_moderate	10	LRRN1	0.402937
C168_positive_12	mild_moderate	12	LRRN1	0.463712
C168_positive_14	mild_moderate	14	LRRN1	1.28229
C169_positive_17	mild_moderate	17	LRRN1	-0.182936
C169_positive_4	mild_moderate	4	LRRN1	-0.0745145
C169_positive_7	mild_moderate	7	LRRN1	-0.526437
C169_positive_12	mild_moderate	12	LRRN1	0.120325
C170_positive_14	mild_moderate	14	LRRN1	-0.069072
C170_positive_16	mild_moderate	16	LRRN1	-0.400881
C170_positive_4	mild_moderate	4	LRRN1	-0.854908
C187_positive_5	mild_moderate	5	LRRN1	0.54259
C187_positive_7	mild_moderate	7	LRRN1	-0.737581
C187_positive_9	mild_moderate	9	LRRN1	1.3283
C187_positive_12	mild_moderate	12	LRRN1	1.07417
C187_positive_16	mild_moderate	16	LRRN1	1.25064
C190_positive_5	mild_moderate	5	LRRN1	1.29896
C190_positive_7	mild_moderate	7	LRRN1	1.30737
C190_positive_9	mild_moderate	9	LRRN1	0.67004
C190_positive_12	mild_moderate	12	LRRN1	0.728059
C190_positive_14	mild_moderate	14	LRRN1	0.436724
C190_positive_2	mild_moderate	2	LRRN1	0.258828
C33_positive_2	severe_critical	2	LRRN1	0.224659
C33_positive_4	severe_critical	4	LRRN1	3.1527
C33_positive_7	severe_critical	7	LRRN1	1.44101
C33_positive_11	severe_critical	11	LRRN1	3.27464
C33_positive_14	severe_critical	14	LRRN1	6.0816
C33_positive_16	severe_critical	16	LRRN1	2.13174
C58_positive_12	mild_moderate	12	LRRN1	0.257662
C58_positive_15	mild_moderate	15	LRRN1	0.108185
C58_positive_2	mild_moderate	2	LRRN1	0.660669
C58_positive_5	mild_moderate	5	LRRN1	1.26166
C58_positive_9	mild_moderate	9	LRRN1	0.133065
C11_positive_13	severe_critical	13	ORM1	3.71759
C11_positive_17	severe_critical	17	ORM1	4.40349
C11_positive_19	severe_critical	19	ORM1	5.31713
C11_positive_21	severe_critical	21	ORM1	5.12961
C110_positive_11	mild_moderate	11	ORM1	1.73983
C110_positive_14	mild_moderate	14	ORM1	0.890918
C110_positive_2	mild_moderate	2	ORM1	1.03865
C110_positive_4	mild_moderate	4	ORM1	2.11573
C114_positive_13	severe_critical	13	ORM1	2.03583
C114_positive_16	severe_critical	16	ORM1	2.58359
C114_positive_5	severe_critical	5	ORM1	1.67369
C114_positive_9	severe_critical	9	ORM1	1.70068
C12_positive_11	severe_critical	11	ORM1	2.77909
C12_positive_17	severe_critical	17	ORM1	3.97684
C12_positive_19	severe_critical	19	ORM1	3.66527
C123_positive_18	severe_critical	18	ORM1	4.82538
C123_positive_7	severe_critical	7	ORM1	4.44833
C123_positive_10	severe_critical	10	ORM1	4.26135
C123_positive_12	severe_critical	12	ORM1	1.11526
C124_positive_16	mild_moderate	16	ORM1	2.82576
C124_positive_9	mild_moderate	9	ORM1	4.4949
C124_positive_12	mild_moderate	12	ORM1	2.896
C126_positive_9	mild_moderate	9	ORM1	0.661211
C126_positive_11	mild_moderate	11	ORM1	0.079982
C126_positive_13	mild_moderate	13	ORM1	0.33211
C126_positive_2	mild_moderate	2	ORM1	0.507601
C126_positive_5	mild_moderate	5	ORM1	1.14228
C126_positive_7	mild_moderate	7	ORM1	2.23267
C127_positive_11	mild_moderate	11	ORM1	3.45037
C127_positive_14	mild_moderate	14	ORM1	1.75842
C127_positive_16	mild_moderate	16	ORM1	1.51142
C127_positive_21	mild_moderate	21	ORM1	0.726468
C127_positive_5	mild_moderate	5	ORM1	3.48321
C128_positive_14	mild_moderate	14	ORM1	1.36762
C128_positive_16	mild_moderate	16	ORM1	2.51816
C128_positive_21	mild_moderate	21	ORM1	2.04049
C128_positive_5	mild_moderate	5	ORM1	-1.03192
C129_positive_13	mild_moderate	13	ORM1	2.26047
C129_positive_3	mild_moderate	3	ORM1	1.44205
C129_positive_6	mild_moderate	6	ORM1	-0.34191
C129_positive_8	mild_moderate	8	ORM1	0.888162
C132_positive_10	mild_moderate	10	ORM1	0.231659
C132_positive_12	mild_moderate	12	ORM1	-0.0437099
C132_positive_14	mild_moderate	14	ORM1	0.95498
C132_positive_19	mild_moderate	19	ORM1	1.58161
C132_positive_6	mild_moderate	6	ORM1	1.65689
C132_positive_8	mild_moderate	8	ORM1	0.130502
C105_positive_5	mild_moderate	5	ORM1	0.353771
C105_positive_8	mild_moderate	8	ORM1	0.068668
C105_positive_10	mild_moderate	10	ORM1	0.552321
C105_positive_15	mild_moderate	15	ORM1	-0.669277
C105_positive_17	mild_moderate	17	ORM1	-0.0917485
C105_positive_3	mild_moderate	3	ORM1	0.296932
C18_positive_14	severe_critical	14	ORM1	4.22648
C18_positive_15	severe_critical	15	ORM1	2.16634
C18_positive_17	severe_critical	17	ORM1	5.20249
C18_positive_19	severe_critical	19	ORM1	4.74314
C20_positive_8	severe_critical	8	ORM1	-0.642314
C20_positive_12	severe_critical	12	ORM1	0.957995
C20_positive_16	severe_critical	16	ORM1	2.27058
C21_positive_5	severe_critical	5	ORM1	-0.0128774
C21_positive_10	severe_critical	10	ORM1	2.66843
C21_positive_12	severe_critical	12	ORM1	2.57591
C21_positive_16	severe_critical	16	ORM1	2.16021
C21_positive_20	severe_critical	20	ORM1	3.70311
C22_positive_8	mild_moderate	8	ORM1	2.53633
C22_positive_11	mild_moderate	11	ORM1	2.67156
C22_positive_13	mild_moderate	13	ORM1	3.25253
C24_positive_8	mild_moderate	8	ORM1	-0.125356
C24_positive_11	mild_moderate	11	ORM1	1.15374
C24_positive_13	mild_moderate	13	ORM1	1.92717
C25_positive_14	mild_moderate	14	ORM1	0.166089
C25_positive_16	mild_moderate	16	ORM1	1.67957
C25_positive_18	mild_moderate	18	ORM1	-0.0255021
C31_positive_4	mild_moderate	4	ORM1	-0.826589
C31_positive_8	mild_moderate	8	ORM1	-0.410355
C31_positive_11	mild_moderate	11	ORM1	0.986515
C31_positive_13	mild_moderate	13	ORM1	0.303368
C31_positive_15	mild_moderate	15	ORM1	1.13485
C31_positive_18	mild_moderate	18	ORM1	1.14803
C34_positive_0	mild_moderate	0	ORM1	1.09615
C34_positive_7	mild_moderate	7	ORM1	1.27389
C34_positive_9	mild_moderate	9	ORM1	0.446297
C34_positive_11	mild_moderate	11	ORM1	-0.801016
C36_positive_10	mild_moderate	10	ORM1	2.13209
C36_positive_12	mild_moderate	12	ORM1	1.60979
C36_positive_16	mild_moderate	16	ORM1	1.25661
C40_positive_18	severe_critical	18	ORM1	2.13249
C40_positive_21	severe_critical	21	ORM1	1.08008
C40_positive_2	severe_critical	2	ORM1	-0.778668
C40_positive_9	severe_critical	9	ORM1	1.06742
C40_positive_11	severe_critical	11	ORM1	2.73795
C40_positive_14	severe_critical	14	ORM1	2.88999
C42_positive_2	mild_moderate	2	ORM1	1.45081
C42_positive_4	mild_moderate	4	ORM1	2.72043
C42_positive_7	mild_moderate	7	ORM1	1.54654
C42_positive_9	mild_moderate	9	ORM1	0.594573
C42_positive_14	mild_moderate	14	ORM1	0.489977
C47_positive_9	mild_moderate	9	ORM1	1.57191
C47_positive_13	mild_moderate	13	ORM1	2.5627
C47_positive_18	mild_moderate	18	ORM1	1.45386
C50_positive_14	severe_critical	14	ORM1	2.26068
C50_positive_16	severe_critical	16	ORM1	2.6399
C50_positive_19	severe_critical	19	ORM1	2.3772
C63_positive_5	mild_moderate	5	ORM1	0.446555
C63_positive_8	mild_moderate	8	ORM1	-0.198178
C63_positive_12	mild_moderate	12	ORM1	1.41367
C63_positive_15	mild_moderate	15	ORM1	-0.336426
C63_positive_17	mild_moderate	17	ORM1	-0.642974
C65_positive_9	severe_critical	9	ORM1	-0.185619
C65_positive_13	severe_critical	13	ORM1	1.62308
C65_positive_15	severe_critical	15	ORM1	0.963176
C65_positive_17	severe_critical	17	ORM1	1.58233
C65_positive_20	severe_critical	20	ORM1	0.504417
C73_positive_9	severe_critical	9	ORM1	2.80611
C73_positive_11	severe_critical	11	ORM1	4.138
C73_positive_14	severe_critical	14	ORM1	2.41631
C87_positive_13	mild_moderate	13	ORM1	1.24966
C87_positive_9	mild_moderate	9	ORM1	0.974909
C87_positive_11	mild_moderate	11	ORM1	0.962065
C93_positive_20	mild_moderate	20	ORM1	1.94821
C93_positive_7	mild_moderate	7	ORM1	3.54896
C93_positive_10	mild_moderate	10	ORM1	4.27949
C93_positive_13	mild_moderate	13	ORM1	2.08737
C93_positive_15	mild_moderate	15	ORM1	1.9732
C101_positive_4	severe_critical	4	ORM1	0.789328
C101_positive_6	severe_critical	6	ORM1	3.41696
C101_positive_9	severe_critical	9	ORM1	4.10678
C101_positive_11	severe_critical	11	ORM1	3.82617
C101_positive_14	severe_critical	14	ORM1	5.42964
C101_positive_16	severe_critical	16	ORM1	5.07955
C101_positive_18	severe_critical	18	ORM1	4.56606
C108_positive_2	severe_critical	2	ORM1	0.21416
C108_positive_5	severe_critical	5	ORM1	1.5427
C108_positive_7	severe_critical	7	ORM1	2.16418
C108_positive_9	severe_critical	9	ORM1	1.34737
C108_positive_12	severe_critical	12	ORM1	3.51742
C108_positive_16	severe_critical	16	ORM1	4.55044
C137_positive_2	mild_moderate	2	ORM1	3.33874
C137_positive_5	mild_moderate	5	ORM1	5.49051
C137_positive_9	mild_moderate	9	ORM1	2.80972
C137_positive_12	mild_moderate	12	ORM1	2.11088
C137_positive_16	mild_moderate	16	ORM1	4.80998
C138_positive_17	mild_moderate	17	ORM1	3.14002
C138_positive_19	mild_moderate	19	ORM1	4.60183
C138_positive_7	mild_moderate	7	ORM1	2.19443
C138_positive_14	mild_moderate	14	ORM1	4.17614
C139_positive_8	severe_critical	8	ORM1	1.06176
C139_positive_11	severe_critical	11	ORM1	0.35447
C139_positive_13	severe_critical	13	ORM1	1.79508
C139_positive_15	severe_critical	15	ORM1	1.98502
C140_positive_10	mild_moderate	10	ORM1	-1.1566
C140_positive_12	mild_moderate	12	ORM1	-1.60269
C140_positive_14	mild_moderate	14	ORM1	-1.09476
C140_positive_17	mild_moderate	17	ORM1	0.205376
C140_positive_5	mild_moderate	5	ORM1	-2.90273
C140_positive_7	mild_moderate	7	ORM1	-1.41492
C141_positive_20	severe_critical	20	ORM1	0.913402
C141_positive_7	severe_critical	7	ORM1	-0.513588
C141_positive_9	severe_critical	9	ORM1	-0.621794
C141_positive_17	severe_critical	17	ORM1	2.59193
C145_positive_2	severe_critical	2	ORM1	-0.801889
C145_positive_7	severe_critical	7	ORM1	1.03177
C145_positive_9	severe_critical	9	ORM1	3.04287
C145_positive_11	severe_critical	11	ORM1	2.6887
C145_positive_14	severe_critical	14	ORM1	2.73434
C145_positive_18	severe_critical	18	ORM1	2.50379
C146_positive_3	severe_critical	3	ORM1	-0.162535
C146_positive_5	severe_critical	5	ORM1	-0.511991
C146_positive_7	severe_critical	7	ORM1	0.281358
C146_positive_10	severe_critical	10	ORM1	0.0303261
C146_positive_14	severe_critical	14	ORM1	3.21966
C146_positive_18	severe_critical	18	ORM1	3.01065
C147_positive_2	severe_critical	2	ORM1	1.62031
C147_positive_7	severe_critical	7	ORM1	-0.0690139
C147_positive_8	severe_critical	8	ORM1	0.944792
C147_positive_11	severe_critical	11	ORM1	2.22944
C147_positive_16	severe_critical	16	ORM1	2.93305
C168_positive_17	mild_moderate	17	ORM1	-0.475335
C168_positive_4	mild_moderate	4	ORM1	-0.864838
C168_positive_7	mild_moderate	7	ORM1	-0.277945
C168_positive_10	mild_moderate	10	ORM1	0.148333
C168_positive_12	mild_moderate	12	ORM1	-0.871843
C168_positive_14	mild_moderate	14	ORM1	-0.148193
C169_positive_17	mild_moderate	17	ORM1	-0.670569
C169_positive_4	mild_moderate	4	ORM1	0.606195
C169_positive_7	mild_moderate	7	ORM1	-0.382507
C169_positive_12	mild_moderate	12	ORM1	-0.242842
C170_positive_14	mild_moderate	14	ORM1	-0.483019
C170_positive_16	mild_moderate	16	ORM1	0.0522378
C170_positive_4	mild_moderate	4	ORM1	-1.16558
C187_positive_5	mild_moderate	5	ORM1	-0.284545
C187_positive_7	mild_moderate	7	ORM1	-0.27013
C187_positive_9	mild_moderate	9	ORM1	1.11952
C187_positive_12	mild_moderate	12	ORM1	2.19137
C187_positive_16	mild_moderate	16	ORM1	2.15494
C190_positive_5	mild_moderate	5	ORM1	-0.058601
C190_positive_7	mild_moderate	7	ORM1	-0.639915
C190_positive_9	mild_moderate	9	ORM1	-0.5819
C190_positive_12	mild_moderate	12	ORM1	-0.620824
C190_positive_14	mild_moderate	14	ORM1	0.279864
C190_positive_2	mild_moderate	2	ORM1	0.288228
C33_positive_2	severe_critical	2	ORM1	0.686507
C33_positive_4	severe_critical	4	ORM1	2.24434
C33_positive_7	severe_critical	7	ORM1	2.56595
C33_positive_11	severe_critical	11	ORM1	2.63845
C33_positive_14	severe_critical	14	ORM1	5.87132
C33_positive_16	severe_critical	16	ORM1	3.34733
C58_positive_12	mild_moderate	12	ORM1	-0.279788
C58_positive_15	mild_moderate	15	ORM1	0.19805
C58_positive_2	mild_moderate	2	ORM1	0.821901
C58_positive_5	mild_moderate	5	ORM1	1.86365
C58_positive_9	mild_moderate	9	ORM1	1.13783

## Sheet: Figure 4C
Figure 4C: Correlations between WGCNA modules
proteomic_module	transcriptomic_module	p_value	beta	adjusted_p_value
A	B	0.262851	0.121163	0.309236
A	C	0.972609	0.00332828	0.972609
A	F	0.43412	0.0870484	0.496137
A	I	0.509982	-0.0679014	0.566647
A	J	0.159787	0.160523	0.197352
A	L	0.580171	0.0609329	0.627212
A	N	0.162816	0.152336	0.197352
A	P	0.881711	0.0146309	0.904319
G	B	1.15509e-05	-0.416098	3.42431e-05
G	C	1.19851e-05	0.368192	3.42431e-05
G	F	2.85815e-07	0.520661	1.14326e-06
G	I	0.00948163	0.240061	0.0140469
G	J	2.29093e-08	-0.559524	1.52728e-07
G	L	1.54184e-06	-0.456419	5.13947e-06
G	N	8.23023e-11	0.598737	1.64605e-09
G	P	1.64307e-05	0.365933	4.10768e-05
H	B	0.00109022	0.30182	0.00207661
H	C	0.00114523	-0.264583	0.00208223
H	F	0.000794027	-0.350333	0.00158805
H	I	2.19873e-08	-0.471459	1.52728e-07
H	J	4.93169e-10	0.59301	4.93169e-09
H	L	1.20285e-12	0.611615	4.81142e-11
H	N	5.46107e-08	-0.490245	3.12061e-07
H	P	0.0184696	-0.191356	0.0263852
I	B	0.0028072	0.247568	0.00449152
I	C	0.0004438	-0.252321	0.000934315
I	F	0.00487655	-0.268885	0.00750238
I	I	2.50758e-07	-0.392848	1.11448e-06
I	J	2.40783e-07	0.451132	1.11448e-06
I	L	2.00804e-10	0.499758	2.67739e-09
I	N	1.40051e-05	-0.351008	3.7347e-05
I	P	0.822817	-0.0162577	0.866124
L	B	0.00211561	0.318895	0.00352601
L	C	0.0198475	-0.220286	0.0273758
L	F	0.0530819	-0.211533	0.0707759
L	I	4.84475e-05	-0.399532	0.000107661
L	J	8.56927e-07	0.531118	3.1161e-06
L	L	2.52295e-05	0.445381	5.93635e-05
L	N	0.00139847	-0.339514	0.00243211
L	P	0.156496	-0.135745	0.197352

## Sheet: Figure 5
Figure 5: Protein abundances for cytokines with a significant TxCC interaction
sample_id	grouped_WHO_severity	time	gene_id	protein_abundance
C126_positive_7	mild_moderate	7	IL23A	0.836082
C126_positive_7	mild_moderate	7	VEGFD	-0.306025
C126_positive_7	mild_moderate	7	IL12B	0.792654
C126_positive_7	mild_moderate	7	CNTFR	1.48394
C126_positive_7	mild_moderate	7	TNFRSF10D	0.135486
C126_positive_7	mild_moderate	7	IFNA10	-1.4534
C126_positive_7	mild_moderate	7	IL26	-1.4534
C126_positive_7	mild_moderate	7	IFNA13	-0.497761
C126_positive_7	mild_moderate	7	EPOR	1.51594
C126_positive_7	mild_moderate	7	INHBA	0.177562
C126_positive_7	mild_moderate	7	CCL22	1.39607
C126_positive_7	mild_moderate	7	IFNE	-0.533363
C126_positive_7	mild_moderate	7	CXCL16	-1.31782
C126_positive_7	mild_moderate	7	KIT	0.94418
C126_positive_7	mild_moderate	7	IL6	-0.349885
C126_positive_7	mild_moderate	7	CCL2	1.08312
C126_positive_7	mild_moderate	7	TNFSF9	0.557476
C126_positive_7	mild_moderate	7	TNFRSF8	0.0103904
C126_positive_7	mild_moderate	7	TNFRSF17	0.188127
C126_positive_7	mild_moderate	7	CSF3R	-0.219954
C126_positive_7	mild_moderate	7	CRLF2	0.86593
C126_positive_7	mild_moderate	7	GHR	0.360953
C126_positive_7	mild_moderate	7	EDAR	0.994032
C126_positive_7	mild_moderate	7	IL17RA	-0.177562
C126_positive_7	mild_moderate	7	IL1B	0.709974
C126_positive_7	mild_moderate	7	CCL3	0.59427
C126_positive_7	mild_moderate	7	CCL18	0.474374
C126_positive_7	mild_moderate	7	TNFSF13B	0.262746
C126_positive_7	mild_moderate	7	TNFRSF1B	-1.31782
C126_positive_7	mild_moderate	7	IL15RA	-0.631886
C126_positive_7	mild_moderate	7	PDGFRB	-0.683485
C126_positive_7	mild_moderate	7	CXCL13	-1.26983
C126_positive_7	mild_moderate	7	LTB	0.792654
C126_positive_7	mild_moderate	7	CCL15	0.850911
C126_positive_7	mild_moderate	7	CD40LG	1.06462
C126_positive_7	mild_moderate	7	KDR	0.606713
C126_positive_7	mild_moderate	7	TPO	1.18175
C126_positive_7	mild_moderate	7	IL5RA	0.0727954
C126_positive_7	mild_moderate	7	IL11	0.977145
C126_positive_7	mild_moderate	7	LTA	1.2469
C126_positive_7	mild_moderate	7	TNFRSF6B	0.188127
C126_positive_7	mild_moderate	7	TNFRSF19	0.316932
C126_positive_7	mild_moderate	7	CCL11	1.06462
C126_positive_7	mild_moderate	7	IFNL3	-0.0623814
C126_positive_7	mild_moderate	7	IFNA16	0.451244
C126_positive_7	mild_moderate	7	TNFRSF10B	-0.683485
C126_positive_7	mild_moderate	7	LEP	0.581918
C126_positive_7	mild_moderate	7	TNFSF10	0.219954
C126_positive_7	mild_moderate	7	KITLG	1.10199
C126_positive_7	mild_moderate	7	IL10RA	0.474374
C132_positive_19	mild_moderate	19	IL23A	0.219954
C132_positive_19	mild_moderate	19	VEGFD	0.631886
C132_positive_19	mild_moderate	19	IL12B	0.0936482
C132_positive_19	mild_moderate	19	CNTFR	1.2029
C132_positive_19	mild_moderate	19	TNFRSF10D	1.01121
C132_positive_19	mild_moderate	19	IFNA10	-1.13106
C132_positive_19	mild_moderate	19	IL26	-0.569655
C132_positive_19	mild_moderate	19	IFNA13	-0.167016
C132_positive_19	mild_moderate	19	EPOR	0.764516
C132_positive_19	mild_moderate	19	INHBA	0.881147
C132_positive_19	mild_moderate	19	CCL22	0.252006
C132_positive_19	mild_moderate	19	IFNE	-0.683485
C132_positive_19	mild_moderate	19	CXCL16	0.657467
C132_positive_19	mild_moderate	19	KIT	1.98963
C132_positive_19	mild_moderate	19	IL6	0.00519511
C132_positive_19	mild_moderate	19	CCL2	1.48394
C132_positive_19	mild_moderate	19	TNFSF9	0.0103904
C132_positive_19	mild_moderate	19	TNFRSF8	0.372065
C132_positive_19	mild_moderate	19	TNFRSF17	0.994032
C132_positive_19	mild_moderate	19	CSF3R	0.792654
C132_positive_19	mild_moderate	19	CRLF2	1.48394
C132_positive_19	mild_moderate	19	GHR	1.16111
C132_positive_19	mild_moderate	19	EDAR	0.86593
C132_positive_19	mild_moderate	19	IL17RA	0.806961
C132_positive_19	mild_moderate	19	IL1B	0.606713
C132_positive_19	mild_moderate	19	CCL3	0.0936482
C132_positive_19	mild_moderate	19	CCL18	0.125007
C132_positive_19	mild_moderate	19	TNFSF13B	0.104089
C132_positive_19	mild_moderate	19	TNFRSF1B	1.2469
C132_positive_19	mild_moderate	19	IL15RA	1.36905
C132_positive_19	mild_moderate	19	PDGFRB	-0.928077
C132_positive_19	mild_moderate	19	CXCL13	0.606713
C132_positive_19	mild_moderate	19	LTB	0.416992
C132_positive_19	mild_moderate	19	CCL15	-0.836082
C132_positive_19	mild_moderate	19	CD40LG	1.54958
C132_positive_19	mild_moderate	19	KDR	1.62265
C132_positive_19	mild_moderate	19	TPO	1.10199
C132_positive_19	mild_moderate	19	IL5RA	0.850911
C132_positive_19	mild_moderate	19	IL11	1.38243
C132_positive_19	mild_moderate	19	LTA	1.58506
C132_positive_19	mild_moderate	19	TNFRSF6B	0.750673
C132_positive_19	mild_moderate	19	TNFRSF19	0.145979
C132_positive_19	mild_moderate	19	CCL11	0.295155
C132_positive_19	mild_moderate	19	IFNL3	-0.145979
C132_positive_19	mild_moderate	19	IFNA16	-0.785562
C132_positive_19	mild_moderate	19	TNFRSF10B	0.135486
C132_positive_19	mild_moderate	19	LEP	0.0519742
C132_positive_19	mild_moderate	19	TNFSF10	1.51594
C132_positive_19	mild_moderate	19	KITLG	0.230612
C132_positive_19	mild_moderate	19	IL10RA	1.12126
C60_positive_4	severe_critical	4	IL23A	0.0103904
C60_positive_4	severe_critical	4	VEGFD	-0.188127
C60_positive_4	severe_critical	4	IL12B	-0.0936482
C60_positive_4	severe_critical	4	CNTFR	0.230612
C60_positive_4	severe_critical	4	TNFRSF10D	-0.850911
C60_positive_4	severe_critical	4	IFNA10	0.631886
C60_positive_4	severe_critical	4	IL26	-0.104089
C60_positive_4	severe_critical	4	IFNA13	0.750673
C60_positive_4	severe_critical	4	EPOR	0.394429
C60_positive_4	severe_critical	4	INHBA	0.54538
C60_positive_4	severe_critical	4	CCL22	0.114542
C60_positive_4	severe_critical	4	IFNE	0.723407
C60_positive_4	severe_critical	4	CXCL16	0.125007
C60_positive_4	severe_critical	4	KIT	-0.33886
C60_positive_4	severe_critical	4	IL6	-0.723407
C60_positive_4	severe_critical	4	CCL2	0.451244
C60_positive_4	severe_critical	4	TNFSF9	0.539362
C60_positive_4	severe_critical	4	TNFRSF8	0.125007
C60_positive_4	severe_critical	4	TNFRSF17	0.372065
C60_positive_4	severe_critical	4	CSF3R	0.575776
C60_positive_4	severe_critical	4	CRLF2	0.316932
C60_positive_4	severe_critical	4	GHR	1.42415
C60_positive_4	severe_critical	4	EDAR	2.47106
C60_positive_4	severe_critical	4	IL17RA	0.474374
C60_positive_4	severe_critical	4	IL1B	0.188127
C60_positive_4	severe_critical	4	CCL3	0.0207818
C60_positive_4	severe_critical	4	CCL18	0.372065
C60_positive_4	severe_critical	4	TNFSF13B	0.881147
C60_positive_4	severe_critical	4	TNFRSF1B	0.241295
C60_positive_4	severe_critical	4	IL15RA	0.0727954
C60_positive_4	severe_critical	4	PDGFRB	0.86593
C60_positive_4	severe_critical	4	CXCL13	0.284319
C60_positive_4	severe_critical	4	LTB	1.75189
C60_positive_4	severe_critical	4	CCL15	-1.04649
C60_positive_4	severe_critical	4	CD40LG	-0.372065
C60_positive_4	severe_critical	4	KDR	0.252006
C60_positive_4	severe_critical	4	TPO	0.683485
C60_positive_4	severe_critical	4	IL5RA	0.188127
C60_positive_4	severe_critical	4	IL11	0.411332
C60_positive_4	severe_critical	4	LTA	0.509556
C60_positive_4	severe_critical	4	TNFRSF6B	-0.462778
C60_positive_4	severe_critical	4	TNFRSF19	-0.188127
C60_positive_4	severe_critical	4	CCL11	0.486034
C60_positive_4	severe_critical	4	IFNL3	0.723407
C60_positive_4	severe_critical	4	IFNA16	0.372065
C60_positive_4	severe_critical	4	TNFRSF10B	-0.960532
C60_positive_4	severe_critical	4	LEP	0.723407
C60_positive_4	severe_critical	4	TNFSF10	0.696668
C60_positive_4	severe_critical	4	KITLG	0.670419
C60_positive_4	severe_critical	4	IL10RA	0.89657
C23_positive_13	mild_moderate	13	IL23A	1.29345
C23_positive_13	mild_moderate	13	VEGFD	1.12126
C23_positive_13	mild_moderate	13	IL12B	1.10199
C23_positive_13	mild_moderate	13	CNTFR	1.01121
C23_positive_13	mild_moderate	13	TNFRSF10D	-0.349885
C23_positive_13	mild_moderate	13	IFNA10	-0.696668
C23_positive_13	mild_moderate	13	IL26	-0.219954
C23_positive_13	mild_moderate	13	IFNA13	0.145979
C23_positive_13	mild_moderate	13	EPOR	0.0832173
C23_positive_13	mild_moderate	13	INHBA	1.80227
C23_positive_13	mild_moderate	13	CCL22	-1.2469
C23_positive_13	mild_moderate	13	IFNE	0.792654
C23_positive_13	mild_moderate	13	CXCL16	-0.252006
C23_positive_13	mild_moderate	13	KIT	0.188127
C23_positive_13	mild_moderate	13	IL6	0.167016
C23_positive_13	mild_moderate	13	CCL2	0.360953
C23_positive_13	mild_moderate	13	TNFSF9	0.0675875
C23_positive_13	mild_moderate	13	TNFRSF8	1.12126
C23_positive_13	mild_moderate	13	TNFRSF17	0.0415726
C23_positive_13	mild_moderate	13	CSF3R	-0.00519511
C23_positive_13	mild_moderate	13	CRLF2	1.54958
C23_positive_13	mild_moderate	13	GHR	0.38882
C23_positive_13	mild_moderate	13	EDAR	1.04649
C23_positive_13	mild_moderate	13	IL17RA	0.125007
C23_positive_13	mild_moderate	13	IL1B	1.2029
C23_positive_13	mild_moderate	13	CCL3	0.344367
C23_positive_13	mild_moderate	13	CCL18	-0.114542
C23_positive_13	mild_moderate	13	TNFSF13B	1.18175
C23_positive_13	mild_moderate	13	TNFRSF1B	1.54958
C23_positive_13	mild_moderate	13	IL15RA	1.7056
C23_positive_13	mild_moderate	13	PDGFRB	0.383223
C23_positive_13	mild_moderate	13	CXCL13	0.497761
C23_positive_13	mild_moderate	13	LTB	0.59427
C23_positive_13	mild_moderate	13	CCL15	1.14096
C23_positive_13	mild_moderate	13	CD40LG	-0.683485
C23_positive_13	mild_moderate	13	KDR	0.764516
C23_positive_13	mild_moderate	13	TPO	0.94418
C23_positive_13	mild_moderate	13	IL5RA	1.4534
C23_positive_13	mild_moderate	13	IL11	0.104089
C23_positive_13	mild_moderate	13	LTA	1.14096
C23_positive_13	mild_moderate	13	TNFRSF6B	1.4534
C23_positive_13	mild_moderate	13	TNFRSF19	0.764516
C23_positive_13	mild_moderate	13	CCL11	0.0519742
C23_positive_13	mild_moderate	13	IFNL3	0.394429
C23_positive_13	mild_moderate	13	IFNA16	-1.00258
C23_positive_13	mild_moderate	13	TNFRSF10B	0.792654
C23_positive_13	mild_moderate	13	LEP	-0.33886
C23_positive_13	mild_moderate	13	TNFSF10	0.89657
C23_positive_13	mild_moderate	13	KITLG	-1.31782
C23_positive_13	mild_moderate	13	IL10RA	-0.306025
C87_positive_13	mild_moderate	13	IL23A	0.156489
C87_positive_13	mild_moderate	13	VEGFD	0.486034
C87_positive_13	mild_moderate	13	IL12B	0.0832173
C87_positive_13	mild_moderate	13	CNTFR	0.670419
C87_positive_13	mild_moderate	13	TNFRSF10D	0.462778
C87_positive_13	mild_moderate	13	IFNA10	-0.327876
C87_positive_13	mild_moderate	13	IL26	-0.881147
C87_positive_13	mild_moderate	13	IFNA13	-0.372065
C87_positive_13	mild_moderate	13	EPOR	0.54538
C87_positive_13	mild_moderate	13	INHBA	1.34299
C87_positive_13	mild_moderate	13	CCL22	-0.631886
C87_positive_13	mild_moderate	13	IFNE	-0.109314
C87_positive_13	mild_moderate	13	CXCL16	-0.89657
C87_positive_13	mild_moderate	13	KIT	0.327876
C87_positive_13	mild_moderate	13	IL6	-0.451244
C87_positive_13	mild_moderate	13	CCL2	-0.114542
C87_positive_13	mild_moderate	13	TNFSF9	0.651032
C87_positive_13	mild_moderate	13	TNFRSF8	0.750673
C87_positive_13	mild_moderate	13	TNFRSF17	1.42415
C87_positive_13	mild_moderate	13	CSF3R	-0.792654
C87_positive_13	mild_moderate	13	CRLF2	-0.533363
C87_positive_13	mild_moderate	13	GHR	-0.262746
C87_positive_13	mild_moderate	13	EDAR	0.486034
C87_positive_13	mild_moderate	13	IL17RA	-0.59427
C87_positive_13	mild_moderate	13	IL1B	-0.651032
C87_positive_13	mild_moderate	13	CCL3	0.156489
C87_positive_13	mild_moderate	13	CCL18	0.241295
C87_positive_13	mild_moderate	13	TNFSF13B	-0.252006
C87_positive_13	mild_moderate	13	TNFRSF1B	0.644624
C87_positive_13	mild_moderate	13	IL15RA	0.451244
C87_positive_13	mild_moderate	13	PDGFRB	1.34299
C87_positive_13	mild_moderate	13	CXCL13	-1.2469
C87_positive_13	mild_moderate	13	LTB	-0.0103904
C87_positive_13	mild_moderate	13	CCL15	0.606713
C87_positive_13	mild_moderate	13	CD40LG	1.51594
C87_positive_13	mild_moderate	13	KDR	2.47106
C87_positive_13	mild_moderate	13	TPO	-0.497761
C87_positive_13	mild_moderate	13	IL5RA	0.821434
C87_positive_13	mild_moderate	13	IL11	0.0780053
C87_positive_13	mild_moderate	13	LTA	-0.33886
C87_positive_13	mild_moderate	13	TNFRSF6B	-0.0207818
C87_positive_13	mild_moderate	13	TNFRSF19	1.6627
C87_positive_13	mild_moderate	13	CCL11	0.821434
C87_positive_13	mild_moderate	13	IFNL3	-0.764516
C87_positive_13	mild_moderate	13	IFNA16	-0.723407
C87_positive_13	mild_moderate	13	TNFRSF10B	0.416992
C87_positive_13	mild_moderate	13	LEP	-0.509556
C87_positive_13	mild_moderate	13	TNFSF10	0.486034
C87_positive_13	mild_moderate	13	KITLG	0.86593
C87_positive_13	mild_moderate	13	IL10RA	0.0311756
C40_positive_9	severe_critical	9	IL23A	0.125007
C40_positive_9	severe_critical	9	VEGFD	-0.0519742
C40_positive_9	severe_critical	9	IL12B	0.0623814
C40_positive_9	severe_critical	9	CNTFR	-0.0832173
C40_positive_9	severe_critical	9	TNFRSF10D	-0.219954
C40_positive_9	severe_critical	9	IFNA10	-1.42415
C40_positive_9	severe_critical	9	IL26	0.881147
C40_positive_9	severe_critical	9	IFNA13	0.0103904
C40_positive_9	severe_critical	9	EPOR	-0.778508
C40_positive_9	severe_critical	9	INHBA	-1.18175
C40_positive_9	severe_critical	9	CCL22	0.33886
C40_positive_9	severe_critical	9	IFNE	0.416992
C40_positive_9	severe_critical	9	CXCL16	0.360953
C40_positive_9	severe_critical	9	KIT	-0.306025
C40_positive_9	severe_critical	9	IL6	-0.670419
C40_positive_9	severe_critical	9	CCL2	1.14096
C40_positive_9	severe_critical	9	TNFSF9	1.12126
C40_positive_9	severe_critical	9	TNFRSF8	1.91949
C40_positive_9	severe_critical	9	TNFRSF17	1.4534
C40_positive_9	severe_critical	9	CSF3R	0.230612
C40_positive_9	severe_critical	9	CRLF2	1.42415
C40_positive_9	severe_critical	9	GHR	1.10199
C40_positive_9	severe_critical	9	EDAR	-0.262746
C40_positive_9	severe_critical	9	IL17RA	-1.39607
C40_positive_9	severe_critical	9	IL1B	0.209322
C40_positive_9	severe_critical	9	CCL3	0.91221
C40_positive_9	severe_critical	9	CCL18	1.2246
C40_positive_9	severe_critical	9	TNFSF13B	-0.89657
C40_positive_9	severe_critical	9	TNFRSF1B	1.85769
C40_positive_9	severe_critical	9	IL15RA	-0.188127
C40_positive_9	severe_critical	9	PDGFRB	-1.36905
C40_positive_9	severe_critical	9	CXCL13	0.928077
C40_positive_9	severe_critical	9	LTB	0.764516
C40_positive_9	severe_critical	9	CCL15	0.86593
C40_positive_9	severe_critical	9	CD40LG	0.145979
C40_positive_9	severe_critical	9	KDR	-0.0623814
C40_positive_9	severe_critical	9	TPO	0.977145
C40_positive_9	severe_critical	9	IL5RA	0.360953
C40_positive_9	severe_critical	9	IL11	0.14073
C40_positive_9	severe_critical	9	LTA	0.252006
C40_positive_9	severe_critical	9	TNFRSF6B	0.792654
C40_positive_9	severe_critical	9	TNFRSF19	0.295155
C40_positive_9	severe_critical	9	CCL11	0.764516
C40_positive_9	severe_critical	9	IFNL3	1.10199
C40_positive_9	severe_critical	9	IFNA16	-1.13106
C40_positive_9	severe_critical	9	TNFRSF10B	0.527383
C40_positive_9	severe_critical	9	LEP	1.34299
C40_positive_9	severe_critical	9	TNFSF10	0.177562
C40_positive_9	severe_critical	9	KITLG	-0.54538
C40_positive_9	severe_critical	9	IL10RA	0.451244
C124_positive_12	mild_moderate	12	IL23A	-1.04649
C124_positive_12	mild_moderate	12	VEGFD	0.533363
C124_positive_12	mild_moderate	12	IL12B	-1.06462
C124_positive_12	mild_moderate	12	CNTFR	0.252006
C124_positive_12	mild_moderate	12	TNFRSF10D	1.54958
C124_positive_12	mild_moderate	12	IFNA10	-0.606713
C124_positive_12	mild_moderate	12	IL26	-0.344367
C124_positive_12	mild_moderate	12	IFNA13	-0.606713
C124_positive_12	mild_moderate	12	EPOR	-0.836082
C124_positive_12	mild_moderate	12	INHBA	-0.241295
C124_positive_12	mild_moderate	12	CCL22	-1.08312
C124_positive_12	mild_moderate	12	IFNE	-0.86593
C124_positive_12	mild_moderate	12	CXCL16	1.48394
C124_positive_12	mild_moderate	12	KIT	-0.241295
C124_positive_12	mild_moderate	12	IL6	-0.0207818
C124_positive_12	mild_moderate	12	CCL2	-0.273517
C124_positive_12	mild_moderate	12	TNFSF9	2.47106
C124_positive_12	mild_moderate	12	TNFRSF8	1.02869
C124_positive_12	mild_moderate	12	TNFRSF17	1.16111
C124_positive_12	mild_moderate	12	CSF3R	0.252006
C124_positive_12	mild_moderate	12	CRLF2	0.736971
C124_positive_12	mild_moderate	12	GHR	-0.928077
C124_positive_12	mild_moderate	12	EDAR	-0.209322
C124_positive_12	mild_moderate	12	IL17RA	-1.12126
C124_positive_12	mild_moderate	12	IL1B	1.48394
C124_positive_12	mild_moderate	12	CCL3	-0.0103904
C124_positive_12	mild_moderate	12	CCL18	0.135486
C124_positive_12	mild_moderate	12	TNFSF13B	-0.273517
C124_positive_12	mild_moderate	12	TNFRSF1B	1.39607
C124_positive_12	mild_moderate	12	IL15RA	1.91949
C124_positive_12	mild_moderate	12	PDGFRB	0.557476
C124_positive_12	mild_moderate	12	CXCL13	0.631886
C124_positive_12	mild_moderate	12	LTB	-0.557476
C124_positive_12	mild_moderate	12	CCL15	-0.383223
C124_positive_12	mild_moderate	12	CD40LG	-0.0103904
C124_positive_12	mild_moderate	12	KDR	0.59427
C124_positive_12	mild_moderate	12	TPO	2.16941
C124_positive_12	mild_moderate	12	IL5RA	1.06462
C124_positive_12	mild_moderate	12	IL11	-0.284319
C124_positive_12	mild_moderate	12	LTA	1.06462
C124_positive_12	mild_moderate	12	TNFRSF6B	0.644624
C124_positive_12	mild_moderate	12	TNFRSF19	0.0207818
C124_positive_12	mild_moderate	12	CCL11	-0.273517
C124_positive_12	mild_moderate	12	IFNL3	0.0936482
C124_positive_12	mild_moderate	12	IFNA16	-0.125007
C124_positive_12	mild_moderate	12	TNFRSF10B	1.36905
C124_positive_12	mild_moderate	12	LEP	-0.462778
C124_positive_12	mild_moderate	12	TNFSF10	1.36905
C124_positive_12	mild_moderate	12	KITLG	-2.2945
C124_positive_12	mild_moderate	12	IL10RA	0.994032
C116_positive_4	severe_critical	4	IL23A	1.98963
C116_positive_4	severe_critical	4	VEGFD	2.16941
C116_positive_4	severe_critical	4	IL12B	1.91949
C116_positive_4	severe_critical	4	CNTFR	1.2246
C116_positive_4	severe_critical	4	TNFRSF10D	-0.557476
C116_positive_4	severe_critical	4	IFNA10	1.62265
C116_positive_4	severe_critical	4	IL26	-0.792654
C116_positive_4	severe_critical	4	IFNA13	1.42415
C116_positive_4	severe_critical	4	EPOR	-1.48394
C116_positive_4	severe_critical	4	INHBA	0.778508
C116_positive_4	severe_critical	4	CCL22	-0.428353
C116_positive_4	severe_critical	4	IFNE	1.02869
C116_positive_4	severe_critical	4	CXCL16	0.723407
C116_positive_4	severe_critical	4	KIT	-1.06462
C116_positive_4	severe_critical	4	IL6	1.6627
C116_positive_4	severe_critical	4	CCL2	1.62265
C116_positive_4	severe_critical	4	TNFSF9	1.85769
C116_positive_4	severe_critical	4	TNFRSF8	1.04649
C116_positive_4	severe_critical	4	TNFRSF17	-0.91221
C116_positive_4	severe_critical	4	CSF3R	-1.14096
C116_positive_4	severe_critical	4	CRLF2	-0.327876
C116_positive_4	severe_critical	4	GHR	-1.12126
C116_positive_4	severe_critical	4	EDAR	-0.230612
C116_positive_4	severe_critical	4	IL17RA	0.581918
C116_positive_4	severe_critical	4	IL1B	1.08312
C116_positive_4	severe_critical	4	CCL3	0.0519742
C116_positive_4	severe_critical	4	CCL18	-0.104089
C116_positive_4	severe_critical	4	TNFSF13B	2.47106
C116_positive_4	severe_critical	4	TNFRSF1B	2.16941
C116_positive_4	severe_critical	4	IL15RA	0.881147
C116_positive_4	severe_critical	4	PDGFRB	2.79554
C116_positive_4	severe_critical	4	CXCL13	0.764516
C116_positive_4	severe_critical	4	LTB	2.79554
C116_positive_4	severe_critical	4	CCL15	0.91221
C116_positive_4	severe_critical	4	CD40LG	0.881147
C116_positive_4	severe_critical	4	KDR	0.198713
C116_positive_4	severe_critical	4	TPO	-1.10199
C116_positive_4	severe_critical	4	IL5RA	-0.723407
C116_positive_4	severe_critical	4	IL11	1.58506
C116_positive_4	severe_critical	4	LTA	0.89657
C116_positive_4	severe_critical	4	TNFRSF6B	0.91221
C116_positive_4	severe_critical	4	TNFRSF19	0.383223
C116_positive_4	severe_critical	4	CCL11	1.85769
C116_positive_4	severe_critical	4	IFNL3	0.91221
C116_positive_4	severe_critical	4	IFNA16	-0.0936482
C116_positive_4	severe_critical	4	TNFRSF10B	0.836082
C116_positive_4	severe_critical	4	LEP	-1.29345
C116_positive_4	severe_critical	4	TNFSF10	0.230612
C116_positive_4	severe_critical	4	KITLG	-1.39607
C116_positive_4	severe_critical	4	IL10RA	-0.928077
C63_positive_17	mild_moderate	17	IL23A	0.43977
C63_positive_17	mild_moderate	17	VEGFD	-0.497761
C63_positive_17	mild_moderate	17	IL12B	0.59427
C63_positive_17	mild_moderate	17	CNTFR	-0.0727954
C63_positive_17	mild_moderate	17	TNFRSF10D	0.0936482
C63_positive_17	mild_moderate	17	IFNA10	-1.7056
C63_positive_17	mild_moderate	17	IL26	-1.16111
C63_positive_17	mild_moderate	17	IFNA13	-0.723407
C63_positive_17	mild_moderate	17	EPOR	0.252006
C63_positive_17	mild_moderate	17	INHBA	1.4534
C63_positive_17	mild_moderate	17	CCL22	2.47106
C63_positive_17	mild_moderate	17	IFNE	-1.31782
C63_positive_17	mild_moderate	17	CXCL16	0.86593
C63_positive_17	mild_moderate	17	KIT	0.295155
C63_positive_17	mild_moderate	17	IL6	0.750673
C63_positive_17	mild_moderate	17	CCL2	0.497761
C63_positive_17	mild_moderate	17	TNFSF9	-0.198713
C63_positive_17	mild_moderate	17	TNFRSF8	-0.0207818
C63_positive_17	mild_moderate	17	TNFRSF17	-0.306025
C63_positive_17	mild_moderate	17	CSF3R	-0.836082
C63_positive_17	mild_moderate	17	CRLF2	0.198713
C63_positive_17	mild_moderate	17	GHR	2.47106
C63_positive_17	mild_moderate	17	EDAR	0.416992
C63_positive_17	mild_moderate	17	IL17RA	1.39607
C63_positive_17	mild_moderate	17	IL1B	0.167016
C63_positive_17	mild_moderate	17	CCL3	1.80227
C63_positive_17	mild_moderate	17	CCL18	1.31782
C63_positive_17	mild_moderate	17	TNFSF13B	0.509556
C63_positive_17	mild_moderate	17	TNFRSF1B	0.295155
C63_positive_17	mild_moderate	17	IL15RA	-1.08312
C63_positive_17	mild_moderate	17	PDGFRB	-0.295155
C63_positive_17	mild_moderate	17	CXCL13	-0.405685
C63_positive_17	mild_moderate	17	LTB	1.7056
C63_positive_17	mild_moderate	17	CCL15	0.360953
C63_positive_17	mild_moderate	17	CD40LG	0.736971
C63_positive_17	mild_moderate	17	KDR	0.91221
C63_positive_17	mild_moderate	17	TPO	-0.0675875
C63_positive_17	mild_moderate	17	IL5RA	0.497761
C63_positive_17	mild_moderate	17	IL11	0.167016
C63_positive_17	mild_moderate	17	LTA	0.241295
C63_positive_17	mild_moderate	17	TNFRSF6B	-0.497761
C63_positive_17	mild_moderate	17	TNFRSF19	1.85769
C63_positive_17	mild_moderate	17	CCL11	-1.02869
C63_positive_17	mild_moderate	17	IFNL3	-0.670419
C63_positive_17	mild_moderate	17	IFNA16	0.0155859
C63_positive_17	mild_moderate	17	TNFRSF10B	0.372065
C63_positive_17	mild_moderate	17	LEP	1.62265
C63_positive_17	mild_moderate	17	TNFSF10	-0.349885
C63_positive_17	mild_moderate	17	KITLG	0.0936482
C63_positive_17	mild_moderate	17	IL10RA	-0.581918
C20_positive_8	severe_critical	8	IL23A	0.209322
C20_positive_8	severe_critical	8	VEGFD	1.4534
C20_positive_8	severe_critical	8	IL12B	0.209322
C20_positive_8	severe_critical	8	CNTFR	0.295155
C20_positive_8	severe_critical	8	TNFRSF10D	-1.85769
C20_positive_8	severe_critical	8	IFNA10	1.51594
C20_positive_8	severe_critical	8	IL26	1.85769
C20_positive_8	severe_critical	8	IFNA13	1.54958
C20_positive_8	severe_critical	8	EPOR	0.33886
C20_positive_8	severe_critical	8	INHBA	-0.43977
C20_positive_8	severe_critical	8	CCL22	0.0832173
C20_positive_8	severe_critical	8	IFNE	1.42415
C20_positive_8	severe_critical	8	CXCL16	0.405685
C20_positive_8	severe_critical	8	KIT	0.0207818
C20_positive_8	severe_critical	8	IL6	0.509556
C20_positive_8	severe_critical	8	CCL2	1.02869
C20_positive_8	severe_critical	8	TNFSF9	1.36905
C20_positive_8	severe_critical	8	TNFRSF8	-0.428353
C20_positive_8	severe_critical	8	TNFRSF17	-0.394429
C20_positive_8	severe_critical	8	CSF3R	-0.156489
C20_positive_8	severe_critical	8	CRLF2	-0.349885
C20_positive_8	severe_critical	8	GHR	-0.0936482
C20_positive_8	severe_critical	8	EDAR	1.31782
C20_positive_8	severe_critical	8	IL17RA	-0.114542
C20_positive_8	severe_critical	8	IL1B	0.33886
C20_positive_8	severe_critical	8	CCL3	0.764516
C20_positive_8	severe_critical	8	CCL18	1.06462
C20_positive_8	severe_critical	8	TNFSF13B	1.58506
C20_positive_8	severe_critical	8	TNFRSF1B	1.01121
C20_positive_8	severe_critical	8	IL15RA	0.43977
C20_positive_8	severe_critical	8	PDGFRB	1.2029
C20_positive_8	severe_critical	8	CXCL13	0.360953
C20_positive_8	severe_critical	8	LTB	0.167016
C20_positive_8	severe_critical	8	CCL15	0.750673
C20_positive_8	severe_critical	8	CD40LG	-0.619251
C20_positive_8	severe_critical	8	KDR	0.723407
C20_positive_8	severe_critical	8	TPO	0.394429
C20_positive_8	severe_critical	8	IL5RA	-0.252006
C20_positive_8	severe_critical	8	IL11	-0.198713
C20_positive_8	severe_critical	8	LTA	0.0571771
C20_positive_8	severe_critical	8	TNFRSF6B	1.18175
C20_positive_8	severe_critical	8	TNFRSF19	-0.0103904
C20_positive_8	severe_critical	8	CCL11	0.230612
C20_positive_8	severe_critical	8	IFNL3	2.16941
C20_positive_8	severe_critical	8	IFNA16	0.928077
C20_positive_8	severe_critical	8	TNFRSF10B	0.219954
C20_positive_8	severe_critical	8	LEP	0.273517
C20_positive_8	severe_critical	8	TNFSF10	0.0207818
C20_positive_8	severe_critical	8	KITLG	0.0415726
C20_positive_8	severe_critical	8	IL10RA	-1.36905
C73_positive_7	severe_critical	7	IL23A	0.86593
C73_positive_7	severe_critical	7	VEGFD	1.2246
C73_positive_7	severe_critical	7	IL12B	0.850911
C73_positive_7	severe_critical	7	CNTFR	-0.188127
C73_positive_7	severe_critical	7	TNFRSF10D	0.295155
C73_positive_7	severe_critical	7	IFNA10	-1.48394
C73_positive_7	severe_critical	7	IL26	0.696668
C73_positive_7	severe_critical	7	IFNA13	0.252006
C73_positive_7	severe_critical	7	EPOR	-0.273517
C73_positive_7	severe_critical	7	INHBA	0.521422
C73_positive_7	severe_critical	7	CCL22	1.48394
C73_positive_7	severe_critical	7	IFNE	0.89657
C73_positive_7	severe_critical	7	CXCL16	1.29345
C73_positive_7	severe_critical	7	KIT	-1.42415
C73_positive_7	severe_critical	7	IL6	0.928077
C73_positive_7	severe_critical	7	CCL2	1.39607
C73_positive_7	severe_critical	7	TNFSF9	0.252006
C73_positive_7	severe_critical	7	TNFRSF8	0.881147
C73_positive_7	severe_critical	7	TNFRSF17	0.850911
C73_positive_7	severe_critical	7	CSF3R	0.936098
C73_positive_7	severe_critical	7	CRLF2	-0.521422
C73_positive_7	severe_critical	7	GHR	-0.125007
C73_positive_7	severe_critical	7	EDAR	-0.252006
C73_positive_7	severe_critical	7	IL17RA	-1.51594
C73_positive_7	severe_critical	7	IL1B	0.428353
C73_positive_7	severe_critical	7	CCL3	0.696668
C73_positive_7	severe_critical	7	CCL18	0.89657
C73_positive_7	severe_critical	7	TNFSF13B	0.349885
C73_positive_7	severe_critical	7	TNFRSF1B	0.778508
C73_positive_7	severe_critical	7	IL15RA	-0.416992
C73_positive_7	severe_critical	7	PDGFRB	0.928077
C73_positive_7	severe_critical	7	CXCL13	1.16111
C73_positive_7	severe_critical	7	LTB	0.0988674
C73_positive_7	severe_critical	7	CCL15	-0.316932
C73_positive_7	severe_critical	7	CD40LG	0.644624
C73_positive_7	severe_critical	7	KDR	-0.683485
C73_positive_7	severe_critical	7	TPO	0.533363
C73_positive_7	severe_critical	7	IL5RA	0.462778
C73_positive_7	severe_critical	7	IL11	0.651032
C73_positive_7	severe_critical	7	LTA	1.12126
C73_positive_7	severe_critical	7	TNFRSF6B	0.43977
C73_positive_7	severe_critical	7	TNFRSF19	-0.581918
C73_positive_7	severe_critical	7	CCL11	-1.08312
C73_positive_7	severe_critical	7	IFNL3	0.306025
C73_positive_7	severe_critical	7	IFNA16	1.2246
C73_positive_7	severe_critical	7	TNFRSF10B	1.12126
C73_positive_7	severe_critical	7	LEP	-0.0623814
C73_positive_7	severe_critical	7	TNFSF10	1.85769
C73_positive_7	severe_critical	7	KITLG	0.486034
C73_positive_7	severe_critical	7	IL10RA	0.683485
C127_positive_21	mild_moderate	21	IL23A	0.394429
C127_positive_21	mild_moderate	21	VEGFD	-0.252006
C127_positive_21	mild_moderate	21	IL12B	0.219954
C127_positive_21	mild_moderate	21	CNTFR	-0.145979
C127_positive_21	mild_moderate	21	TNFRSF10D	1.16111
C127_positive_21	mild_moderate	21	IFNA10	-0.985553
C127_positive_21	mild_moderate	21	IL26	0.0519742
C127_positive_21	mild_moderate	21	IFNA13	-0.327876
C127_positive_21	mild_moderate	21	EPOR	-0.209322
C127_positive_21	mild_moderate	21	INHBA	1.91949
C127_positive_21	mild_moderate	21	CCL22	0.91221
C127_positive_21	mild_moderate	21	IFNE	0.360953
C127_positive_21	mild_moderate	21	CXCL16	0.850911
C127_positive_21	mild_moderate	21	KIT	-0.0519742
C127_positive_21	mild_moderate	21	IL6	0.0415726
C127_positive_21	mild_moderate	21	CCL2	0.219954
C127_positive_21	mild_moderate	21	TNFSF9	0.619251
C127_positive_21	mild_moderate	21	TNFRSF8	0.736971
C127_positive_21	mild_moderate	21	TNFRSF17	0.241295
C127_positive_21	mild_moderate	21	CSF3R	-0.167016
C127_positive_21	mild_moderate	21	CRLF2	0.241295
C127_positive_21	mild_moderate	21	GHR	0.135486
C127_positive_21	mild_moderate	21	EDAR	1.18175
C127_positive_21	mild_moderate	21	IL17RA	-1.91949
C127_positive_21	mild_moderate	21	IL1B	0.219954
C127_positive_21	mild_moderate	21	CCL3	-0.246647
C127_positive_21	mild_moderate	21	CCL18	-0.0415726
C127_positive_21	mild_moderate	21	TNFSF13B	0.994032
C127_positive_21	mild_moderate	21	TNFRSF1B	0.619251
C127_positive_21	mild_moderate	21	IL15RA	0.86593
C127_positive_21	mild_moderate	21	PDGFRB	0.372065
C127_positive_21	mild_moderate	21	CXCL13	1.48394
C127_positive_21	mild_moderate	21	LTB	0.928077
C127_positive_21	mild_moderate	21	CCL15	0.977145
C127_positive_21	mild_moderate	21	CD40LG	-0.960532
C127_positive_21	mild_moderate	21	KDR	-0.394429
C127_positive_21	mild_moderate	21	TPO	0.22528
C127_positive_21	mild_moderate	21	IL5RA	-0.54538
C127_positive_21	mild_moderate	21	IL11	0.262746
C127_positive_21	mild_moderate	21	LTA	0.167016
C127_positive_21	mild_moderate	21	TNFRSF6B	-0.43977
C127_positive_21	mild_moderate	21	TNFRSF19	0.521422
C127_positive_21	mild_moderate	21	CCL11	0.0623814
C127_positive_21	mild_moderate	21	IFNL3	0.497761
C127_positive_21	mild_moderate	21	IFNA16	0.462778
C127_positive_21	mild_moderate	21	TNFRSF10B	0.750673
C127_positive_21	mild_moderate	21	LEP	1.58506
C127_positive_21	mild_moderate	21	TNFSF10	0.468568
C127_positive_21	mild_moderate	21	KITLG	-0.372065
C127_positive_21	mild_moderate	21	IL10RA	0.188127
C127_positive_14	mild_moderate	14	IL23A	0.557476
C127_positive_14	mild_moderate	14	VEGFD	-0.0727954
C127_positive_14	mild_moderate	14	IL12B	0.54538
C127_positive_14	mild_moderate	14	CNTFR	0.262746
C127_positive_14	mild_moderate	14	TNFRSF10D	0.273517
C127_positive_14	mild_moderate	14	IFNA10	-1.28155
C127_positive_14	mild_moderate	14	IL26	-0.764516
C127_positive_14	mild_moderate	14	IFNA13	-0.43977
C127_positive_14	mild_moderate	14	EPOR	-0.125007
C127_positive_14	mild_moderate	14	INHBA	1.04649
C127_positive_14	mild_moderate	14	CCL22	0.928077
C127_positive_14	mild_moderate	14	IFNE	0.533363
C127_positive_14	mild_moderate	14	CXCL16	0.462778
C127_positive_14	mild_moderate	14	KIT	-0.792654
C127_positive_14	mild_moderate	14	IL6	-1.01121
C127_positive_14	mild_moderate	14	CCL2	0.920114
C127_positive_14	mild_moderate	14	TNFSF9	0.960532
C127_positive_14	mild_moderate	14	TNFRSF8	0.638242
C127_positive_14	mild_moderate	14	TNFRSF17	0.644624
C127_positive_14	mild_moderate	14	CSF3R	-1.58506
C127_positive_14	mild_moderate	14	CRLF2	0.0780053
C127_positive_14	mild_moderate	14	GHR	0.273517
C127_positive_14	mild_moderate	14	EDAR	0.806961
C127_positive_14	mild_moderate	14	IL17RA	-1.85769
C127_positive_14	mild_moderate	14	IL1B	0.778508
C127_positive_14	mild_moderate	14	CCL3	0.145979
C127_positive_14	mild_moderate	14	CCL18	-0.372065
C127_positive_14	mild_moderate	14	TNFSF13B	1.2246
C127_positive_14	mild_moderate	14	TNFRSF1B	0.86593
C127_positive_14	mild_moderate	14	IL15RA	1.16111
C127_positive_14	mild_moderate	14	PDGFRB	0.177562
C127_positive_14	mild_moderate	14	CXCL13	1.85769
C127_positive_14	mild_moderate	14	LTB	0.960532
C127_positive_14	mild_moderate	14	CCL15	1.2246
C127_positive_14	mild_moderate	14	CD40LG	0.451244
C127_positive_14	mild_moderate	14	KDR	-0.0936482
C127_positive_14	mild_moderate	14	TPO	-0.89657
C127_positive_14	mild_moderate	14	IL5RA	-0.619251
C127_positive_14	mild_moderate	14	IL11	0.994032
C127_positive_14	mild_moderate	14	LTA	0.383223
C127_positive_14	mild_moderate	14	TNFRSF6B	-0.0415726
C127_positive_14	mild_moderate	14	TNFRSF19	0.683485
C127_positive_14	mild_moderate	14	CCL11	-0.0103904
C127_positive_14	mild_moderate	14	IFNL3	0.709974
C127_positive_14	mild_moderate	14	IFNA16	0.43977
C127_positive_14	mild_moderate	14	TNFRSF10B	0.994032
C127_positive_14	mild_moderate	14	LEP	1.85769
C127_positive_14	mild_moderate	14	TNFSF10	0.0415726
C127_positive_14	mild_moderate	14	KITLG	-0.114542
C127_positive_14	mild_moderate	14	IL10RA	-1.56707
C123_positive_18	severe_critical	18	IL23A	-1.02869
C123_positive_18	severe_critical	18	VEGFD	2.2945
C123_positive_18	severe_critical	18	IL12B	-1.08312
C123_positive_18	severe_critical	18	CNTFR	1.14096
C123_positive_18	severe_critical	18	TNFRSF10D	0.486034
C123_positive_18	severe_critical	18	IFNA10	-0.474374
C123_positive_18	severe_critical	18	IL26	-1.51594
C123_positive_18	severe_critical	18	IFNA13	-0.360953
C123_positive_18	severe_critical	18	EPOR	-1.26983
C123_positive_18	severe_critical	18	INHBA	1.62265
C123_positive_18	severe_critical	18	CCL22	-1.39607
C123_positive_18	severe_critical	18	IFNE	-0.135486
C123_positive_18	severe_critical	18	CXCL16	1.06462
C123_positive_18	severe_critical	18	KIT	-1.2246
C123_positive_18	severe_critical	18	IL6	0.581918
C123_positive_18	severe_critical	18	CCL2	0.858396
C123_positive_18	severe_critical	18	TNFSF9	0.451244
C123_positive_18	severe_critical	18	TNFRSF8	1.42415
C123_positive_18	severe_critical	18	TNFRSF17	-0.135486
C123_positive_18	severe_critical	18	CSF3R	-0.230612
C123_positive_18	severe_critical	18	CRLF2	-0.295155
C123_positive_18	severe_critical	18	GHR	-0.750673
C123_positive_18	severe_critical	18	EDAR	0.631886
C123_positive_18	severe_critical	18	IL17RA	-1.42415
C123_positive_18	severe_critical	18	IL1B	0.764516
C123_positive_18	severe_critical	18	CCL3	0.606713
C123_positive_18	severe_critical	18	CCL18	0.881147
C123_positive_18	severe_critical	18	TNFSF13B	-0.394429
C123_positive_18	severe_critical	18	TNFRSF1B	1.42415
C123_positive_18	severe_critical	18	IL15RA	2.16941
C123_positive_18	severe_critical	18	PDGFRB	1.2469
C123_positive_18	severe_critical	18	CXCL13	0.416992
C123_positive_18	severe_critical	18	LTB	-0.135486
C123_positive_18	severe_critical	18	CCL15	1.54958
C123_positive_18	severe_critical	18	CD40LG	0.750673
C123_positive_18	severe_critical	18	KDR	1.14096
C123_positive_18	severe_critical	18	TPO	-0.188127
C123_positive_18	severe_critical	18	IL5RA	2.16941
C123_positive_18	severe_critical	18	IL11	0.557476
C123_positive_18	severe_critical	18	LTA	0.920114
C123_positive_18	severe_critical	18	TNFRSF6B	1.34299
C123_positive_18	severe_critical	18	TNFRSF19	1.34299
C123_positive_18	severe_critical	18	CCL11	1.48394
C123_positive_18	severe_critical	18	IFNL3	-0.0727954
C123_positive_18	severe_critical	18	IFNA16	-2.2945
C123_positive_18	severe_critical	18	TNFRSF10B	2.79554
C123_positive_18	severe_critical	18	LEP	-1.7056
C123_positive_18	severe_critical	18	TNFSF10	0.405685
C123_positive_18	severe_critical	18	KITLG	-0.135486
C123_positive_18	severe_critical	18	IL10RA	-0.4455
C82_positive_11	mild_moderate	11	IL23A	-0.977145
C82_positive_11	mild_moderate	11	VEGFD	0.394429
C82_positive_11	mild_moderate	11	IL12B	-0.960532
C82_positive_11	mild_moderate	11	CNTFR	0.764516
C82_positive_11	mild_moderate	11	TNFRSF10D	0.156489
C82_positive_11	mild_moderate	11	IFNA10	0.204015
C82_positive_11	mild_moderate	11	IL26	-0.405685
C82_positive_11	mild_moderate	11	IFNA13	0.0727954
C82_positive_11	mild_moderate	11	EPOR	1.08312
C82_positive_11	mild_moderate	11	INHBA	0.428353
C82_positive_11	mild_moderate	11	CCL22	-0.0519742
C82_positive_11	mild_moderate	11	IFNE	0.306025
C82_positive_11	mild_moderate	11	CXCL16	-0.135486
C82_positive_11	mild_moderate	11	KIT	-0.994032
C82_positive_11	mild_moderate	11	IL6	-0.0936482
C82_positive_11	mild_moderate	11	CCL2	0.209322
C82_positive_11	mild_moderate	11	TNFSF9	0.521422
C82_positive_11	mild_moderate	11	TNFRSF8	0.0623814
C82_positive_11	mild_moderate	11	TNFRSF17	-0.0832173
C82_positive_11	mild_moderate	11	CSF3R	-0.383223
C82_positive_11	mild_moderate	11	CRLF2	-0.198713
C82_positive_11	mild_moderate	11	GHR	-0.631886
C82_positive_11	mild_moderate	11	EDAR	0.0311756
C82_positive_11	mild_moderate	11	IL17RA	-0.451244
C82_positive_11	mild_moderate	11	IL1B	0.474374
C82_positive_11	mild_moderate	11	CCL3	-0.230612
C82_positive_11	mild_moderate	11	CCL18	-0.486034
C82_positive_11	mild_moderate	11	TNFSF13B	-0.349885
C82_positive_11	mild_moderate	11	TNFRSF1B	0.177562
C82_positive_11	mild_moderate	11	IL15RA	0.657467
C82_positive_11	mild_moderate	11	PDGFRB	1.54958
C82_positive_11	mild_moderate	11	CXCL13	-0.764516
C82_positive_11	mild_moderate	11	LTB	0.683485
C82_positive_11	mild_moderate	11	CCL15	-0.177562
C82_positive_11	mild_moderate	11	CD40LG	-0.241295
C82_positive_11	mild_moderate	11	KDR	0.836082
C82_positive_11	mild_moderate	11	TPO	0
C82_positive_11	mild_moderate	11	IL5RA	0.54538
C82_positive_11	mild_moderate	11	IL11	0.521422
C82_positive_11	mild_moderate	11	LTA	0.881147
C82_positive_11	mild_moderate	11	TNFRSF6B	0.0936482
C82_positive_11	mild_moderate	11	TNFRSF19	0.209322
C82_positive_11	mild_moderate	11	CCL11	0.89657
C82_positive_11	mild_moderate	11	IFNL3	-0.114542
C82_positive_11	mild_moderate	11	IFNA16	-0.736971
C82_positive_11	mild_moderate	11	TNFRSF10B	0.394429
C82_positive_11	mild_moderate	11	LEP	0.0415726
C82_positive_11	mild_moderate	11	TNFSF10	1.04649
C82_positive_11	mild_moderate	11	KITLG	-0.0832173
C82_positive_11	mild_moderate	11	IL10RA	-0.960532
C23_positive_20	mild_moderate	20	IL23A	2.47106
C23_positive_20	mild_moderate	20	VEGFD	1.58506
C23_positive_20	mild_moderate	20	IL12B	1.80227
C23_positive_20	mild_moderate	20	CNTFR	1.4534
C23_positive_20	mild_moderate	20	TNFRSF10D	0.327876
C23_positive_20	mild_moderate	20	IFNA10	-1.28155
C23_positive_20	mild_moderate	20	IL26	0.451244
C23_positive_20	mild_moderate	20	IFNA13	-0.349885
C23_positive_20	mild_moderate	20	EPOR	-0.193417
C23_positive_20	mild_moderate	20	INHBA	2.79554
C23_positive_20	mild_moderate	20	CCL22	-0.928077
C23_positive_20	mild_moderate	20	IFNE	0.0103904
C23_positive_20	mild_moderate	20	CXCL16	-0.188127
C23_positive_20	mild_moderate	20	KIT	0.619251
C23_positive_20	mild_moderate	20	IL6	0.0832173
C23_positive_20	mild_moderate	20	CCL2	0.119773
C23_positive_20	mild_moderate	20	TNFSF9	0.497761
C23_positive_20	mild_moderate	20	TNFRSF8	1.7056
C23_positive_20	mild_moderate	20	TNFRSF17	0.778508
C23_positive_20	mild_moderate	20	CSF3R	0.214635
C23_positive_20	mild_moderate	20	CRLF2	1.75189
C23_positive_20	mild_moderate	20	GHR	0.778508
C23_positive_20	mild_moderate	20	EDAR	1.62265
C23_positive_20	mild_moderate	20	IL17RA	1.02869
C23_positive_20	mild_moderate	20	IL1B	-0.497761
C23_positive_20	mild_moderate	20	CCL3	0.89657
C23_positive_20	mild_moderate	20	CCL18	1.08312
C23_positive_20	mild_moderate	20	TNFSF13B	0.54538
C23_positive_20	mild_moderate	20	TNFRSF1B	1.7056
C23_positive_20	mild_moderate	20	IL15RA	2.47106
C23_positive_20	mild_moderate	20	PDGFRB	0.569655
C23_positive_20	mild_moderate	20	CXCL13	0.262746
C23_positive_20	mild_moderate	20	LTB	1.26983
C23_positive_20	mild_moderate	20	CCL15	2.2945
C23_positive_20	mild_moderate	20	CD40LG	-0.994032
C23_positive_20	mild_moderate	20	KDR	0.778508
C23_positive_20	mild_moderate	20	TPO	0.372065
C23_positive_20	mild_moderate	20	IL5RA	1.29345
C23_positive_20	mild_moderate	20	IL11	0.198713
C23_positive_20	mild_moderate	20	LTA	0.451244
C23_positive_20	mild_moderate	20	TNFRSF6B	1.14096
C23_positive_20	mild_moderate	20	TNFRSF19	1.48394
C23_positive_20	mild_moderate	20	CCL11	0.960532
C23_positive_20	mild_moderate	20	IFNL3	0.193417
C23_positive_20	mild_moderate	20	IFNA16	-1.3303
C23_positive_20	mild_moderate	20	TNFRSF10B	0.94418
C23_positive_20	mild_moderate	20	LEP	0.241295
C23_positive_20	mild_moderate	20	TNFSF10	0.394429
C23_positive_20	mild_moderate	20	KITLG	0.0623814
C23_positive_20	mild_moderate	20	IL10RA	-2.47106
C73_positive_14	severe_critical	14	IL23A	0.177562
C73_positive_14	severe_critical	14	VEGFD	0.977145
C73_positive_14	severe_critical	14	IL12B	0.145979
C73_positive_14	severe_critical	14	CNTFR	0.198713
C73_positive_14	severe_critical	14	TNFRSF10D	1.29345
C73_positive_14	severe_critical	14	IFNA10	-1.36905
C73_positive_14	severe_critical	14	IL26	0.569655
C73_positive_14	severe_critical	14	IFNA13	0.295155
C73_positive_14	severe_critical	14	EPOR	-0.723407
C73_positive_14	severe_critical	14	INHBA	0.405685
C73_positive_14	severe_critical	14	CCL22	2.16941
C73_positive_14	severe_critical	14	IFNE	0.994032
C73_positive_14	severe_critical	14	CXCL16	1.58506
C73_positive_14	severe_critical	14	KIT	-1.62265
C73_positive_14	severe_critical	14	IL6	0.994032
C73_positive_14	severe_critical	14	CCL2	0.89657
C73_positive_14	severe_critical	14	TNFSF9	0.716674
C73_positive_14	severe_critical	14	TNFRSF8	0.262746
C73_positive_14	severe_critical	14	TNFRSF17	0.821434
C73_positive_14	severe_critical	14	CSF3R	0.4455
C73_positive_14	severe_critical	14	CRLF2	-0.619251
C73_positive_14	severe_critical	14	GHR	0.0311756
C73_positive_14	severe_critical	14	EDAR	-0.86593
C73_positive_14	severe_critical	14	IL17RA	-1.2246
C73_positive_14	severe_critical	14	IL1B	0.322399
C73_positive_14	severe_critical	14	CCL3	1.42415
C73_positive_14	severe_critical	14	CCL18	2.47106
C73_positive_14	severe_critical	14	TNFSF13B	-0.0259783
C73_positive_14	severe_critical	14	TNFRSF1B	0.696668
C73_positive_14	severe_critical	14	IL15RA	-0.316932
C73_positive_14	severe_critical	14	PDGFRB	1.01121
C73_positive_14	severe_critical	14	CXCL13	0.657467
C73_positive_14	severe_critical	14	LTB	0.709974
C73_positive_14	severe_critical	14	CCL15	-0.327876
C73_positive_14	severe_critical	14	CD40LG	0.135486
C73_positive_14	severe_critical	14	KDR	0.683485
C73_positive_14	severe_critical	14	TPO	0.0207818
C73_positive_14	severe_critical	14	IL5RA	0.619251
C73_positive_14	severe_critical	14	IL11	1.01121
C73_positive_14	severe_critical	14	LTA	0.843473
C73_positive_14	severe_critical	14	TNFRSF6B	0.0311756
C73_positive_14	severe_critical	14	TNFRSF19	-0.462778
C73_positive_14	severe_critical	14	CCL11	-0.736971
C73_positive_14	severe_critical	14	IFNL3	0.0727954
C73_positive_14	severe_critical	14	IFNA16	1.58506
C73_positive_14	severe_critical	14	TNFRSF10B	1.16111
C73_positive_14	severe_critical	14	LEP	0.177562
C73_positive_14	severe_critical	14	TNFSF10	1.98963
C73_positive_14	severe_critical	14	KITLG	0.209322
C73_positive_14	severe_critical	14	IL10RA	0.663929
C132_positive_10	mild_moderate	10	IL23A	0.644624
C132_positive_10	mild_moderate	10	VEGFD	1.34299
C132_positive_10	mild_moderate	10	IL12B	0.474374
C132_positive_10	mild_moderate	10	CNTFR	0.91221
C132_positive_10	mild_moderate	10	TNFRSF10D	0.806961
C132_positive_10	mild_moderate	10	IFNA10	-0.723407
C132_positive_10	mild_moderate	10	IL26	-1.01121
C132_positive_10	mild_moderate	10	IFNA13	-0.0207818
C132_positive_10	mild_moderate	10	EPOR	0.928077
C132_positive_10	mild_moderate	10	INHBA	1.12126
C132_positive_10	mild_moderate	10	CCL22	0.736971
C132_positive_10	mild_moderate	10	IFNE	-0.109314
C132_positive_10	mild_moderate	10	CXCL16	0.306025
C132_positive_10	mild_moderate	10	KIT	1.58506
C132_positive_10	mild_moderate	10	IL6	-0.284319
C132_positive_10	mild_moderate	10	CCL2	0.327876
C132_positive_10	mild_moderate	10	TNFSF9	0.631886
C132_positive_10	mild_moderate	10	TNFRSF8	-0.125007
C132_positive_10	mild_moderate	10	TNFRSF17	1.26983
C132_positive_10	mild_moderate	10	CSF3R	0.486034
C132_positive_10	mild_moderate	10	CRLF2	-0.22528
C132_positive_10	mild_moderate	10	GHR	1.01121
C132_positive_10	mild_moderate	10	EDAR	1.26983
C132_positive_10	mild_moderate	10	IL17RA	1.26983
C132_positive_10	mild_moderate	10	IL1B	-0.428353
C132_positive_10	mild_moderate	10	CCL3	0.198713
C132_positive_10	mild_moderate	10	CCL18	0.960532
C132_positive_10	mild_moderate	10	TNFSF13B	0.372065
C132_positive_10	mild_moderate	10	TNFRSF1B	1.26983
C132_positive_10	mild_moderate	10	IL15RA	1.80227
C132_positive_10	mild_moderate	10	PDGFRB	-0.792654
C132_positive_10	mild_moderate	10	CXCL13	0.89657
C132_positive_10	mild_moderate	10	LTB	1.36905
C132_positive_10	mild_moderate	10	CCL15	0.657467
C132_positive_10	mild_moderate	10	CD40LG	0.0155859
C132_positive_10	mild_moderate	10	KDR	1.80227
C132_positive_10	mild_moderate	10	TPO	-0.0415726
C132_positive_10	mild_moderate	10	IL5RA	1.14096
C132_positive_10	mild_moderate	10	IL11	0.383223
C132_positive_10	mild_moderate	10	LTA	0.360953
C132_positive_10	mild_moderate	10	TNFRSF6B	0.51548
C132_positive_10	mild_moderate	10	TNFRSF19	0.89657
C132_positive_10	mild_moderate	10	CCL11	0.709974
C132_positive_10	mild_moderate	10	IFNL3	0.125007
C132_positive_10	mild_moderate	10	IFNA16	-1.4534
C132_positive_10	mild_moderate	10	TNFRSF10B	0.670419
C132_positive_10	mild_moderate	10	LEP	0.383223
C132_positive_10	mild_moderate	10	TNFSF10	0.372065
C132_positive_10	mild_moderate	10	KITLG	0.104089
C132_positive_10	mild_moderate	10	IL10RA	-0.411332
C93_positive_7	mild_moderate	7	IL23A	-0.683485
C93_positive_7	mild_moderate	7	VEGFD	1.2469
C93_positive_7	mild_moderate	7	IL12B	-0.690062
C93_positive_7	mild_moderate	7	CNTFR	0.54538
C93_positive_7	mild_moderate	7	TNFRSF10D	1.2029
C93_positive_7	mild_moderate	7	IFNA10	0.881147
C93_positive_7	mild_moderate	7	IL26	-1.39607
C93_positive_7	mild_moderate	7	IFNA13	1.98963
C93_positive_7	mild_moderate	7	EPOR	-0.0727954
C93_positive_7	mild_moderate	7	INHBA	-0.209322
C93_positive_7	mild_moderate	7	CCL22	-0.273517
C93_positive_7	mild_moderate	7	IFNE	1.01121
C93_positive_7	mild_moderate	7	CXCL16	0.977145
C93_positive_7	mild_moderate	7	KIT	0.750673
C93_positive_7	mild_moderate	7	IL6	-0.557476
C93_positive_7	mild_moderate	7	CCL2	0.00519511
C93_positive_7	mild_moderate	7	TNFSF9	1.04649
C93_positive_7	mild_moderate	7	TNFRSF8	0.416992
C93_positive_7	mild_moderate	7	TNFRSF17	0.581918
C93_positive_7	mild_moderate	7	CSF3R	0.54538
C93_positive_7	mild_moderate	7	CRLF2	0.723407
C93_positive_7	mild_moderate	7	GHR	0.230612
C93_positive_7	mild_moderate	7	EDAR	0.850911
C93_positive_7	mild_moderate	7	IL17RA	-0.581918
C93_positive_7	mild_moderate	7	IL1B	-0.89657
C93_positive_7	mild_moderate	7	CCL3	1.01121
C93_positive_7	mild_moderate	7	CCL18	1.34299
C93_positive_7	mild_moderate	7	TNFSF13B	0.209322
C93_positive_7	mild_moderate	7	TNFRSF1B	0.960532
C93_positive_7	mild_moderate	7	IL15RA	0.821434
C93_positive_7	mild_moderate	7	PDGFRB	0.306025
C93_positive_7	mild_moderate	7	CXCL13	-0.670419
C93_positive_7	mild_moderate	7	LTB	-0.0415726
C93_positive_7	mild_moderate	7	CCL15	0.295155
C93_positive_7	mild_moderate	7	CD40LG	-0.104089
C93_positive_7	mild_moderate	7	KDR	0.533363
C93_positive_7	mild_moderate	7	TPO	0.709974
C93_positive_7	mild_moderate	7	IL5RA	1.26983
C93_positive_7	mild_moderate	7	IL11	0.289733
C93_positive_7	mild_moderate	7	LTA	-0.383223
C93_positive_7	mild_moderate	7	TNFRSF6B	2.47106
C93_positive_7	mild_moderate	7	TNFRSF19	1.14096
C93_positive_7	mild_moderate	7	CCL11	0.327876
C93_positive_7	mild_moderate	7	IFNL3	-0.881147
C93_positive_7	mild_moderate	7	IFNA16	-1.36905
C93_positive_7	mild_moderate	7	TNFRSF10B	1.18175
C93_positive_7	mild_moderate	7	LEP	-0.394429
C93_positive_7	mild_moderate	7	TNFSF10	-0.167016
C93_positive_7	mild_moderate	7	KITLG	-0.241295
C93_positive_7	mild_moderate	7	IL10RA	0.262746
C124_positive_16	mild_moderate	16	IL23A	-0.94418
C124_positive_16	mild_moderate	16	VEGFD	0.497761
C124_positive_16	mild_moderate	16	IL12B	-1.02869
C124_positive_16	mild_moderate	16	CNTFR	0.657467
C124_positive_16	mild_moderate	16	TNFRSF10D	0.91221
C124_positive_16	mild_moderate	16	IFNA10	-0.960532
C124_positive_16	mild_moderate	16	IL26	-0.327876
C124_positive_16	mild_moderate	16	IFNA13	-0.91221
C124_positive_16	mild_moderate	16	EPOR	-0.977145
C124_positive_16	mild_moderate	16	INHBA	1.2029
C124_positive_16	mild_moderate	16	CCL22	-1.04649
C124_positive_16	mild_moderate	16	IFNE	-1.01121
C124_positive_16	mild_moderate	16	CXCL16	0.569655
C124_positive_16	mild_moderate	16	KIT	-0.416992
C124_positive_16	mild_moderate	16	IL6	0.177562
C124_positive_16	mild_moderate	16	CCL2	-0.0936482
C124_positive_16	mild_moderate	16	TNFSF9	2.79554
C124_positive_16	mild_moderate	16	TNFRSF8	1.06462
C124_positive_16	mild_moderate	16	TNFRSF17	1.14096
C124_positive_16	mild_moderate	16	CSF3R	0.14073
C124_positive_16	mild_moderate	16	CRLF2	0.219954
C124_positive_16	mild_moderate	16	GHR	-0.792654
C124_positive_16	mild_moderate	16	EDAR	-0.145979
C124_positive_16	mild_moderate	16	IL17RA	-0.569655
C124_positive_16	mild_moderate	16	IL1B	1.01121
C124_positive_16	mild_moderate	16	CCL3	0.0103904
C124_positive_16	mild_moderate	16	CCL18	0.521422
C124_positive_16	mild_moderate	16	TNFSF13B	-0.230612
C124_positive_16	mild_moderate	16	TNFRSF1B	1.29345
C124_positive_16	mild_moderate	16	IL15RA	2.07118
C124_positive_16	mild_moderate	16	PDGFRB	0.792654
C124_positive_16	mild_moderate	16	CXCL13	0.306025
C124_positive_16	mild_moderate	16	LTB	-0.241295
C124_positive_16	mild_moderate	16	CCL15	-0.657467
C124_positive_16	mild_moderate	16	CD40LG	0.696668
C124_positive_16	mild_moderate	16	KDR	0.497761
C124_positive_16	mild_moderate	16	TPO	2.2945
C124_positive_16	mild_moderate	16	IL5RA	1.02869
C124_positive_16	mild_moderate	16	IL11	-0.0832173
C124_positive_16	mild_moderate	16	LTA	1.02869
C124_positive_16	mild_moderate	16	TNFRSF6B	0.360953
C124_positive_16	mild_moderate	16	TNFRSF19	0.284319
C124_positive_16	mild_moderate	16	CCL11	-0.0311756
C124_positive_16	mild_moderate	16	IFNL3	0.462778
C124_positive_16	mild_moderate	16	IFNA16	-0.757576
C124_positive_16	mild_moderate	16	TNFRSF10B	1.29345
C124_positive_16	mild_moderate	16	LEP	-0.533363
C124_positive_16	mild_moderate	16	TNFSF10	0.806961
C124_positive_16	mild_moderate	16	KITLG	-1.58506
C124_positive_16	mild_moderate	16	IL10RA	-0.468568
C128_positive_21	mild_moderate	21	IL23A	0.670419
C128_positive_21	mild_moderate	21	VEGFD	-0.59427
C128_positive_21	mild_moderate	21	IL12B	0.316932
C128_positive_21	mild_moderate	21	CNTFR	-0.569655
C128_positive_21	mild_moderate	21	TNFRSF10D	-0.683485
C128_positive_21	mild_moderate	21	IFNA10	-0.683485
C128_positive_21	mild_moderate	21	IL26	-0.486034
C128_positive_21	mild_moderate	21	IFNA13	-0.569655
C128_positive_21	mild_moderate	21	EPOR	-0.262746
C128_positive_21	mild_moderate	21	INHBA	0.327876
C128_positive_21	mild_moderate	21	CCL22	0.86593
C128_positive_21	mild_moderate	21	IFNE	-0.428353
C128_positive_21	mild_moderate	21	CXCL16	-0.59427
C128_positive_21	mild_moderate	21	KIT	-0.462778
C128_positive_21	mild_moderate	21	IL6	-0.994032
C128_positive_21	mild_moderate	21	CCL2	0.54538
C128_positive_21	mild_moderate	21	TNFSF9	-0.405685
C128_positive_21	mild_moderate	21	TNFRSF8	2.79554
C128_positive_21	mild_moderate	21	TNFRSF17	1.29345
C128_positive_21	mild_moderate	21	CSF3R	0.14073
C128_positive_21	mild_moderate	21	CRLF2	-1.53254
C128_positive_21	mild_moderate	21	GHR	-0.619251
C128_positive_21	mild_moderate	21	EDAR	-0.125007
C128_positive_21	mild_moderate	21	IL17RA	-0.428353
C128_positive_21	mild_moderate	21	IL1B	-0.730172
C128_positive_21	mild_moderate	21	CCL3	0.86593
C128_positive_21	mild_moderate	21	CCL18	1.16111
C128_positive_21	mild_moderate	21	TNFSF13B	-0.86593
C128_positive_21	mild_moderate	21	TNFRSF1B	0.994032
C128_positive_21	mild_moderate	21	IL15RA	0.295155
C128_positive_21	mild_moderate	21	PDGFRB	-0.230612
C128_positive_21	mild_moderate	21	CXCL13	0.792654
C128_positive_21	mild_moderate	21	LTB	0.606713
C128_positive_21	mild_moderate	21	CCL15	-0.0415726
C128_positive_21	mild_moderate	21	CD40LG	-0.480196
C128_positive_21	mild_moderate	21	KDR	-0.709974
C128_positive_21	mild_moderate	21	TPO	2.07118
C128_positive_21	mild_moderate	21	IL5RA	-0.569655
C128_positive_21	mild_moderate	21	IL11	-0.38882
C128_positive_21	mild_moderate	21	LTA	-1.08312
C128_positive_21	mild_moderate	21	TNFRSF6B	0.306025
C128_positive_21	mild_moderate	21	TNFRSF19	-0.383223
C128_positive_21	mild_moderate	21	CCL11	2.79554
C128_positive_21	mild_moderate	21	IFNL3	-0.38882
C128_positive_21	mild_moderate	21	IFNA16	0.806961
C128_positive_21	mild_moderate	21	TNFRSF10B	0.405685
C128_positive_21	mild_moderate	21	LEP	-0.59427
C128_positive_21	mild_moderate	21	TNFSF10	-0.764516
C128_positive_21	mild_moderate	21	KITLG	-1.16111
C128_positive_21	mild_moderate	21	IL10RA	0
C82_positive_6	mild_moderate	6	IL23A	-1.10199
C82_positive_6	mild_moderate	6	VEGFD	0.0832173
C82_positive_6	mild_moderate	6	IL12B	-0.94418
C82_positive_6	mild_moderate	6	CNTFR	0.569655
C82_positive_6	mild_moderate	6	TNFRSF10D	-0.394429
C82_positive_6	mild_moderate	6	IFNA10	0.204015
C82_positive_6	mild_moderate	6	IL26	-0.344367
C82_positive_6	mild_moderate	6	IFNA13	-0.383223
C82_positive_6	mild_moderate	6	EPOR	0.91221
C82_positive_6	mild_moderate	6	INHBA	-0.657467
C82_positive_6	mild_moderate	6	CCL22	0.306025
C82_positive_6	mild_moderate	6	IFNE	0.881147
C82_positive_6	mild_moderate	6	CXCL16	-0.581918
C82_positive_6	mild_moderate	6	KIT	-0.736971
C82_positive_6	mild_moderate	6	IL6	-0.486034
C82_positive_6	mild_moderate	6	CCL2	0.828736
C82_positive_6	mild_moderate	6	TNFSF9	0.0311756
C82_positive_6	mild_moderate	6	TNFRSF8	0.306025
C82_positive_6	mild_moderate	6	TNFRSF17	-0.405685
C82_positive_6	mild_moderate	6	CSF3R	-0.683485
C82_positive_6	mild_moderate	6	CRLF2	0.619251
C82_positive_6	mild_moderate	6	GHR	-1.42415
C82_positive_6	mild_moderate	6	EDAR	0.156489
C82_positive_6	mild_moderate	6	IL17RA	-0.764516
C82_positive_6	mild_moderate	6	IL1B	1.11157
C82_positive_6	mild_moderate	6	CCL3	-0.167016
C82_positive_6	mild_moderate	6	CCL18	-0.405685
C82_positive_6	mild_moderate	6	TNFSF13B	0.606713
C82_positive_6	mild_moderate	6	TNFRSF1B	0.219954
C82_positive_6	mild_moderate	6	IL15RA	0.54538
C82_positive_6	mild_moderate	6	PDGFRB	0.960532
C82_positive_6	mild_moderate	6	CXCL13	-0.557476
C82_positive_6	mild_moderate	6	LTB	0.619251
C82_positive_6	mild_moderate	6	CCL15	-0.188127
C82_positive_6	mild_moderate	6	CD40LG	1.08312
C82_positive_6	mild_moderate	6	KDR	0.383223
C82_positive_6	mild_moderate	6	TPO	0.569655
C82_positive_6	mild_moderate	6	IL5RA	0.43977
C82_positive_6	mild_moderate	6	IL11	1.11157
C82_positive_6	mild_moderate	6	LTA	1.29345
C82_positive_6	mild_moderate	6	TNFRSF6B	0.625556
C82_positive_6	mild_moderate	6	TNFRSF19	0.188127
C82_positive_6	mild_moderate	6	CCL11	0.241295
C82_positive_6	mild_moderate	6	IFNL3	0.135486
C82_positive_6	mild_moderate	6	IFNA16	-0.709974
C82_positive_6	mild_moderate	6	TNFRSF10B	0.606713
C82_positive_6	mild_moderate	6	LEP	-0.209322
C82_positive_6	mild_moderate	6	TNFSF10	0.730172
C82_positive_6	mild_moderate	6	KITLG	0.295155
C82_positive_6	mild_moderate	6	IL10RA	-1.48394
C34_positive_7	mild_moderate	7	IL23A	2.07118
C34_positive_7	mild_moderate	7	VEGFD	0.736971
C34_positive_7	mild_moderate	7	IL12B	2.79554
C34_positive_7	mild_moderate	7	CNTFR	1.7056
C34_positive_7	mild_moderate	7	TNFRSF10D	-0.198713
C34_positive_7	mild_moderate	7	IFNA10	-0.928077
C34_positive_7	mild_moderate	7	IL26	-1.18175
C34_positive_7	mild_moderate	7	IFNA13	-0.156489
C34_positive_7	mild_moderate	7	EPOR	1.42415
C34_positive_7	mild_moderate	7	INHBA	0.960532
C34_positive_7	mild_moderate	7	CCL22	0.383223
C34_positive_7	mild_moderate	7	IFNE	-0.0415726
C34_positive_7	mild_moderate	7	CXCL16	-0.462778
C34_positive_7	mild_moderate	7	KIT	0.631886
C34_positive_7	mild_moderate	7	IL6	0.451244
C34_positive_7	mild_moderate	7	CCL2	1.04649
C34_positive_7	mild_moderate	7	TNFSF9	0.316932
C34_positive_7	mild_moderate	7	TNFRSF8	0.383223
C34_positive_7	mild_moderate	7	TNFRSF17	2.07118
C34_positive_7	mild_moderate	7	CSF3R	1.26983
C34_positive_7	mild_moderate	7	CRLF2	1.36905
C34_positive_7	mild_moderate	7	GHR	0.33886
C34_positive_7	mild_moderate	7	EDAR	1.01121
C34_positive_7	mild_moderate	7	IL17RA	0.372065
C34_positive_7	mild_moderate	7	IL1B	2.2945
C34_positive_7	mild_moderate	7	CCL3	1.91949
C34_positive_7	mild_moderate	7	CCL18	0.606713
C34_positive_7	mild_moderate	7	TNFSF13B	0.670419
C34_positive_7	mild_moderate	7	TNFRSF1B	-0.0311756
C34_positive_7	mild_moderate	7	IL15RA	-0.0103904
C34_positive_7	mild_moderate	7	PDGFRB	-0.474374
C34_positive_7	mild_moderate	7	CXCL13	-0.836082
C34_positive_7	mild_moderate	7	LTB	1.80227
C34_positive_7	mild_moderate	7	CCL15	0.394429
C34_positive_7	mild_moderate	7	CD40LG	1.16111
C34_positive_7	mild_moderate	7	KDR	1.16111
C34_positive_7	mild_moderate	7	TPO	1.01121
C34_positive_7	mild_moderate	7	IL5RA	2.47106
C34_positive_7	mild_moderate	7	IL11	2.47106
C34_positive_7	mild_moderate	7	LTA	1.54958
C34_positive_7	mild_moderate	7	TNFRSF6B	0.262746
C34_positive_7	mild_moderate	7	TNFRSF19	1.51594
C34_positive_7	mild_moderate	7	CCL11	-0.156489
C34_positive_7	mild_moderate	7	IFNL3	-0.177562
C34_positive_7	mild_moderate	7	IFNA16	-0.468568
C34_positive_7	mild_moderate	7	TNFRSF10B	1.48394
C34_positive_7	mild_moderate	7	LEP	-0.631886
C34_positive_7	mild_moderate	7	TNFSF10	0.327876
C34_positive_7	mild_moderate	7	KITLG	1.36905
C34_positive_7	mild_moderate	7	IL10RA	-1.56707
C65_positive_13	severe_critical	13	IL23A	1.01121
C65_positive_13	severe_critical	13	VEGFD	0.557476
C65_positive_13	severe_critical	13	IL12B	1.48394
C65_positive_13	severe_critical	13	CNTFR	-0.167016
C65_positive_13	severe_critical	13	TNFRSF10D	0.54538
C65_positive_13	severe_critical	13	IFNA10	-0.0207818
C65_positive_13	severe_critical	13	IL26	0.557476
C65_positive_13	severe_critical	13	IFNA13	0.581918
C65_positive_13	severe_critical	13	EPOR	-0.177562
C65_positive_13	severe_critical	13	INHBA	0.230612
C65_positive_13	severe_critical	13	CCL22	-0.167016
C65_positive_13	severe_critical	13	IFNE	1.82928
C65_positive_13	severe_critical	13	CXCL16	-0.696668
C65_positive_13	severe_critical	13	KIT	-0.86593
C65_positive_13	severe_critical	13	IL6	1.91949
C65_positive_13	severe_critical	13	CCL2	2.2945
C65_positive_13	severe_critical	13	TNFSF9	-0.814176
C65_positive_13	severe_critical	13	TNFRSF8	0.89657
C65_positive_13	severe_critical	13	TNFRSF17	0.125007
C65_positive_13	severe_critical	13	CSF3R	-1.98963
C65_positive_13	severe_critical	13	CRLF2	1.04649
C65_positive_13	severe_critical	13	GHR	-0.156489
C65_positive_13	severe_critical	13	EDAR	-0.104089
C65_positive_13	severe_critical	13	IL17RA	-0.316932
C65_positive_13	severe_critical	13	IL1B	1.4534
C65_positive_13	severe_critical	13	CCL3	0.383223
C65_positive_13	severe_critical	13	CCL18	-0.960532
C65_positive_13	severe_critical	13	TNFSF13B	1.14096
C65_positive_13	severe_critical	13	TNFRSF1B	0.723407
C65_positive_13	severe_critical	13	IL15RA	-0.521422
C65_positive_13	severe_critical	13	PDGFRB	-0.135486
C65_positive_13	severe_critical	13	CXCL13	1.62265
C65_positive_13	severe_critical	13	LTB	-0.86593
C65_positive_13	severe_critical	13	CCL15	0.644624
C65_positive_13	severe_critical	13	CD40LG	1.26983
C65_positive_13	severe_critical	13	KDR	-1.85769
C65_positive_13	severe_critical	13	TPO	0.462778
C65_positive_13	severe_critical	13	IL5RA	1.04649
C65_positive_13	severe_critical	13	IL11	0.709974
C65_positive_13	severe_critical	13	LTA	0.0311756
C65_positive_13	severe_critical	13	TNFRSF6B	0.625556
C65_positive_13	severe_critical	13	TNFRSF19	0.167016
C65_positive_13	severe_critical	13	CCL11	-2.07118
C65_positive_13	severe_critical	13	IFNL3	1.91949
C65_positive_13	severe_critical	13	IFNA16	-0.422666
C65_positive_13	severe_critical	13	TNFRSF10B	1.7056
C65_positive_13	severe_critical	13	LEP	-0.177562
C65_positive_13	severe_critical	13	TNFSF10	-0.0311756
C65_positive_13	severe_critical	13	KITLG	-0.881147
C65_positive_13	severe_critical	13	IL10RA	0.91221
C31_positive_18	mild_moderate	18	IL23A	0.0311756
C31_positive_18	mild_moderate	18	VEGFD	-0.736971
C31_positive_18	mild_moderate	18	IL12B	0.0519742
C31_positive_18	mild_moderate	18	CNTFR	0.709974
C31_positive_18	mild_moderate	18	TNFRSF10D	-0.306025
C31_positive_18	mild_moderate	18	IFNA10	-0.778508
C31_positive_18	mild_moderate	18	IL26	-0.631886
C31_positive_18	mild_moderate	18	IFNA13	-0.806961
C31_positive_18	mild_moderate	18	EPOR	1.48394
C31_positive_18	mild_moderate	18	INHBA	1.98963
C31_positive_18	mild_moderate	18	CCL22	0.723407
C31_positive_18	mild_moderate	18	IFNE	0.0936482
C31_positive_18	mild_moderate	18	CXCL16	0.0103904
C31_positive_18	mild_moderate	18	KIT	1.29345
C31_positive_18	mild_moderate	18	IL6	-0.792654
C31_positive_18	mild_moderate	18	CCL2	-0.0727954
C31_positive_18	mild_moderate	18	TNFSF9	0.0675875
C31_positive_18	mild_moderate	18	TNFRSF8	-0.0936482
C31_positive_18	mild_moderate	18	TNFRSF17	1.91949
C31_positive_18	mild_moderate	18	CSF3R	0.91221
C31_positive_18	mild_moderate	18	CRLF2	0.0415726
C31_positive_18	mild_moderate	18	GHR	0.881147
C31_positive_18	mild_moderate	18	EDAR	0.0415726
C31_positive_18	mild_moderate	18	IL17RA	-0.219954
C31_positive_18	mild_moderate	18	IL1B	0.198713
C31_positive_18	mild_moderate	18	CCL3	-1.00258
C31_positive_18	mild_moderate	18	CCL18	-1.51594
C31_positive_18	mild_moderate	18	TNFSF13B	-1.13106
C31_positive_18	mild_moderate	18	TNFRSF1B	-0.486034
C31_positive_18	mild_moderate	18	IL15RA	0.33886
C31_positive_18	mild_moderate	18	PDGFRB	0.497761
C31_positive_18	mild_moderate	18	CXCL13	-0.606713
C31_positive_18	mild_moderate	18	LTB	0.557476
C31_positive_18	mild_moderate	18	CCL15	1.36905
C31_positive_18	mild_moderate	18	CD40LG	-0.182842
C31_positive_18	mild_moderate	18	KDR	1.18175
C31_positive_18	mild_moderate	18	TPO	-0.0311756
C31_positive_18	mild_moderate	18	IL5RA	-0.451244
C31_positive_18	mild_moderate	18	IL11	0.581918
C31_positive_18	mild_moderate	18	LTA	-0.521422
C31_positive_18	mild_moderate	18	TNFRSF6B	0.569655
C31_positive_18	mild_moderate	18	TNFRSF19	0.821434
C31_positive_18	mild_moderate	18	CCL11	0.59427
C31_positive_18	mild_moderate	18	IFNL3	-0.474374
C31_positive_18	mild_moderate	18	IFNA16	0.736971
C31_positive_18	mild_moderate	18	TNFRSF10B	-1.12126
C31_positive_18	mild_moderate	18	LEP	1.39607
C31_positive_18	mild_moderate	18	TNFSF10	0.416992
C31_positive_18	mild_moderate	18	KITLG	1.54958
C31_positive_18	mild_moderate	18	IL10RA	-0.135486
C63_positive_5	mild_moderate	5	IL23A	0.778508
C63_positive_5	mild_moderate	5	VEGFD	-0.394429
C63_positive_5	mild_moderate	5	IL12B	1.39607
C63_positive_5	mild_moderate	5	CNTFR	-0.533363
C63_positive_5	mild_moderate	5	TNFRSF10D	-0.527383
C63_positive_5	mild_moderate	5	IFNA10	-0.521422
C63_positive_5	mild_moderate	5	IL26	0.188127
C63_positive_5	mild_moderate	5	IFNA13	0.306025
C63_positive_5	mild_moderate	5	EPOR	0.428353
C63_positive_5	mild_moderate	5	INHBA	1.6627
C63_positive_5	mild_moderate	5	CCL22	0.644624
C63_positive_5	mild_moderate	5	IFNE	-0.952324
C63_positive_5	mild_moderate	5	CXCL16	0.262746
C63_positive_5	mild_moderate	5	KIT	-0.104089
C63_positive_5	mild_moderate	5	IL6	0.778508
C63_positive_5	mild_moderate	5	CCL2	0.241295
C63_positive_5	mild_moderate	5	TNFSF9	-0.657467
C63_positive_5	mild_moderate	5	TNFRSF8	0.135486
C63_positive_5	mild_moderate	5	TNFRSF17	-0.696668
C63_positive_5	mild_moderate	5	CSF3R	-1.00258
C63_positive_5	mild_moderate	5	CRLF2	0.300586
C63_positive_5	mild_moderate	5	GHR	2.2945
C63_positive_5	mild_moderate	5	EDAR	0.295155
C63_positive_5	mild_moderate	5	IL17RA	1.7056
C63_positive_5	mild_moderate	5	IL1B	-0.114542
C63_positive_5	mild_moderate	5	CCL3	1.75189
C63_positive_5	mild_moderate	5	CCL18	0.836082
C63_positive_5	mild_moderate	5	TNFSF13B	1.2469
C63_positive_5	mild_moderate	5	TNFRSF1B	0.360953
C63_positive_5	mild_moderate	5	IL15RA	-1.51594
C63_positive_5	mild_moderate	5	PDGFRB	-0.394429
C63_positive_5	mild_moderate	5	CXCL13	-0.284319
C63_positive_5	mild_moderate	5	LTB	2.2945
C63_positive_5	mild_moderate	5	CCL15	-0.0519742
C63_positive_5	mild_moderate	5	CD40LG	-0.670419
C63_positive_5	mild_moderate	5	KDR	1.2246
C63_positive_5	mild_moderate	5	TPO	-0.709974
C63_positive_5	mild_moderate	5	IL5RA	0.349885
C63_positive_5	mild_moderate	5	IL11	-0.486034
C63_positive_5	mild_moderate	5	LTA	-0.928077
C63_positive_5	mild_moderate	5	TNFRSF6B	-0.91221
C63_positive_5	mild_moderate	5	TNFRSF19	1.18175
C63_positive_5	mild_moderate	5	CCL11	-0.670419
C63_positive_5	mild_moderate	5	IFNL3	0.0623814
C63_positive_5	mild_moderate	5	IFNA16	1.01121
C63_positive_5	mild_moderate	5	TNFRSF10B	-0.0832173
C63_positive_5	mild_moderate	5	LEP	1.12126
C63_positive_5	mild_moderate	5	TNFSF10	-0.0623814
C63_positive_5	mild_moderate	5	KITLG	-0.606713
C63_positive_5	mild_moderate	5	IL10RA	-0.177562
C132_positive_6	mild_moderate	6	IL23A	0.474374
C132_positive_6	mild_moderate	6	VEGFD	0.405685
C132_positive_6	mild_moderate	6	IL12B	0.723407
C132_positive_6	mild_moderate	6	CNTFR	1.08312
C132_positive_6	mild_moderate	6	TNFRSF10D	0.0207818
C132_positive_6	mild_moderate	6	IFNA10	-1.2029
C132_positive_6	mild_moderate	6	IL26	-2.16941
C132_positive_6	mild_moderate	6	IFNA13	-0.54538
C132_positive_6	mild_moderate	6	EPOR	1.2469
C132_positive_6	mild_moderate	6	INHBA	1.29345
C132_positive_6	mild_moderate	6	CCL22	0.474374
C132_positive_6	mild_moderate	6	IFNE	-0.230612
C132_positive_6	mild_moderate	6	CXCL16	0.509556
C132_positive_6	mild_moderate	6	KIT	1.4534
C132_positive_6	mild_moderate	6	IL6	-1.02869
C132_positive_6	mild_moderate	6	CCL2	1.18175
C132_positive_6	mild_moderate	6	TNFSF9	-0.428353
C132_positive_6	mild_moderate	6	TNFRSF8	0.177562
C132_positive_6	mild_moderate	6	TNFRSF17	1.04649
C132_positive_6	mild_moderate	6	CSF3R	-1.39607
C132_positive_6	mild_moderate	6	CRLF2	0.557476
C132_positive_6	mild_moderate	6	GHR	1.06462
C132_positive_6	mild_moderate	6	EDAR	0.764516
C132_positive_6	mild_moderate	6	IL17RA	0.994032
C132_positive_6	mild_moderate	6	IL1B	1.26983
C132_positive_6	mild_moderate	6	CCL3	0.306025
C132_positive_6	mild_moderate	6	CCL18	-0.349885
C132_positive_6	mild_moderate	6	TNFSF13B	0.778508
C132_positive_6	mild_moderate	6	TNFRSF1B	0.683485
C132_positive_6	mild_moderate	6	IL15RA	1.42415
C132_positive_6	mild_moderate	6	PDGFRB	-0.778508
C132_positive_6	mild_moderate	6	CXCL13	0.750673
C132_positive_6	mild_moderate	6	LTB	1.0925
C132_positive_6	mild_moderate	6	CCL15	-0.33886
C132_positive_6	mild_moderate	6	CD40LG	1.12126
C132_positive_6	mild_moderate	6	KDR	1.51594
C132_positive_6	mild_moderate	6	TPO	0.509556
C132_positive_6	mild_moderate	6	IL5RA	0.94418
C132_positive_6	mild_moderate	6	IL11	1.48394
C132_positive_6	mild_moderate	6	LTA	1.04649
C132_positive_6	mild_moderate	6	TNFRSF6B	0.778508
C132_positive_6	mild_moderate	6	TNFRSF19	0.462778
C132_positive_6	mild_moderate	6	CCL11	0.778508
C132_positive_6	mild_moderate	6	IFNL3	0.241295
C132_positive_6	mild_moderate	6	IFNA16	-0.683485
C132_positive_6	mild_moderate	6	TNFRSF10B	0.177562
C132_positive_6	mild_moderate	6	LEP	0.230612
C132_positive_6	mild_moderate	6	TNFSF10	1.54958
C132_positive_6	mild_moderate	6	KITLG	0.316932
C132_positive_6	mild_moderate	6	IL10RA	-0.0519742
C36_positive_10	mild_moderate	10	IL23A	-0.104089
C36_positive_10	mild_moderate	10	VEGFD	0.428353
C36_positive_10	mild_moderate	10	IL12B	-0.145979
C36_positive_10	mild_moderate	10	CNTFR	-1.2469
C36_positive_10	mild_moderate	10	TNFRSF10D	-0.0519742
C36_positive_10	mild_moderate	10	IFNA10	-0.881147
C36_positive_10	mild_moderate	10	IL26	-1.2246
C36_positive_10	mild_moderate	10	IFNA13	-1.01121
C36_positive_10	mild_moderate	10	EPOR	-1.2246
C36_positive_10	mild_moderate	10	INHBA	0.262746
C36_positive_10	mild_moderate	10	CCL22	1.4534
C36_positive_10	mild_moderate	10	IFNE	0.262746
C36_positive_10	mild_moderate	10	CXCL16	-0.209322
C36_positive_10	mild_moderate	10	KIT	-0.360953
C36_positive_10	mild_moderate	10	IL6	0.0936482
C36_positive_10	mild_moderate	10	CCL2	0.778508
C36_positive_10	mild_moderate	10	TNFSF9	-0.670419
C36_positive_10	mild_moderate	10	TNFRSF8	2.2945
C36_positive_10	mild_moderate	10	TNFRSF17	1.12126
C36_positive_10	mild_moderate	10	CSF3R	-2.2945
C36_positive_10	mild_moderate	10	CRLF2	-0.977145
C36_positive_10	mild_moderate	10	GHR	-0.0467728
C36_positive_10	mild_moderate	10	EDAR	-0.135486
C36_positive_10	mild_moderate	10	IL17RA	-0.533363
C36_positive_10	mild_moderate	10	IL1B	0.828736
C36_positive_10	mild_moderate	10	CCL3	1.85769
C36_positive_10	mild_moderate	10	CCL18	2.16941
C36_positive_10	mild_moderate	10	TNFSF13B	-0.0727954
C36_positive_10	mild_moderate	10	TNFRSF1B	1.4534
C36_positive_10	mild_moderate	10	IL15RA	0.836082
C36_positive_10	mild_moderate	10	PDGFRB	0.416992
C36_positive_10	mild_moderate	10	CXCL13	0.135486
C36_positive_10	mild_moderate	10	LTB	-0.0519742
C36_positive_10	mild_moderate	10	CCL15	-0.349885
C36_positive_10	mild_moderate	10	CD40LG	-0.696668
C36_positive_10	mild_moderate	10	KDR	-0.284319
C36_positive_10	mild_moderate	10	TPO	-1.42415
C36_positive_10	mild_moderate	10	IL5RA	0.167016
C36_positive_10	mild_moderate	10	IL11	-0.38882
C36_positive_10	mild_moderate	10	LTA	-0.0415726
C36_positive_10	mild_moderate	10	TNFRSF6B	1.58506
C36_positive_10	mild_moderate	10	TNFRSF19	0.91221
C36_positive_10	mild_moderate	10	CCL11	0.631886
C36_positive_10	mild_moderate	10	IFNL3	0.209322
C36_positive_10	mild_moderate	10	IFNA16	-0.344367
C36_positive_10	mild_moderate	10	TNFRSF10B	0.252006
C36_positive_10	mild_moderate	10	LEP	-0.145979
C36_positive_10	mild_moderate	10	TNFSF10	1.58506
C36_positive_10	mild_moderate	10	KITLG	-0.497761
C36_positive_10	mild_moderate	10	IL10RA	-1.29345
C128_positive_5	mild_moderate	5	IL23A	2.16941
C128_positive_5	mild_moderate	5	VEGFD	-0.850911
C128_positive_5	mild_moderate	5	IL12B	2.2945
C128_positive_5	mild_moderate	5	CNTFR	0.114542
C128_positive_5	mild_moderate	5	TNFRSF10D	-1.51594
C128_positive_5	mild_moderate	5	IFNA10	1.01121
C128_positive_5	mild_moderate	5	IL26	-1.31782
C128_positive_5	mild_moderate	5	IFNA13	0.91221
C128_positive_5	mild_moderate	5	EPOR	0.94418
C128_positive_5	mild_moderate	5	INHBA	-0.0727954
C128_positive_5	mild_moderate	5	CCL22	-0.0311756
C128_positive_5	mild_moderate	5	IFNE	0.198713
C128_positive_5	mild_moderate	5	CXCL16	0.451244
C128_positive_5	mild_moderate	5	KIT	0.644624
C128_positive_5	mild_moderate	5	IL6	-0.533363
C128_positive_5	mild_moderate	5	CCL2	1.4534
C128_positive_5	mild_moderate	5	TNFSF9	0.394429
C128_positive_5	mild_moderate	5	TNFRSF8	0.0519742
C128_positive_5	mild_moderate	5	TNFRSF17	0.219954
C128_positive_5	mild_moderate	5	CSF3R	-0.109314
C128_positive_5	mild_moderate	5	CRLF2	0.0207818
C128_positive_5	mild_moderate	5	GHR	0.284319
C128_positive_5	mild_moderate	5	EDAR	1.34299
C128_positive_5	mild_moderate	5	IL17RA	-0.0519742
C128_positive_5	mild_moderate	5	IL1B	0.383223
C128_positive_5	mild_moderate	5	CCL3	0.557476
C128_positive_5	mild_moderate	5	CCL18	0.273517
C128_positive_5	mild_moderate	5	TNFSF13B	1.91949
C128_positive_5	mild_moderate	5	TNFRSF1B	0.145979
C128_positive_5	mild_moderate	5	IL15RA	-0.383223
C128_positive_5	mild_moderate	5	PDGFRB	0.94418
C128_positive_5	mild_moderate	5	CXCL13	-0.125007
C128_positive_5	mild_moderate	5	LTB	0.91221
C128_positive_5	mild_moderate	5	CCL15	0.405685
C128_positive_5	mild_moderate	5	CD40LG	0.61297
C128_positive_5	mild_moderate	5	KDR	0.360953
C128_positive_5	mild_moderate	5	TPO	2.79554
C128_positive_5	mild_moderate	5	IL5RA	-1.12126
C128_positive_5	mild_moderate	5	IL11	1.02869
C128_positive_5	mild_moderate	5	LTA	0.262746
C128_positive_5	mild_moderate	5	TNFRSF6B	0.888832
C128_positive_5	mild_moderate	5	TNFRSF19	-0.114542
C128_positive_5	mild_moderate	5	CCL11	0.94418
C128_positive_5	mild_moderate	5	IFNL3	0.881147
C128_positive_5	mild_moderate	5	IFNA16	-0.209322
C128_positive_5	mild_moderate	5	TNFRSF10B	-0.806961
C128_positive_5	mild_moderate	5	LEP	-0.416992
C128_positive_5	mild_moderate	5	TNFSF10	0.850911
C128_positive_5	mild_moderate	5	KITLG	1.6627
C128_positive_5	mild_moderate	5	IL10RA	-0.0832173
C65_positive_9	severe_critical	9	IL23A	1.91949
C65_positive_9	severe_critical	9	VEGFD	0.709974
C65_positive_9	severe_critical	9	IL12B	2.16941
C65_positive_9	severe_critical	9	CNTFR	-0.54538
C65_positive_9	severe_critical	9	TNFRSF10D	-0.631886
C65_positive_9	severe_critical	9	IFNA10	1.14096
C65_positive_9	severe_critical	9	IL26	1.29345
C65_positive_9	severe_critical	9	IFNA13	2.2945
C65_positive_9	severe_critical	9	EPOR	0.316932
C65_positive_9	severe_critical	9	INHBA	0.0311756
C65_positive_9	severe_critical	9	CCL22	0.273517
C65_positive_9	severe_critical	9	IFNE	2.2945
C65_positive_9	severe_critical	9	CXCL16	-1.29345
C65_positive_9	severe_critical	9	KIT	-0.59427
C65_positive_9	severe_critical	9	IL6	1.7056
C65_positive_9	severe_critical	9	CCL2	1.34299
C65_positive_9	severe_critical	9	TNFSF9	-0.569655
C65_positive_9	severe_critical	9	TNFRSF8	-0.696668
C65_positive_9	severe_critical	9	TNFRSF17	-0.177562
C65_positive_9	severe_critical	9	CSF3R	-1.12126
C65_positive_9	severe_critical	9	CRLF2	0.657467
C65_positive_9	severe_critical	9	GHR	0.198713
C65_positive_9	severe_critical	9	EDAR	-0.0727954
C65_positive_9	severe_critical	9	IL17RA	0.209322
C65_positive_9	severe_critical	9	IL1B	1.04649
C65_positive_9	severe_critical	9	CCL3	-0.377638
C65_positive_9	severe_critical	9	CCL18	-1.39607
C65_positive_9	severe_critical	9	TNFSF13B	1.49975
C65_positive_9	severe_critical	9	TNFRSF1B	-0.0415726
C65_positive_9	severe_critical	9	IL15RA	-1.2246
C65_positive_9	severe_critical	9	PDGFRB	0.0727954
C65_positive_9	severe_critical	9	CXCL13	1.12126
C65_positive_9	severe_critical	9	LTB	-0.486034
C65_positive_9	severe_critical	9	CCL15	0.327876
C65_positive_9	severe_critical	9	CD40LG	0.527383
C65_positive_9	severe_critical	9	KDR	-1.58506
C65_positive_9	severe_critical	9	TPO	-0.451244
C65_positive_9	severe_critical	9	IL5RA	0.177562
C65_positive_9	severe_critical	9	IL11	0.0519742
C65_positive_9	severe_critical	9	LTA	-0.644624
C65_positive_9	severe_critical	9	TNFRSF6B	-0.33886
C65_positive_9	severe_critical	9	TNFRSF19	0.0311756
C65_positive_9	severe_critical	9	CCL11	-0.977145
C65_positive_9	severe_critical	9	IFNL3	2.47106
C65_positive_9	severe_critical	9	IFNA16	0.631886
C65_positive_9	severe_critical	9	TNFRSF10B	0.59427
C65_positive_9	severe_critical	9	LEP	0.451244
C65_positive_9	severe_critical	9	TNFSF10	-0.360953
C65_positive_9	severe_critical	9	KITLG	0.557476
C65_positive_9	severe_critical	9	IL10RA	1.54958
C21_positive_5	severe_critical	5	IL23A	0.619251
C21_positive_5	severe_critical	5	VEGFD	1.26983
C21_positive_5	severe_critical	5	IL12B	0.683485
C21_positive_5	severe_critical	5	CNTFR	-0.0623814
C21_positive_5	severe_critical	5	TNFRSF10D	-1.36905
C21_positive_5	severe_critical	5	IFNA10	1.75189
C21_positive_5	severe_critical	5	IL26	0.474374
C21_positive_5	severe_critical	5	IFNA13	1.48394
C21_positive_5	severe_critical	5	EPOR	1.02869
C21_positive_5	severe_critical	5	INHBA	-0.230612
C21_positive_5	severe_critical	5	CCL22	0.219954
C21_positive_5	severe_critical	5	IFNE	1.4534
C21_positive_5	severe_critical	5	CXCL16	0.156489
C21_positive_5	severe_critical	5	KIT	0.0623814
C21_positive_5	severe_critical	5	IL6	1.02869
C21_positive_5	severe_critical	5	CCL2	0.651032
C21_positive_5	severe_critical	5	TNFSF9	0.177562
C21_positive_5	severe_critical	5	TNFRSF8	0.771493
C21_positive_5	severe_critical	5	TNFRSF17	1.02869
C21_positive_5	severe_critical	5	CSF3R	-0.850911
C21_positive_5	severe_critical	5	CRLF2	-0.657467
C21_positive_5	severe_critical	5	GHR	-1.10199
C21_positive_5	severe_critical	5	EDAR	0.683485
C21_positive_5	severe_critical	5	IL17RA	0.709974
C21_positive_5	severe_critical	5	IL1B	0.683485
C21_positive_5	severe_critical	5	CCL3	-0.394429
C21_positive_5	severe_critical	5	CCL18	-0.928077
C21_positive_5	severe_critical	5	TNFSF13B	1.7056
C21_positive_5	severe_critical	5	TNFRSF1B	0.33886
C21_positive_5	severe_critical	5	IL15RA	0.631886
C21_positive_5	severe_critical	5	PDGFRB	-0.91221
C21_positive_5	severe_critical	5	CXCL13	0.509556
C21_positive_5	severe_critical	5	LTB	0.327876
C21_positive_5	severe_critical	5	CCL15	1.2029
C21_positive_5	severe_critical	5	CD40LG	-0.198713
C21_positive_5	severe_critical	5	KDR	1.42415
C21_positive_5	severe_critical	5	TPO	-0.51548
C21_positive_5	severe_critical	5	IL5RA	0.209322
C21_positive_5	severe_critical	5	IL11	0.349885
C21_positive_5	severe_critical	5	LTA	-1.26983
C21_positive_5	severe_critical	5	TNFRSF6B	0.497761
C21_positive_5	severe_critical	5	TNFRSF19	0.709974
C21_positive_5	severe_critical	5	CCL11	-0.0415726
C21_positive_5	severe_critical	5	IFNL3	2.2945
C21_positive_5	severe_critical	5	IFNA16	0.33886
C21_positive_5	severe_critical	5	TNFRSF10B	0.241295
C21_positive_5	severe_critical	5	LEP	-1.51594
C21_positive_5	severe_critical	5	TNFSF10	0.125007
C21_positive_5	severe_critical	5	KITLG	-0.0415726
C21_positive_5	severe_critical	5	IL10RA	-2.79554
C87_positive_9	mild_moderate	9	IL23A	-0.241295
C87_positive_9	mild_moderate	9	VEGFD	0.316932
C87_positive_9	mild_moderate	9	IL12B	0.0311756
C87_positive_9	mild_moderate	9	CNTFR	-0.114542
C87_positive_9	mild_moderate	9	TNFRSF10D	-0.284319
C87_positive_9	mild_moderate	9	IFNA10	-1.16111
C87_positive_9	mild_moderate	9	IL26	-1.10199
C87_positive_9	mild_moderate	9	IFNA13	-0.521422
C87_positive_9	mild_moderate	9	EPOR	0.306025
C87_positive_9	mild_moderate	9	INHBA	0.631886
C87_positive_9	mild_moderate	9	CCL22	-0.474374
C87_positive_9	mild_moderate	9	IFNE	0.349885
C87_positive_9	mild_moderate	9	CXCL16	-1.58506
C87_positive_9	mild_moderate	9	KIT	-0.114542
C87_positive_9	mild_moderate	9	IL6	-1.04649
C87_positive_9	mild_moderate	9	CCL2	0.177562
C87_positive_9	mild_moderate	9	TNFSF9	-0.0103904
C87_positive_9	mild_moderate	9	TNFRSF8	0.723407
C87_positive_9	mild_moderate	9	TNFRSF17	0.619251
C87_positive_9	mild_moderate	9	CSF3R	-1.85769
C87_positive_9	mild_moderate	9	CRLF2	0.284319
C87_positive_9	mild_moderate	9	GHR	-1.06462
C87_positive_9	mild_moderate	9	EDAR	0.219954
C87_positive_9	mild_moderate	9	IL17RA	-1.26983
C87_positive_9	mild_moderate	9	IL1B	1.2246
C87_positive_9	mild_moderate	9	CCL3	0.0623814
C87_positive_9	mild_moderate	9	CCL18	-0.145979
C87_positive_9	mild_moderate	9	TNFSF13B	0.696668
C87_positive_9	mild_moderate	9	TNFRSF1B	0.198713
C87_positive_9	mild_moderate	9	IL15RA	0.416992
C87_positive_9	mild_moderate	9	PDGFRB	0.977145
C87_positive_9	mild_moderate	9	CXCL13	-1.14096
C87_positive_9	mild_moderate	9	LTB	-0.119773
C87_positive_9	mild_moderate	9	CCL15	0.0207818
C87_positive_9	mild_moderate	9	CD40LG	1.58506
C87_positive_9	mild_moderate	9	KDR	1.34299
C87_positive_9	mild_moderate	9	TPO	-0.241295
C87_positive_9	mild_moderate	9	IL5RA	0.533363
C87_positive_9	mild_moderate	9	IL11	0.306025
C87_positive_9	mild_moderate	9	LTA	0.145979
C87_positive_9	mild_moderate	9	TNFRSF6B	0.581918
C87_positive_9	mild_moderate	9	TNFRSF19	1.01121
C87_positive_9	mild_moderate	9	CCL11	-0.125007
C87_positive_9	mild_moderate	9	IFNL3	-0.311474
C87_positive_9	mild_moderate	9	IFNA16	-0.486034
C87_positive_9	mild_moderate	9	TNFRSF10B	0.262746
C87_positive_9	mild_moderate	9	LEP	-0.670419
C87_positive_9	mild_moderate	9	TNFSF10	1.39607
C87_positive_9	mild_moderate	9	KITLG	0.683485
C87_positive_9	mild_moderate	9	IL10RA	0.145979
C34_positive_0	mild_moderate	0	IL23A	1.14096
C34_positive_0	mild_moderate	0	VEGFD	0
C34_positive_0	mild_moderate	0	IL12B	1.2029
C34_positive_0	mild_moderate	0	CNTFR	0.0519742
C34_positive_0	mild_moderate	0	TNFRSF10D	-1.72828
C34_positive_0	mild_moderate	0	IFNA10	0.104089
C34_positive_0	mild_moderate	0	IL26	0.198713
C34_positive_0	mild_moderate	0	IFNA13	0.198713
C34_positive_0	mild_moderate	0	EPOR	0.806961
C34_positive_0	mild_moderate	0	INHBA	-0.167016
C34_positive_0	mild_moderate	0	CCL22	-0.295155
C34_positive_0	mild_moderate	0	IFNE	0.0207818
C34_positive_0	mild_moderate	0	CXCL16	-0.86593
C34_positive_0	mild_moderate	0	KIT	-0.167016
C34_positive_0	mild_moderate	0	IL6	0.114542
C34_positive_0	mild_moderate	0	CCL2	-0.394429
C34_positive_0	mild_moderate	0	TNFSF9	-0.569655
C34_positive_0	mild_moderate	0	TNFRSF8	-0.750673
C34_positive_0	mild_moderate	0	TNFRSF17	1.39607
C34_positive_0	mild_moderate	0	CSF3R	1.85769
C34_positive_0	mild_moderate	0	CRLF2	0.709974
C34_positive_0	mild_moderate	0	GHR	-0.278914
C34_positive_0	mild_moderate	0	EDAR	0.606713
C34_positive_0	mild_moderate	0	IL17RA	-0.230612
C34_positive_0	mild_moderate	0	IL1B	1.80227
C34_positive_0	mild_moderate	0	CCL3	1.02869
C34_positive_0	mild_moderate	0	CCL18	0.145979
C34_positive_0	mild_moderate	0	TNFSF13B	0.474374
C34_positive_0	mild_moderate	0	TNFRSF1B	-0.960532
C34_positive_0	mild_moderate	0	IL15RA	-1.10199
C34_positive_0	mild_moderate	0	PDGFRB	-1.08312
C34_positive_0	mild_moderate	0	CXCL13	-1.18175
C34_positive_0	mild_moderate	0	LTB	0.33886
C34_positive_0	mild_moderate	0	CCL15	-0.821434
C34_positive_0	mild_moderate	0	CD40LG	0.486034
C34_positive_0	mild_moderate	0	KDR	0.241295
C34_positive_0	mild_moderate	0	TPO	0.581918
C34_positive_0	mild_moderate	0	IL5RA	2.2945
C34_positive_0	mild_moderate	0	IL11	1.91949
C34_positive_0	mild_moderate	0	LTA	-0.497761
C34_positive_0	mild_moderate	0	TNFRSF6B	-1.10199
C34_positive_0	mild_moderate	0	TNFRSF19	0.696668
C34_positive_0	mild_moderate	0	CCL11	-1.12126
C34_positive_0	mild_moderate	0	IFNL3	-0.792654
C34_positive_0	mild_moderate	0	IFNA16	-0.451244
C34_positive_0	mild_moderate	0	TNFRSF10B	0.581918
C34_positive_0	mild_moderate	0	LEP	-0.850911
C34_positive_0	mild_moderate	0	TNFSF10	-0.521422
C34_positive_0	mild_moderate	0	KITLG	0.821434
C34_positive_0	mild_moderate	0	IL10RA	-0.736971
C20_positive_12	severe_critical	12	IL23A	-0.428353
C20_positive_12	severe_critical	12	VEGFD	0.0415726
C20_positive_12	severe_critical	12	IL12B	-0.33886
C20_positive_12	severe_critical	12	CNTFR	-0.657467
C20_positive_12	severe_critical	12	TNFRSF10D	-1.91949
C20_positive_12	severe_critical	12	IFNA10	0.474374
C20_positive_12	severe_critical	12	IL26	1.62265
C20_positive_12	severe_critical	12	IFNA13	0.394429
C20_positive_12	severe_critical	12	EPOR	-0.349885
C20_positive_12	severe_critical	12	INHBA	-1.2029
C20_positive_12	severe_critical	12	CCL22	-0.416992
C20_positive_12	severe_critical	12	IFNE	0.0623814
C20_positive_12	severe_critical	12	CXCL16	-0.0311756
C20_positive_12	severe_critical	12	KIT	-0.723407
C20_positive_12	severe_critical	12	IL6	0.104089
C20_positive_12	severe_critical	12	CCL2	0.104089
C20_positive_12	severe_critical	12	TNFSF9	-0.306025
C20_positive_12	severe_critical	12	TNFRSF8	-0.557476
C20_positive_12	severe_critical	12	TNFRSF17	-0.977145
C20_positive_12	severe_critical	12	CSF3R	-1.36905
C20_positive_12	severe_critical	12	CRLF2	-1.04649
C20_positive_12	severe_critical	12	GHR	-1.15098
C20_positive_12	severe_critical	12	EDAR	1.98963
C20_positive_12	severe_critical	12	IL17RA	-0.0103904
C20_positive_12	severe_critical	12	IL1B	0.670419
C20_positive_12	severe_critical	12	CCL3	0.284319
C20_positive_12	severe_critical	12	CCL18	0.657467
C20_positive_12	severe_critical	12	TNFSF13B	0.383223
C20_positive_12	severe_critical	12	TNFRSF1B	1.02869
C20_positive_12	severe_critical	12	IL15RA	0.557476
C20_positive_12	severe_critical	12	PDGFRB	-0.0207818
C20_positive_12	severe_critical	12	CXCL13	-0.145979
C20_positive_12	severe_critical	12	LTB	-0.54538
C20_positive_12	severe_critical	12	CCL15	-0.557476
C20_positive_12	severe_critical	12	CD40LG	-1.91949
C20_positive_12	severe_critical	12	KDR	-0.0103904
C20_positive_12	severe_critical	12	TPO	-0.51548
C20_positive_12	severe_critical	12	IL5RA	-0.631886
C20_positive_12	severe_critical	12	IL11	-0.968805
C20_positive_12	severe_critical	12	LTA	-2.07118
C20_positive_12	severe_critical	12	TNFRSF6B	1.2469
C20_positive_12	severe_critical	12	TNFRSF19	-0.209322
C20_positive_12	severe_critical	12	CCL11	-0.631886
C20_positive_12	severe_critical	12	IFNL3	1.39607
C20_positive_12	severe_critical	12	IFNA16	0.881147
C20_positive_12	severe_critical	12	TNFRSF10B	-0.327876
C20_positive_12	severe_critical	12	LEP	-0.54538
C20_positive_12	severe_critical	12	TNFSF10	-1.31782
C20_positive_12	severe_critical	12	KITLG	-0.806961
C20_positive_12	severe_critical	12	IL10RA	-1.91949
C113_positive_12	severe_critical	12	IL23A	0.428353
C113_positive_12	severe_critical	12	VEGFD	1.29345
C113_positive_12	severe_critical	12	IL12B	1.26983
C113_positive_12	severe_critical	12	CNTFR	0.284319
C113_positive_12	severe_critical	12	TNFRSF10D	1.80227
C113_positive_12	severe_critical	12	IFNA10	-0.792654
C113_positive_12	severe_critical	12	IL26	-1.75189
C113_positive_12	severe_critical	12	IFNA13	-0.581918
C113_positive_12	severe_critical	12	EPOR	-0.644624
C113_positive_12	severe_critical	12	INHBA	0.295155
C113_positive_12	severe_critical	12	CCL22	-0.394429
C113_positive_12	severe_critical	12	IFNE	-0.198713
C113_positive_12	severe_critical	12	CXCL16	1.04649
C113_positive_12	severe_critical	12	KIT	0.736971
C113_positive_12	severe_critical	12	IL6	0.241295
C113_positive_12	severe_critical	12	CCL2	1.42415
C113_positive_12	severe_critical	12	TNFSF9	0.462778
C113_positive_12	severe_critical	12	TNFRSF8	2.07118
C113_positive_12	severe_critical	12	TNFRSF17	0
C113_positive_12	severe_critical	12	CSF3R	-0.730172
C113_positive_12	severe_critical	12	CRLF2	1.2246
C113_positive_12	severe_critical	12	GHR	-1.15098
C113_positive_12	severe_critical	12	EDAR	-0.683485
C113_positive_12	severe_critical	12	IL17RA	-0.0415726
C113_positive_12	severe_critical	12	IL1B	0.322399
C113_positive_12	severe_critical	12	CCL3	0.581918
C113_positive_12	severe_critical	12	CCL18	1.04649
C113_positive_12	severe_critical	12	TNFSF13B	1.98963
C113_positive_12	severe_critical	12	TNFRSF1B	2.2945
C113_positive_12	severe_critical	12	IL15RA	2.79554
C113_positive_12	severe_critical	12	PDGFRB	2.2945
C113_positive_12	severe_critical	12	CXCL13	1.29345
C113_positive_12	severe_critical	12	LTB	1.39607
C113_positive_12	severe_critical	12	CCL15	1.12126
C113_positive_12	severe_critical	12	CD40LG	-0.125007
C113_positive_12	severe_critical	12	KDR	0.416992
C113_positive_12	severe_critical	12	TPO	-0.474374
C113_positive_12	severe_critical	12	IL5RA	1.51594
C113_positive_12	severe_critical	12	IL11	0.289733
C113_positive_12	severe_critical	12	LTA	-0.0832173
C113_positive_12	severe_critical	12	TNFRSF6B	2.16941
C113_positive_12	severe_critical	12	TNFRSF19	0.416992
C113_positive_12	severe_critical	12	CCL11	-0.0936482
C113_positive_12	severe_critical	12	IFNL3	0.451244
C113_positive_12	severe_critical	12	IFNA16	0.533363
C113_positive_12	severe_critical	12	TNFRSF10B	1.75189
C113_positive_12	severe_critical	12	LEP	-0.644624
C113_positive_12	severe_critical	12	TNFSF10	-0.252006
C113_positive_12	severe_critical	12	KITLG	-0.581918
C113_positive_12	severe_critical	12	IL10RA	-1.31782
C82_positive_8	mild_moderate	8	IL23A	-0.994032
C82_positive_8	mild_moderate	8	VEGFD	0.821434
C82_positive_8	mild_moderate	8	IL12B	-0.792654
C82_positive_8	mild_moderate	8	CNTFR	0.533363
C82_positive_8	mild_moderate	8	TNFRSF10D	0.306025
C82_positive_8	mild_moderate	8	IFNA10	0.327876
C82_positive_8	mild_moderate	8	IL26	-0.619251
C82_positive_8	mild_moderate	8	IFNA13	-0.696668
C82_positive_8	mild_moderate	8	EPOR	1.31782
C82_positive_8	mild_moderate	8	INHBA	-0.273517
C82_positive_8	mild_moderate	8	CCL22	-0.0103904
C82_positive_8	mild_moderate	8	IFNE	0.509556
C82_positive_8	mild_moderate	8	CXCL16	-0.167016
C82_positive_8	mild_moderate	8	KIT	-0.316932
C82_positive_8	mild_moderate	8	IL6	-0.209322
C82_positive_8	mild_moderate	8	CCL2	0.311474
C82_positive_8	mild_moderate	8	TNFSF9	0.295155
C82_positive_8	mild_moderate	8	TNFRSF8	0.252006
C82_positive_8	mild_moderate	8	TNFRSF17	-0.0311756
C82_positive_8	mild_moderate	8	CSF3R	-0.0727954
C82_positive_8	mild_moderate	8	CRLF2	0.252006
C82_positive_8	mild_moderate	8	GHR	-0.91221
C82_positive_8	mild_moderate	8	EDAR	0.135486
C82_positive_8	mild_moderate	8	IL17RA	-0.104089
C82_positive_8	mild_moderate	8	IL1B	0.295155
C82_positive_8	mild_moderate	8	CCL3	-0.0988674
C82_positive_8	mild_moderate	8	CCL18	0.306025
C82_positive_8	mild_moderate	8	TNFSF13B	-0.114542
C82_positive_8	mild_moderate	8	TNFRSF1B	0.631886
C82_positive_8	mild_moderate	8	IL15RA	1.2469
C82_positive_8	mild_moderate	8	PDGFRB	1.62265
C82_positive_8	mild_moderate	8	CXCL13	-0.683485
C82_positive_8	mild_moderate	8	LTB	0.881147
C82_positive_8	mild_moderate	8	CCL15	0.198713
C82_positive_8	mild_moderate	8	CD40LG	-0.241295
C82_positive_8	mild_moderate	8	KDR	0.86593
C82_positive_8	mild_moderate	8	TPO	-0.33886
C82_positive_8	mild_moderate	8	IL5RA	0.657467
C82_positive_8	mild_moderate	8	IL11	0.0780053
C82_positive_8	mild_moderate	8	LTA	0.177562
C82_positive_8	mild_moderate	8	TNFRSF6B	0.177562
C82_positive_8	mild_moderate	8	TNFRSF19	0.43977
C82_positive_8	mild_moderate	8	CCL11	1.04649
C82_positive_8	mild_moderate	8	IFNL3	-0.125007
C82_positive_8	mild_moderate	8	IFNA16	-1.00258
C82_positive_8	mild_moderate	8	TNFRSF10B	0.778508
C82_positive_8	mild_moderate	8	LEP	0.327876
C82_positive_8	mild_moderate	8	TNFSF10	1.16111
C82_positive_8	mild_moderate	8	KITLG	0.306025
C82_positive_8	mild_moderate	8	IL10RA	-0.94418
C31_positive_4	mild_moderate	4	IL23A	0.569655
C31_positive_4	mild_moderate	4	VEGFD	-1.10199
C31_positive_4	mild_moderate	4	IL12B	0.670419
C31_positive_4	mild_moderate	4	CNTFR	-0.0519742
C31_positive_4	mild_moderate	4	TNFRSF10D	-0.0311756
C31_positive_4	mild_moderate	4	IFNA10	-1.6627
C31_positive_4	mild_moderate	4	IL26	-0.497761
C31_positive_4	mild_moderate	4	IFNA13	-1.75189
C31_positive_4	mild_moderate	4	EPOR	0.86593
C31_positive_4	mild_moderate	4	INHBA	-0.91221
C31_positive_4	mild_moderate	4	CCL22	-0.219954
C31_positive_4	mild_moderate	4	IFNE	0.219954
C31_positive_4	mild_moderate	4	CXCL16	-0.792654
C31_positive_4	mild_moderate	4	KIT	0.509556
C31_positive_4	mild_moderate	4	IL6	-1.14096
C31_positive_4	mild_moderate	4	CCL2	-0.383223
C31_positive_4	mild_moderate	4	TNFSF9	-0.533363
C31_positive_4	mild_moderate	4	TNFRSF8	0.151232
C31_positive_4	mild_moderate	4	TNFRSF17	1.7056
C31_positive_4	mild_moderate	4	CSF3R	0.631886
C31_positive_4	mild_moderate	4	CRLF2	0.89657
C31_positive_4	mild_moderate	4	GHR	0.850911
C31_positive_4	mild_moderate	4	EDAR	-0.360953
C31_positive_4	mild_moderate	4	IL17RA	-0.806961
C31_positive_4	mild_moderate	4	IL1B	0.696668
C31_positive_4	mild_moderate	4	CCL3	-1.7056
C31_positive_4	mild_moderate	4	CCL18	-1.54958
C31_positive_4	mild_moderate	4	TNFSF13B	-1.2246
C31_positive_4	mild_moderate	4	TNFRSF1B	-0.709974
C31_positive_4	mild_moderate	4	IL15RA	0.135486
C31_positive_4	mild_moderate	4	PDGFRB	-0.114542
C31_positive_4	mild_moderate	4	CXCL13	-2.07118
C31_positive_4	mild_moderate	4	LTB	0.198713
C31_positive_4	mild_moderate	4	CCL15	0.881147
C31_positive_4	mild_moderate	4	CD40LG	0.284319
C31_positive_4	mild_moderate	4	KDR	0.372065
C31_positive_4	mild_moderate	4	TPO	0.33886
C31_positive_4	mild_moderate	4	IL5RA	-1.04649
C31_positive_4	mild_moderate	4	IL11	-0.114542
C31_positive_4	mild_moderate	4	LTA	0.551418
C31_positive_4	mild_moderate	4	TNFRSF6B	0.0415726
C31_positive_4	mild_moderate	4	TNFRSF19	-0.0936482
C31_positive_4	mild_moderate	4	CCL11	-0.416992
C31_positive_4	mild_moderate	4	IFNL3	-1.02869
C31_positive_4	mild_moderate	4	IFNA16	0.241295
C31_positive_4	mild_moderate	4	TNFRSF10B	-1.48394
C31_positive_4	mild_moderate	4	LEP	-0.557476
C31_positive_4	mild_moderate	4	TNFSF10	0.16175
C31_positive_4	mild_moderate	4	KITLG	1.08312
C31_positive_4	mild_moderate	4	IL10RA	-0.491889
C65_positive_17	severe_critical	17	IL23A	0.54538
C65_positive_17	severe_critical	17	VEGFD	1.04649
C65_positive_17	severe_critical	17	IL12B	0.619251
C65_positive_17	severe_critical	17	CNTFR	-1.16111
C65_positive_17	severe_critical	17	TNFRSF10D	0.764516
C65_positive_17	severe_critical	17	IFNA10	0.135486
C65_positive_17	severe_critical	17	IL26	0.792654
C65_positive_17	severe_critical	17	IFNA13	-1.06462
C65_positive_17	severe_critical	17	EPOR	-1.2469
C65_positive_17	severe_critical	17	INHBA	-0.262746
C65_positive_17	severe_critical	17	CCL22	-0.198713
C65_positive_17	severe_critical	17	IFNE	1.08312
C65_positive_17	severe_critical	17	CXCL16	-0.0936482
C65_positive_17	severe_critical	17	KIT	-1.7056
C65_positive_17	severe_critical	17	IL6	0.94418
C65_positive_17	severe_critical	17	CCL2	1.77652
C65_positive_17	severe_critical	17	TNFSF9	-0.764516
C65_positive_17	severe_critical	17	TNFRSF8	0.188127
C65_positive_17	severe_critical	17	TNFRSF17	0.509556
C65_positive_17	severe_critical	17	CSF3R	-1.34299
C65_positive_17	severe_critical	17	CRLF2	0.581918
C65_positive_17	severe_critical	17	GHR	-0.54538
C65_positive_17	severe_critical	17	EDAR	-0.383223
C65_positive_17	severe_critical	17	IL17RA	-0.619251
C65_positive_17	severe_critical	17	IL1B	1.31782
C65_positive_17	severe_critical	17	CCL3	1.39607
C65_positive_17	severe_critical	17	CCL18	1.10199
C65_positive_17	severe_critical	17	TNFSF13B	-0.59427
C65_positive_17	severe_critical	17	TNFRSF1B	0.557476
C65_positive_17	severe_critical	17	IL15RA	0.306025
C65_positive_17	severe_critical	17	PDGFRB	-0.806961
C65_positive_17	severe_critical	17	CXCL13	1.26983
C65_positive_17	severe_critical	17	LTB	-0.881147
C65_positive_17	severe_critical	17	CCL15	1.51594
C65_positive_17	severe_critical	17	CD40LG	-0.306025
C65_positive_17	severe_critical	17	KDR	-1.54958
C65_positive_17	severe_critical	17	TPO	-0.327876
C65_positive_17	severe_critical	17	IL5RA	1.98963
C65_positive_17	severe_critical	17	IL11	-0.850911
C65_positive_17	severe_critical	17	LTA	-1.48394
C65_positive_17	severe_critical	17	TNFRSF6B	-0.167016
C65_positive_17	severe_critical	17	TNFRSF19	0.0623814
C65_positive_17	severe_critical	17	CCL11	-1.7056
C65_positive_17	severe_critical	17	IFNL3	1.12126
C65_positive_17	severe_critical	17	IFNA16	-0.631886
C65_positive_17	severe_critical	17	TNFRSF10B	2.07118
C65_positive_17	severe_critical	17	LEP	0.0103904
C65_positive_17	severe_critical	17	TNFSF10	-0.60048
C65_positive_17	severe_critical	17	KITLG	-1.51594
C65_positive_17	severe_critical	17	IL10RA	0.462778
C40_positive_18	severe_critical	18	IL23A	0.405685
C40_positive_18	severe_critical	18	VEGFD	-0.486034
C40_positive_18	severe_critical	18	IL12B	0.273517
C40_positive_18	severe_critical	18	CNTFR	-0.295155
C40_positive_18	severe_critical	18	TNFRSF10D	0.631886
C40_positive_18	severe_critical	18	IFNA10	-0.985553
C40_positive_18	severe_critical	18	IL26	0.960532
C40_positive_18	severe_critical	18	IFNA13	-0.193417
C40_positive_18	severe_critical	18	EPOR	-1.29345
C40_positive_18	severe_critical	18	INHBA	-0.284319
C40_positive_18	severe_critical	18	CCL22	0.606713
C40_positive_18	severe_critical	18	IFNE	-0.262746
C40_positive_18	severe_critical	18	CXCL16	-0.0832173
C40_positive_18	severe_critical	18	KIT	-0.405685
C40_positive_18	severe_critical	18	IL6	0.59427
C40_positive_18	severe_critical	18	CCL2	0.792654
C40_positive_18	severe_critical	18	TNFSF9	0.683485
C40_positive_18	severe_critical	18	TNFRSF8	1.58506
C40_positive_18	severe_critical	18	TNFRSF17	0.764516
C40_positive_18	severe_critical	18	CSF3R	1.7056
C40_positive_18	severe_critical	18	CRLF2	1.4534
C40_positive_18	severe_critical	18	GHR	1.2029
C40_positive_18	severe_critical	18	EDAR	0.273517
C40_positive_18	severe_critical	18	IL17RA	-1.62265
C40_positive_18	severe_critical	18	IL1B	0.850911
C40_positive_18	severe_critical	18	CCL3	1.34299
C40_positive_18	severe_critical	18	CCL18	1.36905
C40_positive_18	severe_critical	18	TNFSF13B	-0.284319
C40_positive_18	severe_critical	18	TNFRSF1B	2.07118
C40_positive_18	severe_critical	18	IL15RA	-0.0832173
C40_positive_18	severe_critical	18	PDGFRB	-1.85769
C40_positive_18	severe_critical	18	CXCL13	1.10199
C40_positive_18	severe_critical	18	LTB	0.177562
C40_positive_18	severe_critical	18	CCL15	0.59427
C40_positive_18	severe_critical	18	CD40LG	0.91221
C40_positive_18	severe_critical	18	KDR	-0.644624
C40_positive_18	severe_critical	18	TPO	1.31782
C40_positive_18	severe_critical	18	IL5RA	0.764516
C40_positive_18	severe_critical	18	IL11	0.928077
C40_positive_18	severe_critical	18	LTA	1.34299
C40_positive_18	severe_critical	18	TNFRSF6B	0.806961
C40_positive_18	severe_critical	18	TNFRSF19	0.59427
C40_positive_18	severe_critical	18	CCL11	-0.177562
C40_positive_18	severe_critical	18	IFNL3	0.806961
C40_positive_18	severe_critical	18	IFNA16	-1.51594
C40_positive_18	severe_critical	18	TNFRSF10B	0.557476
C40_positive_18	severe_critical	18	LEP	1.10199
C40_positive_18	severe_critical	18	TNFSF10	1.48394
C40_positive_18	severe_critical	18	KITLG	-0.521422
C40_positive_18	severe_critical	18	IL10RA	1.42415
C21_positive_20	severe_critical	20	IL23A	-0.736971
C21_positive_20	severe_critical	20	VEGFD	0.94418
C21_positive_20	severe_critical	20	IL12B	-0.723407
C21_positive_20	severe_critical	20	CNTFR	-0.198713
C21_positive_20	severe_critical	20	TNFRSF10D	2.2945
C21_positive_20	severe_critical	20	IFNA10	0.394429
C21_positive_20	severe_critical	20	IL26	-0.188127
C21_positive_20	severe_critical	20	IFNA13	-0.968805
C21_positive_20	severe_critical	20	EPOR	-1.16111
C21_positive_20	severe_critical	20	INHBA	-1.29345
C21_positive_20	severe_critical	20	CCL22	1.10199
C21_positive_20	severe_critical	20	IFNE	0.241295
C21_positive_20	severe_critical	20	CXCL16	1.85769
C21_positive_20	severe_critical	20	KIT	-0.750673
C21_positive_20	severe_critical	20	IL6	1.62265
C21_positive_20	severe_critical	20	CCL2	0.00519511
C21_positive_20	severe_critical	20	TNFSF9	-0.0988674
C21_positive_20	severe_critical	20	TNFRSF8	1.75189
C21_positive_20	severe_critical	20	TNFRSF17	2.79554
C21_positive_20	severe_critical	20	CSF3R	-0.814176
C21_positive_20	severe_critical	20	CRLF2	-0.792654
C21_positive_20	severe_critical	20	GHR	-0.952324
C21_positive_20	severe_critical	20	EDAR	-0.284319
C21_positive_20	severe_critical	20	IL17RA	0.0311756
C21_positive_20	severe_critical	20	IL1B	0.135486
C21_positive_20	severe_critical	20	CCL3	1.7056
C21_positive_20	severe_critical	20	CCL18	2.2945
C21_positive_20	severe_critical	20	TNFSF13B	-0.306025
C21_positive_20	severe_critical	20	TNFRSF1B	0.262746
C21_positive_20	severe_critical	20	IL15RA	0.486034
C21_positive_20	severe_critical	20	PDGFRB	-1.26983
C21_positive_20	severe_critical	20	CXCL13	1.2029
C21_positive_20	severe_critical	20	LTB	-0.569655
C21_positive_20	severe_critical	20	CCL15	0.284319
C21_positive_20	severe_critical	20	CD40LG	0.422666
C21_positive_20	severe_critical	20	KDR	0.451244
C21_positive_20	severe_critical	20	TPO	-0.411332
C21_positive_20	severe_critical	20	IL5RA	1.75189
C21_positive_20	severe_critical	20	IL11	0.625556
C21_positive_20	severe_critical	20	LTA	-0.709974
C21_positive_20	severe_critical	20	TNFRSF6B	1.48394
C21_positive_20	severe_critical	20	TNFRSF19	0.156489
C21_positive_20	severe_critical	20	CCL11	-0.723407
C21_positive_20	severe_critical	20	IFNL3	-0.209322
C21_positive_20	severe_critical	20	IFNA16	-0.394429
C21_positive_20	severe_critical	20	TNFRSF10B	2.2945
C21_positive_20	severe_critical	20	LEP	-2.16941
C21_positive_20	severe_critical	20	TNFSF10	0.709974
[truncated: 6,452 more rows]

## Sheet: Figure 6C
Figure 6C: Plasma protein abundance for LRRC15
sample_id	grouped_WHO_severity	time	gene_id	protein_abundance
C126_positive_7	mild_moderate	7	LRRC15	0.581918
C132_positive_19	mild_moderate	19	LRRC15	0.0311756
C60_positive_4	severe_critical	4	LRRC15	1.62265
C23_positive_13	mild_moderate	13	LRRC15	0.262746
C87_positive_13	mild_moderate	13	LRRC15	0.167016
C40_positive_9	severe_critical	9	LRRC15	-1.4534
C124_positive_12	mild_moderate	12	LRRC15	1.06462
C116_positive_4	severe_critical	4	LRRC15	-0.43977
C63_positive_17	mild_moderate	17	LRRC15	0.451244
C20_positive_8	severe_critical	8	LRRC15	-0.372065
C73_positive_7	severe_critical	7	LRRC15	-0.850911
C127_positive_21	mild_moderate	21	LRRC15	1.31782
C127_positive_14	mild_moderate	14	LRRC15	1.04649
C123_positive_18	severe_critical	18	LRRC15	-0.696668
C82_positive_11	mild_moderate	11	LRRC15	0.670419
C23_positive_20	mild_moderate	20	LRRC15	0.91221
C73_positive_14	severe_critical	14	LRRC15	-1.31782
C132_positive_10	mild_moderate	10	LRRC15	0.0519742
C93_positive_7	mild_moderate	7	LRRC15	-0.306025
C124_positive_16	mild_moderate	16	LRRC15	1.2469
C128_positive_21	mild_moderate	21	LRRC15	-0.405685
C82_positive_6	mild_moderate	6	LRRC15	-0.145979
C34_positive_7	mild_moderate	7	LRRC15	0.557476
C65_positive_13	severe_critical	13	LRRC15	-1.36905
C31_positive_18	mild_moderate	18	LRRC15	0.125007
C63_positive_5	mild_moderate	5	LRRC15	0.284319
C132_positive_6	mild_moderate	6	LRRC15	0.0936482
C36_positive_10	mild_moderate	10	LRRC15	1.02869
C128_positive_5	mild_moderate	5	LRRC15	0.104089
C65_positive_9	severe_critical	9	LRRC15	-1.12126
C21_positive_5	severe_critical	5	LRRC15	-0.0519742
C87_positive_9	mild_moderate	9	LRRC15	-0.349885
C34_positive_0	mild_moderate	0	LRRC15	-0.262746
C20_positive_12	severe_critical	12	LRRC15	-0.486034
C113_positive_12	severe_critical	12	LRRC15	-0.89657
C82_positive_8	mild_moderate	8	LRRC15	0.327876
C31_positive_4	mild_moderate	4	LRRC15	0
C65_positive_17	severe_critical	17	LRRC15	-1.2029
C40_positive_18	severe_critical	18	LRRC15	-1.26983
C21_positive_20	severe_critical	20	LRRC15	-1.04649
C21_positive_12	severe_critical	12	LRRC15	-1.42415
C123_positive_12	severe_critical	12	LRRC15	-0.977145
C124_positive_9	mild_moderate	9	LRRC15	0.764516
C60_positive_13	severe_critical	13	LRRC15	0.394429
C36_positive_16	mild_moderate	16	LRRC15	0.383223
C126_positive_13	mild_moderate	13	LRRC15	1.10199
C113_positive_19	severe_critical	19	LRRC15	-0.821434
C93_positive_13	mild_moderate	13	LRRC15	0.778508
C20_positive_14	severe_critical	14	LRRC15	-0.0832173
C123_positive_7	severe_critical	7	LRRC15	-0.91221
C126_positive_2	mild_moderate	2	LRRC15	0.177562
C42_positive_2	mild_moderate	2	LRRC15	1.6627
C60_positive_9	severe_critical	9	LRRC15	1.12126
C34_positive_11	mild_moderate	11	LRRC15	0.606713
C36_positive_12	mild_moderate	12	LRRC15	-0.0311756
C42_positive_14	mild_moderate	14	LRRC15	2.2945
C31_positive_11	mild_moderate	11	LRRC15	0.709974
C116_positive_9	severe_critical	9	LRRC15	-0.644624
C93_positive_20	mild_moderate	20	LRRC15	1.01121
C40_positive_2	severe_critical	2	LRRC15	-1.34299
C63_positive_12	mild_moderate	12	LRRC15	0.360953
C113_positive_6	severe_critical	6	LRRC15	-0.273517
C128_positive_14	mild_moderate	14	LRRC15	-0.86593
C73_positive_11	severe_critical	11	LRRC15	-1.51594
C87_positive_2	mild_moderate	2	LRRC15	-0.764516
C116_positive_13	severe_critical	13	LRRC15	-1.10199
C42_positive_9	mild_moderate	9	LRRC15	2.16941
C23_positive_8	mild_moderate	8	LRRC15	0.486034
C127_positive_5	mild_moderate	5	LRRC15	0.821434
C146_positive_18	severe_critical	18	LRRC15	-0.94418
C169_positive_4	mild_moderate	4	LRRC15	-0.209322
C147_positive_2	severe_critical	2	LRRC15	0.0727954
C169_positive_7	mild_moderate	7	LRRC15	-0.557476
C145_positive_11	severe_critical	11	LRRC15	-1.29345
C138_positive_7	mild_moderate	7	LRRC15	-0.316932
C170_positive_9	mild_moderate	9	LRRC15	-0.0415726
C168_positive_7	mild_moderate	7	LRRC15	-0.135486
C139_positive_13	severe_critical	13	LRRC15	-0.683485
C33_positive_2	severe_critical	2	LRRC15	-0.451244
C108_positive_5	severe_critical	5	LRRC15	0.533363
C145_positive_14	severe_critical	14	LRRC15	-1.62265
C58_positive_5	mild_moderate	5	LRRC15	-0.104089
C101_positive_18	severe_critical	18	LRRC15	-0.606713
C140_positive_14	mild_moderate	14	LRRC15	1.16111
C168_positive_17	mild_moderate	17	LRRC15	-0.428353
C137_positive_9	mild_moderate	9	LRRC15	0.497761
C139_positive_11	severe_critical	11	LRRC15	-0.416992
C138_positive_12	mild_moderate	12	LRRC15	-1.6627
C187_positive_19	mild_moderate	19	LRRC15	0.156489
C108_positive_7	severe_critical	7	LRRC15	0.405685
C147_positive_14	severe_critical	14	LRRC15	-1.98963
C187_positive_16	mild_moderate	16	LRRC15	0.372065
C190_positive_9	mild_moderate	9	LRRC15	0.252006
C169_positive_10	mild_moderate	10	LRRC15	-0.569655
C33_positive_4	severe_critical	4	LRRC15	-0.631886
C33_positive_7	severe_critical	7	LRRC15	-0.792654
C108_positive_12	severe_critical	12	LRRC15	-0.928077
C170_positive_14	mild_moderate	14	LRRC15	-0.295155
C170_positive_16	mild_moderate	16	LRRC15	-0.252006
C147_positive_8	severe_critical	8	LRRC15	0.209322
C147_positive_11	severe_critical	11	LRRC15	-1.75189
C168_positive_10	mild_moderate	10	LRRC15	-0.167016
C101_positive_16	severe_critical	16	LRRC15	-0.836082
C146_positive_7	severe_critical	7	LRRC15	0.631886
C146_positive_5	severe_critical	5	LRRC15	0.836082
C58_positive_9	mild_moderate	9	LRRC15	-1.06462
C141_positive_9	severe_critical	9	LRRC15	-0.723407
C168_positive_14	mild_moderate	14	LRRC15	-0.360953
C169_positive_12	mild_moderate	12	LRRC15	-0.59427
C187_positive_5	mild_moderate	5	LRRC15	0.644624
C137_positive_12	mild_moderate	12	LRRC15	-0.0623814
C141_positive_20	severe_critical	20	LRRC15	-0.521422
C139_positive_15	severe_critical	15	LRRC15	-0.960532
C147_positive_16	severe_critical	16	LRRC15	-2.79554
C137_positive_2	mild_moderate	2	LRRC15	0.33886
C101_positive_14	severe_critical	14	LRRC15	-1.48394
C138_positive_10	mild_moderate	10	LRRC15	-1.39607
C108_positive_2	severe_critical	2	LRRC15	0.86593
C168_positive_12	mild_moderate	12	LRRC15	-0.241295
C145_positive_2	severe_critical	2	LRRC15	-0.54538
C101_positive_11	severe_critical	11	LRRC15	-1.2469
C187_positive_9	mild_moderate	9	LRRC15	0.0207818
C169_positive_17	mild_moderate	17	LRRC15	-0.581918
C137_positive_16	mild_moderate	16	LRRC15	0.521422
C58_positive_2	mild_moderate	2	LRRC15	0.0623814
C58_positive_15	mild_moderate	15	LRRC15	-0.474374
C108_positive_16	severe_critical	16	LRRC15	-0.619251
C140_positive_10	mild_moderate	10	LRRC15	1.29345
C170_positive_7	mild_moderate	7	LRRC15	-0.0727954
C140_positive_5	mild_moderate	5	LRRC15	1.39607
C137_positive_5	mild_moderate	5	LRRC15	0.94418
C140_positive_17	mild_moderate	17	LRRC15	1.26983
C145_positive_18	severe_critical	18	LRRC15	-1.18175
C190_positive_7	mild_moderate	7	LRRC15	0.316932
C146_positive_3	severe_critical	3	LRRC15	0.89657
C101_positive_9	severe_critical	9	LRRC15	-1.08312
C145_positive_7	severe_critical	7	LRRC15	-0.750673
C33_positive_16	severe_critical	16	LRRC15	-2.47106
C190_positive_5	mild_moderate	5	LRRC15	0.295155
C33_positive_14	severe_critical	14	LRRC15	-2.07118
C101_positive_4	severe_critical	4	LRRC15	-0.509556
C141_positive_15	severe_critical	15	LRRC15	-1.16111
C141_positive_7	severe_critical	7	LRRC15	-0.657467
C138_positive_17	mild_moderate	17	LRRC15	-2.2945
C190_positive_2	mild_moderate	2	LRRC15	0.59427
C138_positive_14	mild_moderate	14	LRRC15	-2.16941
C147_positive_7	severe_critical	7	LRRC15	-1.2246
C187_positive_7	mild_moderate	7	LRRC15	0.657467
C58_positive_12	mild_moderate	12	LRRC15	-0.709974
C58_positive_7	mild_moderate	7	LRRC15	-0.994032
C139_positive_8	severe_critical	8	LRRC15	-0.114542
C137_positive_14	mild_moderate	14	LRRC15	0.114542
C187_positive_12	mild_moderate	12	LRRC15	-0.0936482
C141_positive_13	severe_critical	13	LRRC15	-1.01121
C33_positive_11	severe_critical	11	LRRC15	-1.14096
C140_positive_12	mild_moderate	12	LRRC15	1.36905
C141_positive_17	severe_critical	17	LRRC15	-0.881147
C168_positive_4	mild_moderate	4	LRRC15	0.509556
C108_positive_9	severe_critical	9	LRRC15	-0.497761
C145_positive_9	severe_critical	9	LRRC15	-1.02869
C146_positive_14	severe_critical	14	LRRC15	-0.394429
C138_positive_19	mild_moderate	19	LRRC15	-1.85769
C190_positive_12	mild_moderate	12	LRRC15	0.416992
C146_positive_10	severe_critical	10	LRRC15	0.219954
C101_positive_6	severe_critical	6	LRRC15	-0.736971
C190_positive_14	mild_moderate	14	LRRC15	0.241295
C170_positive_4	mild_moderate	4	LRRC15	0.135486
C140_positive_7	mild_moderate	7	LRRC15	1.2246
C170_positive_11	mild_moderate	11	LRRC15	-0.219954

## Sheet: Figure 7B
Figure 7B: Expression of significant genes for the comparison of pre-infection and recovery samples
sample_id	case_control	gene_id	logCPM
C101_negative	NEGATIVE	ENSG00000240093	0.159492
C101_recovery	RECOVERY	ENSG00000240093	-0.861634
C137_recovery	RECOVERY	ENSG00000240093	0.273176
C137_negative	NEGATIVE	ENSG00000240093	1.21871
C138_recovery	RECOVERY	ENSG00000240093	-0.651587
C138_negative	NEGATIVE	ENSG00000240093	-0.117832
C139_recovery	RECOVERY	ENSG00000240093	-1.35734
C139_negative	NEGATIVE	ENSG00000240093	-0.379564
C140_recovery	RECOVERY	ENSG00000240093	-0.164697
C140_negative	NEGATIVE	ENSG00000240093	0.308764
C146_recovery	RECOVERY	ENSG00000240093	-1.46135
C146_negative	NEGATIVE	ENSG00000240093	-1.08
C168_recovery	RECOVERY	ENSG00000240093	-0.54319
C168_negative	NEGATIVE	ENSG00000240093	0.424365
C169_recovery	RECOVERY	ENSG00000240093	-0.429517
C169_negative	NEGATIVE	ENSG00000240093	0.43018
C170_recovery	RECOVERY	ENSG00000240093	-0.769935
C170_negative	NEGATIVE	ENSG00000240093	-0.571947
C187_recovery	RECOVERY	ENSG00000240093	1.27791
C187_negative	NEGATIVE	ENSG00000240093	1.71211
C190_recovery	RECOVERY	ENSG00000240093	0.250739
C190_negative	NEGATIVE	ENSG00000240093	0.907281
C58_recovery	RECOVERY	ENSG00000240093	-0.495359
C58_negative	NEGATIVE	ENSG00000240093	0.33445
C101_negative	NEGATIVE	ENSG00000236304	2.56539
C101_recovery	RECOVERY	ENSG00000236304	5.04331
C137_recovery	RECOVERY	ENSG00000236304	3.58926
C137_negative	NEGATIVE	ENSG00000236304	1.66209
C138_recovery	RECOVERY	ENSG00000236304	3.61642
C138_negative	NEGATIVE	ENSG00000236304	1.51203
C139_recovery	RECOVERY	ENSG00000236304	4.55046
C139_negative	NEGATIVE	ENSG00000236304	2.34441
C140_recovery	RECOVERY	ENSG00000236304	2.92169
C140_negative	NEGATIVE	ENSG00000236304	1.5063
C146_recovery	RECOVERY	ENSG00000236304	3.51438
C146_negative	NEGATIVE	ENSG00000236304	2.85887
C168_recovery	RECOVERY	ENSG00000236304	3.05089
C168_negative	NEGATIVE	ENSG00000236304	1.10571
C169_recovery	RECOVERY	ENSG00000236304	5.20901
C169_negative	NEGATIVE	ENSG00000236304	3.53647
C170_recovery	RECOVERY	ENSG00000236304	2.16917
C170_negative	NEGATIVE	ENSG00000236304	0.0328697
C187_recovery	RECOVERY	ENSG00000236304	4.61747
C187_negative	NEGATIVE	ENSG00000236304	2.83024
C190_recovery	RECOVERY	ENSG00000236304	2.5666
C190_negative	NEGATIVE	ENSG00000236304	1.15877
C58_recovery	RECOVERY	ENSG00000236304	3.28573
C58_negative	NEGATIVE	ENSG00000236304	1.18862
C101_negative	NEGATIVE	FSTL1	1.66676
C101_recovery	RECOVERY	FSTL1	3.025
C137_recovery	RECOVERY	FSTL1	1.68306
C137_negative	NEGATIVE	FSTL1	1.00962
C138_recovery	RECOVERY	FSTL1	0.482859
C138_negative	NEGATIVE	FSTL1	-0.960124
C139_recovery	RECOVERY	FSTL1	3.07019
C139_negative	NEGATIVE	FSTL1	1.37021
C140_recovery	RECOVERY	FSTL1	0.99627
C140_negative	NEGATIVE	FSTL1	-0.411356
C146_recovery	RECOVERY	FSTL1	0.977032
C146_negative	NEGATIVE	FSTL1	0.024829
C168_recovery	RECOVERY	FSTL1	1.29097
C168_negative	NEGATIVE	FSTL1	0.424365
C169_recovery	RECOVERY	FSTL1	2.75165
C169_negative	NEGATIVE	FSTL1	1.78242
C170_recovery	RECOVERY	FSTL1	0.227873
C170_negative	NEGATIVE	FSTL1	-1.02758
C187_recovery	RECOVERY	FSTL1	2.21945
C187_negative	NEGATIVE	FSTL1	1.03785
C190_recovery	RECOVERY	FSTL1	1.66431
C190_negative	NEGATIVE	FSTL1	0.329337
C58_recovery	RECOVERY	FSTL1	1.45114
C58_negative	NEGATIVE	FSTL1	0.78942
C101_negative	NEGATIVE	PTGS1	5.51153
C101_recovery	RECOVERY	PTGS1	6.27415
C137_recovery	RECOVERY	PTGS1	6.53264
C137_negative	NEGATIVE	PTGS1	5.82492
C138_recovery	RECOVERY	PTGS1	6.44219
C138_negative	NEGATIVE	PTGS1	5.79921
C139_recovery	RECOVERY	PTGS1	6.74753
C139_negative	NEGATIVE	PTGS1	5.62013
C140_recovery	RECOVERY	PTGS1	5.92997
C140_negative	NEGATIVE	PTGS1	5.3048
C146_recovery	RECOVERY	PTGS1	6.1151
C146_negative	NEGATIVE	PTGS1	5.71616
C168_recovery	RECOVERY	PTGS1	6.29895
C168_negative	NEGATIVE	PTGS1	5.72581
C169_recovery	RECOVERY	PTGS1	7.31267
C169_negative	NEGATIVE	PTGS1	6.67857
C170_recovery	RECOVERY	PTGS1	5.72749
C170_negative	NEGATIVE	PTGS1	5.20764
C187_recovery	RECOVERY	PTGS1	7.20528
C187_negative	NEGATIVE	PTGS1	6.62571
C190_recovery	RECOVERY	PTGS1	6.8952
C190_negative	NEGATIVE	PTGS1	6.57884
C58_recovery	RECOVERY	PTGS1	5.94578
C58_negative	NEGATIVE	PTGS1	5.13696
C101_negative	NEGATIVE	SPOCD1	0.633556
C101_recovery	RECOVERY	SPOCD1	2.45866
C137_recovery	RECOVERY	SPOCD1	2.20086
C137_negative	NEGATIVE	SPOCD1	0.851233
C138_recovery	RECOVERY	SPOCD1	1.30309
C138_negative	NEGATIVE	SPOCD1	-0.590385
C139_recovery	RECOVERY	SPOCD1	0.945956
C139_negative	NEGATIVE	SPOCD1	-0.987178
C140_recovery	RECOVERY	SPOCD1	-0.697977
C140_negative	NEGATIVE	SPOCD1	-1.09545
C146_recovery	RECOVERY	SPOCD1	2.13378
C146_negative	NEGATIVE	SPOCD1	1.16485
C168_recovery	RECOVERY	SPOCD1	1.45813
C168_negative	NEGATIVE	SPOCD1	0.133664
C169_recovery	RECOVERY	SPOCD1	3.05161
C169_negative	NEGATIVE	SPOCD1	1.75611
C170_recovery	RECOVERY	SPOCD1	-0.499384
C170_negative	NEGATIVE	SPOCD1	-1.83479
C187_recovery	RECOVERY	SPOCD1	2.00181
C187_negative	NEGATIVE	SPOCD1	0.916329
C190_recovery	RECOVERY	SPOCD1	2.29862
C190_negative	NEGATIVE	SPOCD1	1.63861
C58_recovery	RECOVERY	SPOCD1	0.531765
C58_negative	NEGATIVE	SPOCD1	-0.926095
C101_negative	NEGATIVE	CXCL5	0.590385
C101_recovery	RECOVERY	CXCL5	2.4043
C137_recovery	RECOVERY	CXCL5	1.76941
C137_negative	NEGATIVE	CXCL5	0.735074
C138_recovery	RECOVERY	CXCL5	2.19658
C138_negative	NEGATIVE	CXCL5	-0.737412
C139_recovery	RECOVERY	CXCL5	3.19482
C139_negative	NEGATIVE	CXCL5	0.801515
C140_recovery	RECOVERY	CXCL5	1.49665
C140_negative	NEGATIVE	CXCL5	-0.299103
C146_recovery	RECOVERY	CXCL5	3.3771
C146_negative	NEGATIVE	CXCL5	1.98762
C168_recovery	RECOVERY	CXCL5	1.54562
C168_negative	NEGATIVE	CXCL5	-1.0728
C169_recovery	RECOVERY	CXCL5	4.49894
C169_negative	NEGATIVE	CXCL5	2.49473
C170_recovery	RECOVERY	CXCL5	2.50258
C170_negative	NEGATIVE	CXCL5	0.515445
C187_recovery	RECOVERY	CXCL5	3.80607
C187_negative	NEGATIVE	CXCL5	2.61277
C190_recovery	RECOVERY	CXCL5	1.6111
C190_negative	NEGATIVE	CXCL5	0.812667
C58_recovery	RECOVERY	CXCL5	1.72661
C58_negative	NEGATIVE	CXCL5	-0.837345
C101_negative	NEGATIVE	ALOX12	2.26262
C101_recovery	RECOVERY	ALOX12	3.70253
C137_recovery	RECOVERY	ALOX12	3.63598
C137_negative	NEGATIVE	ALOX12	2.12135
C138_recovery	RECOVERY	ALOX12	3.13632
C138_negative	NEGATIVE	ALOX12	1.33934
C139_recovery	RECOVERY	ALOX12	3.92395
C139_negative	NEGATIVE	ALOX12	1.96574
C140_recovery	RECOVERY	ALOX12	2.62667
C140_negative	NEGATIVE	ALOX12	0.900983
C146_recovery	RECOVERY	ALOX12	3.39753
C146_negative	NEGATIVE	ALOX12	2.53678
C168_recovery	RECOVERY	ALOX12	3.03586
C168_negative	NEGATIVE	ALOX12	1.24982
C169_recovery	RECOVERY	ALOX12	4.11265
C169_negative	NEGATIVE	ALOX12	2.86256
C170_recovery	RECOVERY	ALOX12	1.71721
C170_negative	NEGATIVE	ALOX12	0.0909692
C187_recovery	RECOVERY	ALOX12	4.04183
C187_negative	NEGATIVE	ALOX12	3.1224
C190_recovery	RECOVERY	ALOX12	2.81033
C190_negative	NEGATIVE	ALOX12	2.21335
C58_recovery	RECOVERY	ALOX12	2.59637
C58_negative	NEGATIVE	ALOX12	1.96304
C101_negative	NEGATIVE	PF4	4.90464
C101_recovery	RECOVERY	PF4	6.98171
C137_recovery	RECOVERY	PF4	6.25769
C137_negative	NEGATIVE	PF4	4.44945
C138_recovery	RECOVERY	PF4	5.23407
C138_negative	NEGATIVE	PF4	3.79692
C139_recovery	RECOVERY	PF4	6.47401
C139_negative	NEGATIVE	PF4	3.94632
C140_recovery	RECOVERY	PF4	5.06076
C140_negative	NEGATIVE	PF4	3.18705
C146_recovery	RECOVERY	PF4	5.27671
C146_negative	NEGATIVE	PF4	4.34954
C168_recovery	RECOVERY	PF4	5.86635
C168_negative	NEGATIVE	PF4	3.97762
C169_recovery	RECOVERY	PF4	6.92879
C169_negative	NEGATIVE	PF4	5.96745
C170_recovery	RECOVERY	PF4	4.7867
C170_negative	NEGATIVE	PF4	2.88189
C187_recovery	RECOVERY	PF4	6.48234
C187_negative	NEGATIVE	PF4	5.46538
C190_recovery	RECOVERY	PF4	5.94526
C190_negative	NEGATIVE	PF4	5.33205
C58_recovery	RECOVERY	PF4	5.64706
C58_negative	NEGATIVE	PF4	4.16913
C101_negative	NEGATIVE	ESAM	2.76787
C101_recovery	RECOVERY	ESAM	4.30708
C137_recovery	RECOVERY	ESAM	3.96965
C137_negative	NEGATIVE	ESAM	2.40409
C138_recovery	RECOVERY	ESAM	3.32273
C138_negative	NEGATIVE	ESAM	1.8831
C139_recovery	RECOVERY	ESAM	3.9181
C139_negative	NEGATIVE	ESAM	2.13257
C140_recovery	RECOVERY	ESAM	2.76474
C140_negative	NEGATIVE	ESAM	2.28957
C146_recovery	RECOVERY	ESAM	3.00342
C146_negative	NEGATIVE	ESAM	2.46155
C168_recovery	RECOVERY	ESAM	3.75998
C168_negative	NEGATIVE	ESAM	2.14781
C169_recovery	RECOVERY	ESAM	4.54175
C169_negative	NEGATIVE	ESAM	3.53904
C170_recovery	RECOVERY	ESAM	2.59694
C170_negative	NEGATIVE	ESAM	1.09093
C187_recovery	RECOVERY	ESAM	4.01522
C187_negative	NEGATIVE	ESAM	2.96275
C190_recovery	RECOVERY	ESAM	3.58581
C190_negative	NEGATIVE	ESAM	2.81606
C58_recovery	RECOVERY	ESAM	3.29591
C58_negative	NEGATIVE	ESAM	2.53659
C101_negative	NEGATIVE	MT-RNR1	10.2587
C101_recovery	RECOVERY	MT-RNR1	11.8449
C137_recovery	RECOVERY	MT-RNR1	10.0731
C137_negative	NEGATIVE	MT-RNR1	9.19514
C138_recovery	RECOVERY	MT-RNR1	11.2462
C138_negative	NEGATIVE	MT-RNR1	10.3762
C139_recovery	RECOVERY	MT-RNR1	10.6413
C139_negative	NEGATIVE	MT-RNR1	9.05762
C140_recovery	RECOVERY	MT-RNR1	10.8145
C140_negative	NEGATIVE	MT-RNR1	9.53602
C146_recovery	RECOVERY	MT-RNR1	10.427
C146_negative	NEGATIVE	MT-RNR1	9.66013
C168_recovery	RECOVERY	MT-RNR1	10.3501
C168_negative	NEGATIVE	MT-RNR1	9.46493
C169_recovery	RECOVERY	MT-RNR1	10.7976
C169_negative	NEGATIVE	MT-RNR1	10.1356
C170_recovery	RECOVERY	MT-RNR1	9.84997
C170_negative	NEGATIVE	MT-RNR1	9.2162
C187_recovery	RECOVERY	MT-RNR1	11.2161
C187_negative	NEGATIVE	MT-RNR1	10.3031
C190_recovery	RECOVERY	MT-RNR1	11.001
C190_negative	NEGATIVE	MT-RNR1	10.5709
C58_recovery	RECOVERY	MT-RNR1	10.9236
C58_negative	NEGATIVE	MT-RNR1	9.41239
C101_negative	NEGATIVE	MMD	4.56884
C101_recovery	RECOVERY	MMD	4.85346
C137_recovery	RECOVERY	MMD	5.62203
C137_negative	NEGATIVE	MMD	4.53118
C138_recovery	RECOVERY	MMD	5.36053
C138_negative	NEGATIVE	MMD	4.31818
C139_recovery	RECOVERY	MMD	4.94324
C139_negative	NEGATIVE	MMD	4.07204
C140_recovery	RECOVERY	MMD	5.03874
C140_negative	NEGATIVE	MMD	4.70499
C146_recovery	RECOVERY	MMD	5.11649
C146_negative	NEGATIVE	MMD	4.66926
C168_recovery	RECOVERY	MMD	5.09244
C168_negative	NEGATIVE	MMD	4.43128
C169_recovery	RECOVERY	MMD	6.25561
C169_negative	NEGATIVE	MMD	5.18438
C170_recovery	RECOVERY	MMD	4.66012
C170_negative	NEGATIVE	MMD	3.86255
C187_recovery	RECOVERY	MMD	5.48746
C187_negative	NEGATIVE	MMD	4.40386
C190_recovery	RECOVERY	MMD	5.50023
C190_negative	NEGATIVE	MMD	5.00623
C58_recovery	RECOVERY	MMD	5.22357
C58_negative	NEGATIVE	MMD	4.20875
C101_negative	NEGATIVE	MTURN	5.38539
C101_recovery	RECOVERY	MTURN	6.10267
C137_recovery	RECOVERY	MTURN	5.72946
C137_negative	NEGATIVE	MTURN	4.91084
C138_recovery	RECOVERY	MTURN	5.85481
C138_negative	NEGATIVE	MTURN	5.09102
C139_recovery	RECOVERY	MTURN	5.56173
C139_negative	NEGATIVE	MTURN	4.9536
C140_recovery	RECOVERY	MTURN	5.06472
C140_negative	NEGATIVE	MTURN	4.92416
C146_recovery	RECOVERY	MTURN	5.77138
C146_negative	NEGATIVE	MTURN	5.31965
C168_recovery	RECOVERY	MTURN	4.80615
C168_negative	NEGATIVE	MTURN	4.61441
C169_recovery	RECOVERY	MTURN	5.89762
C169_negative	NEGATIVE	MTURN	5.49525
C170_recovery	RECOVERY	MTURN	5.29776
C170_negative	NEGATIVE	MTURN	4.84014
C187_recovery	RECOVERY	MTURN	5.70006
C187_negative	NEGATIVE	MTURN	5.14024
C190_recovery	RECOVERY	MTURN	5.9699
C190_negative	NEGATIVE	MTURN	5.23688
C58_recovery	RECOVERY	MTURN	4.88799
C58_negative	NEGATIVE	MTURN	4.24984
C101_negative	NEGATIVE	GNG11	3.93067
C101_recovery	RECOVERY	GNG11	6.04905
C137_recovery	RECOVERY	GNG11	5.01168
C137_negative	NEGATIVE	GNG11	3.11144
C138_recovery	RECOVERY	GNG11	4.49423
C138_negative	NEGATIVE	GNG11	2.86214
C139_recovery	RECOVERY	GNG11	4.82416
C139_negative	NEGATIVE	GNG11	2.66301
C140_recovery	RECOVERY	GNG11	4.10075
C140_negative	NEGATIVE	GNG11	2.52128
C146_recovery	RECOVERY	GNG11	4.68517
C146_negative	NEGATIVE	GNG11	3.78991
C168_recovery	RECOVERY	GNG11	4.19322
C168_negative	NEGATIVE	GNG11	2.33182
C169_recovery	RECOVERY	GNG11	5.73691
C169_negative	NEGATIVE	GNG11	4.56069
C170_recovery	RECOVERY	GNG11	3.40136
C170_negative	NEGATIVE	GNG11	1.29421
C187_recovery	RECOVERY	GNG11	5.5529
C187_negative	NEGATIVE	GNG11	4.10333
C190_recovery	RECOVERY	GNG11	4.44568
C190_negative	NEGATIVE	GNG11	4.38214
C58_recovery	RECOVERY	GNG11	4.62559
C58_negative	NEGATIVE	GNG11	2.95523
C101_negative	NEGATIVE	CAVIN2	5.16035
C101_recovery	RECOVERY	CAVIN2	6.04535
C137_recovery	RECOVERY	CAVIN2	5.90662
C137_negative	NEGATIVE	CAVIN2	5.02423
C138_recovery	RECOVERY	CAVIN2	5.23953
C138_negative	NEGATIVE	CAVIN2	4.10274
C139_recovery	RECOVERY	CAVIN2	6.50525
C139_negative	NEGATIVE	CAVIN2	4.50133
C140_recovery	RECOVERY	CAVIN2	5.4248
C140_negative	NEGATIVE	CAVIN2	3.79635
C146_recovery	RECOVERY	CAVIN2	5.36235
C146_negative	NEGATIVE	CAVIN2	4.5402
C168_recovery	RECOVERY	CAVIN2	5.75547
C168_negative	NEGATIVE	CAVIN2	4.7016
C169_recovery	RECOVERY	CAVIN2	7.0675
C169_negative	NEGATIVE	CAVIN2	6.03191
C170_recovery	RECOVERY	CAVIN2	4.62637
C170_negative	NEGATIVE	CAVIN2	3.10506
C187_recovery	RECOVERY	CAVIN2	6.96259
C187_negative	NEGATIVE	CAVIN2	6.00611
C190_recovery	RECOVERY	CAVIN2	5.72973
C190_negative	NEGATIVE	CAVIN2	5.47097
C58_recovery	RECOVERY	CAVIN2	6.15776
C58_negative	NEGATIVE	CAVIN2	4.496
C101_negative	NEGATIVE	DOK6	-0.875152
C101_recovery	RECOVERY	DOK6	0.708889
C137_recovery	RECOVERY	DOK6	1.16529
C137_negative	NEGATIVE	DOK6	-0.867736
C138_recovery	RECOVERY	DOK6	-0.359834
C138_negative	NEGATIVE	DOK6	-1.84654
C139_recovery	RECOVERY	DOK6	1.58089
C139_negative	NEGATIVE	DOK6	-0.614669
C140_recovery	RECOVERY	DOK6	-0.240982
C140_negative	NEGATIVE	DOK6	-0.919118
C146_recovery	RECOVERY	DOK6	-0.26468
C146_negative	NEGATIVE	DOK6	-1.08
C168_recovery	RECOVERY	DOK6	0.388387
C168_negative	NEGATIVE	DOK6	-2.24023
C169_recovery	RECOVERY	DOK6	1.5371
C169_negative	NEGATIVE	DOK6	-0.00697363
C170_recovery	RECOVERY	DOK6	-2.29769
C170_negative	NEGATIVE	DOK6	-3.83383
C187_recovery	RECOVERY	DOK6	0.697999
C187_negative	NEGATIVE	DOK6	-0.233319
C190_recovery	RECOVERY	DOK6	-0.102247
C190_negative	NEGATIVE	DOK6	-1.08715
C58_recovery	RECOVERY	DOK6	-0.993386
C58_negative	NEGATIVE	DOK6	-1.94815
C101_negative	NEGATIVE	LINC00989	2.53725
C101_recovery	RECOVERY	LINC00989	2.98851
C137_recovery	RECOVERY	LINC00989	3.15912
C137_negative	NEGATIVE	LINC00989	2.12135
C138_recovery	RECOVERY	LINC00989	2.86685
C138_negative	NEGATIVE	LINC00989	1.41092
C139_recovery	RECOVERY	LINC00989	3.42959
C139_negative	NEGATIVE	LINC00989	1.18355
C140_recovery	RECOVERY	LINC00989	2.44383
C140_negative	NEGATIVE	LINC00989	1.09152
C146_recovery	RECOVERY	LINC00989	2.88301
C146_negative	NEGATIVE	LINC00989	1.53597
C168_recovery	RECOVERY	LINC00989	3.3472
C168_negative	NEGATIVE	LINC00989	1.82624
C169_recovery	RECOVERY	LINC00989	4.21595
C169_negative	NEGATIVE	LINC00989	3.44336
C170_recovery	RECOVERY	LINC00989	1.36869
C170_negative	NEGATIVE	LINC00989	-0.0072053
C187_recovery	RECOVERY	LINC00989	3.83932
C187_negative	NEGATIVE	LINC00989	2.95891
C190_recovery	RECOVERY	LINC00989	3.47104
C190_negative	NEGATIVE	LINC00989	2.62326
C58_recovery	RECOVERY	LINC00989	3.33591
C58_negative	NEGATIVE	LINC00989	1.33901
C101_negative	NEGATIVE	SPARC	5.84515
C101_recovery	RECOVERY	SPARC	7.2308
C137_recovery	RECOVERY	SPARC	6.92896
C137_negative	NEGATIVE	SPARC	4.86839
C138_recovery	RECOVERY	SPARC	6.77412
C138_negative	NEGATIVE	SPARC	4.83649
C139_recovery	RECOVERY	SPARC	7.0267
C139_negative	NEGATIVE	SPARC	4.48227
C140_recovery	RECOVERY	SPARC	5.49262
C140_negative	NEGATIVE	SPARC	3.88615
C146_recovery	RECOVERY	SPARC	6.53069
C146_negative	NEGATIVE	SPARC	5.8281
C168_recovery	RECOVERY	SPARC	6.40693
C168_negative	NEGATIVE	SPARC	4.111
C169_recovery	RECOVERY	SPARC	7.65677
C169_negative	NEGATIVE	SPARC	6.23565
C170_recovery	RECOVERY	SPARC	5.80133
C170_negative	NEGATIVE	SPARC	3.03526
C187_recovery	RECOVERY	SPARC	7.23297
C187_negative	NEGATIVE	SPARC	5.83275
C190_recovery	RECOVERY	SPARC	6.5209
C190_negative	NEGATIVE	SPARC	6.13754
C58_recovery	RECOVERY	SPARC	6.07302
C58_negative	NEGATIVE	SPARC	4.66882
C101_negative	NEGATIVE	PF4V1	1.14702
C101_recovery	RECOVERY	PF4V1	3.51429
C137_recovery	RECOVERY	PF4V1	2.77446
C137_negative	NEGATIVE	PF4V1	0.657419
C138_recovery	RECOVERY	PF4V1	2.78957
C138_negative	NEGATIVE	PF4V1	1.17089
C139_recovery	RECOVERY	PF4V1	0.930535
C139_negative	NEGATIVE	PF4V1	-1.63119
C140_recovery	RECOVERY	PF4V1	-1.20873
C140_negative	NEGATIVE	PF4V1	-2.29092
C146_recovery	RECOVERY	PF4V1	1.19501
C146_negative	NEGATIVE	PF4V1	0.288633
C168_recovery	RECOVERY	PF4V1	2.04324
C168_negative	NEGATIVE	PF4V1	0.319372
C169_recovery	RECOVERY	PF4V1	3.30549
C169_negative	NEGATIVE	PF4V1	2.55701
C170_recovery	RECOVERY	PF4V1	0.151371
C170_negative	NEGATIVE	PF4V1	-2.0692
C187_recovery	RECOVERY	PF4V1	2.71443
C187_negative	NEGATIVE	PF4V1	1.85951
C190_recovery	RECOVERY	PF4V1	0.69618
C190_negative	NEGATIVE	PF4V1	-0.358035
C58_recovery	RECOVERY	PF4V1	3.34247
C58_negative	NEGATIVE	PF4V1	1.33901
C101_negative	NEGATIVE	ABLIM3	2.39396
C101_recovery	RECOVERY	ABLIM3	3.81098
C137_recovery	RECOVERY	ABLIM3	3.90754
C137_negative	NEGATIVE	ABLIM3	2.10973
C138_recovery	RECOVERY	ABLIM3	3.89533
C138_negative	NEGATIVE	ABLIM3	1.98824
C139_recovery	RECOVERY	ABLIM3	4.15382
C139_negative	NEGATIVE	ABLIM3	1.8647
C140_recovery	RECOVERY	ABLIM3	2.68452
C140_negative	NEGATIVE	ABLIM3	1.13213
C146_recovery	RECOVERY	ABLIM3	3.74712
C146_negative	NEGATIVE	ABLIM3	2.94212
C168_recovery	RECOVERY	ABLIM3	3.43288
C168_negative	NEGATIVE	ABLIM3	1.61179
C169_recovery	RECOVERY	ABLIM3	4.60885
C169_negative	NEGATIVE	ABLIM3	3.43233
C170_recovery	RECOVERY	ABLIM3	2.96421
C170_negative	NEGATIVE	ABLIM3	0.91982
C187_recovery	RECOVERY	ABLIM3	4.21159
C187_negative	NEGATIVE	ABLIM3	3.05921
C190_recovery	RECOVERY	ABLIM3	3.77609
C190_negative	NEGATIVE	ABLIM3	3.0414
C58_recovery	RECOVERY	ABLIM3	2.53469
C58_negative	NEGATIVE	ABLIM3	2.32695
C101_negative	NEGATIVE	MFAP3L	2.46141
C101_recovery	RECOVERY	MFAP3L	2.93199
C137_recovery	RECOVERY	MFAP3L	3.45095
C137_negative	NEGATIVE	MFAP3L	2.66045
C138_recovery	RECOVERY	MFAP3L	2.91768
C138_negative	NEGATIVE	MFAP3L	1.89147
C139_recovery	RECOVERY	MFAP3L	3.43506
C139_negative	NEGATIVE	MFAP3L	2.13257
C140_recovery	RECOVERY	MFAP3L	2.30987
C140_negative	NEGATIVE	MFAP3L	1.44314
C146_recovery	RECOVERY	MFAP3L	2.14187
C146_negative	NEGATIVE	MFAP3L	1.78415
C168_recovery	RECOVERY	MFAP3L	2.59793
C168_negative	NEGATIVE	MFAP3L	2.01962
C169_recovery	RECOVERY	MFAP3L	4.33477
C169_negative	NEGATIVE	MFAP3L	3.62876
C170_recovery	RECOVERY	MFAP3L	2.03366
C170_negative	NEGATIVE	MFAP3L	0.854234
C187_recovery	RECOVERY	MFAP3L	3.64475
C187_negative	NEGATIVE	MFAP3L	3.11206
C190_recovery	RECOVERY	MFAP3L	2.45779
C190_negative	NEGATIVE	MFAP3L	2.29961
C58_recovery	RECOVERY	MFAP3L	2.52895
C58_negative	NEGATIVE	MFAP3L	1.73603
C101_negative	NEGATIVE	CALD1	-0.0296079
C101_recovery	RECOVERY	CALD1	1.84787
C137_recovery	RECOVERY	CALD1	1.63276
C137_negative	NEGATIVE	CALD1	-0.400976
C138_recovery	RECOVERY	CALD1	1.84205
C138_negative	NEGATIVE	CALD1	-0.258823
C139_recovery	RECOVERY	CALD1	2.58554
C139_negative	NEGATIVE	CALD1	-0.232372
C140_recovery	RECOVERY	CALD1	0.875012
C140_negative	NEGATIVE	CALD1	-1.29637
C146_recovery	RECOVERY	CALD1	1.87674
C146_negative	NEGATIVE	CALD1	0.763641
C168_recovery	RECOVERY	CALD1	0.502114
C168_negative	NEGATIVE	CALD1	-2.11722
C169_recovery	RECOVERY	CALD1	2.74748
C169_negative	NEGATIVE	CALD1	1.45184
C170_recovery	RECOVERY	CALD1	1.34599
C170_negative	NEGATIVE	CALD1	-1.34946
C187_recovery	RECOVERY	CALD1	2.61162
C187_negative	NEGATIVE	CALD1	1.56823
C190_recovery	RECOVERY	CALD1	1.25997
C190_negative	NEGATIVE	CALD1	0.773012
C58_recovery	RECOVERY	CALD1	1.06348
C58_negative	NEGATIVE	CALD1	-0.245538
C101_negative	NEGATIVE	ITGB5	3.10728
C101_recovery	RECOVERY	ITGB5	4.37697
C137_recovery	RECOVERY	ITGB5	3.95948
C137_negative	NEGATIVE	ITGB5	2.90853
C138_recovery	RECOVERY	ITGB5	4.07908
C138_negative	NEGATIVE	ITGB5	2.52841
C139_recovery	RECOVERY	ITGB5	4.40879
C139_negative	NEGATIVE	ITGB5	3.23847
C140_recovery	RECOVERY	ITGB5	2.87276
C140_negative	NEGATIVE	ITGB5	1.98412
C146_recovery	RECOVERY	ITGB5	3.96583
C146_negative	NEGATIVE	ITGB5	3.34126
C168_recovery	RECOVERY	ITGB5	3.7554
C168_negative	NEGATIVE	ITGB5	2.25418
C169_recovery	RECOVERY	ITGB5	4.96125
C169_negative	NEGATIVE	ITGB5	3.81018
C170_recovery	RECOVERY	ITGB5	3.4205
C170_negative	NEGATIVE	ITGB5	1.31873
C187_recovery	RECOVERY	ITGB5	4.47505
C187_negative	NEGATIVE	ITGB5	3.67256
C190_recovery	RECOVERY	ITGB5	3.98919
C190_negative	NEGATIVE	ITGB5	3.85749
C58_recovery	RECOVERY	ITGB5	3.63475
C58_negative	NEGATIVE	ITGB5	2.53243
C101_negative	NEGATIVE	LINC01750	-2.47947
C101_recovery	RECOVERY	LINC01750	0.214374
C137_recovery	RECOVERY	LINC01750	-1.11956
C137_negative	NEGATIVE	LINC01750	-2.9509
C138_recovery	RECOVERY	LINC01750	-0.949855
C138_negative	NEGATIVE	LINC01750	-2.96686
C139_recovery	RECOVERY	LINC01750	-1.60448
C139_negative	NEGATIVE	LINC01750	-4.09257
C140_recovery	RECOVERY	LINC01750	-1.13409
C140_negative	NEGATIVE	LINC01750	-2.0297
C146_recovery	RECOVERY	LINC01750	-1.11423
C146_negative	NEGATIVE	LINC01750	-2.16136
C168_recovery	RECOVERY	LINC01750	-0.899829
C168_negative	NEGATIVE	LINC01750	-2.52305
C169_recovery	RECOVERY	LINC01750	-0.721849
C169_negative	NEGATIVE	LINC01750	-2.77895
C170_recovery	RECOVERY	LINC01750	-2.44829
C170_negative	NEGATIVE	LINC01750	-3.34877
C187_recovery	RECOVERY	LINC01750	-0.692028
C187_negative	NEGATIVE	LINC01750	-3.58091
C190_recovery	RECOVERY	LINC01750	-1.17201
C190_negative	NEGATIVE	LINC01750	-2.25997
C58_recovery	RECOVERY	LINC01750	-1.36867
C58_negative	NEGATIVE	LINC01750	-2.37808
C101_negative	NEGATIVE	PCSK6	2.63609
C101_recovery	RECOVERY	PCSK6	4.11169
C137_recovery	RECOVERY	PCSK6	4.22696
C137_negative	NEGATIVE	PCSK6	2.82576
C138_recovery	RECOVERY	PCSK6	4.26542
C138_negative	NEGATIVE	PCSK6	1.89147
C139_recovery	RECOVERY	PCSK6	4.3693
C139_negative	NEGATIVE	PCSK6	2.47012
C140_recovery	RECOVERY	PCSK6	3.00663
C140_negative	NEGATIVE	PCSK6	2.31919
C146_recovery	RECOVERY	PCSK6	3.66523
C146_negative	NEGATIVE	PCSK6	3.05666
C168_recovery	RECOVERY	PCSK6	3.35932
C168_negative	NEGATIVE	PCSK6	1.95098
C169_recovery	RECOVERY	PCSK6	5.21658
C169_negative	NEGATIVE	PCSK6	3.83762
C170_recovery	RECOVERY	PCSK6	3.59913
C170_negative	NEGATIVE	PCSK6	2.49043
C187_recovery	RECOVERY	PCSK6	4.16191
C187_negative	NEGATIVE	PCSK6	3.22513
C190_recovery	RECOVERY	PCSK6	3.68891
C190_negative	NEGATIVE	PCSK6	3.33487
C58_recovery	RECOVERY	PCSK6	2.93703
C58_negative	NEGATIVE	PCSK6	2.20688
C101_negative	NEGATIVE	PVALB	-1.76783
C101_recovery	RECOVERY	PVALB	0.584017
C137_recovery	RECOVERY	PVALB	0.53659
C137_negative	NEGATIVE	PVALB	-1.80424
C138_recovery	RECOVERY	PVALB	-0.450683
C138_negative	NEGATIVE	PVALB	-2.3789
C139_recovery	RECOVERY	PVALB	-0.215261
C139_negative	NEGATIVE	PVALB	-2.82439
C140_recovery	RECOVERY	PVALB	-1.55319
C140_negative	NEGATIVE	PVALB	-4.0027
C146_recovery	RECOVERY	PVALB	0.460167
C146_negative	NEGATIVE	PVALB	-0.611594
C168_recovery	RECOVERY	PVALB	-1.22232
C168_negative	NEGATIVE	PVALB	-3.64782
C169_recovery	RECOVERY	PVALB	1.47787
C169_negative	NEGATIVE	PVALB	0.0518815
C170_recovery	RECOVERY	PVALB	-2.44829
C170_negative	NEGATIVE	PVALB	-4.56994
C187_recovery	RECOVERY	PVALB	0.401928
C187_negative	NEGATIVE	PVALB	-0.461403
C190_recovery	RECOVERY	PVALB	-0.343519
C190_negative	NEGATIVE	PVALB	-1.50783
C58_recovery	RECOVERY	PVALB	0.744845
C58_negative	NEGATIVE	PVALB	-1.02066

## Sheet: Supplementary Figure 8C
Supplementary Figure 8C: Protein abundances used to create violin plots
sample_id	WHO_temp_severity	gene_id	protein_abundance
C146_positive_18	moderate	SRSF6	0.394429
C169_positive_4	mild	SRSF6	-0.167016
C139_positive_25	severe	SRSF6	1.80227
C147_positive_2	mild	SRSF6	-0.551418
C169_positive_7	mild	SRSF6	-0.764516
C145_positive_11	moderate	SRSF6	0.606713
C33_negative	negative	SRSF6	-1.29345
C138_positive_7	moderate	SRSF6	-0.104089
C170_positive_9	mild	SRSF6	-0.527383
C168_positive_7	mild	SRSF6	-1.6627
C139_positive_13	mild	SRSF6	0.43977
C33_positive_2	mild	SRSF6	-0.723407
C108_positive_5	moderate	SRSF6	-0.383223
C145_positive_14	moderate	SRSF6	-0.451244
C145_negative	negative	SRSF6	0.736971
C58_positive_5	mild	SRSF6	0.0936482
C101_positive_18	severe	SRSF6	1.54958
C140_positive_14	mild	SRSF6	-1.4534
C168_positive_17	mild	SRSF6	-1.51594
C137_positive_9	mild	SRSF6	-0.145979
C169_negative	negative	SRSF6	-0.428353
C139_positive_11	mild	SRSF6	-0.0623814
C138_positive_12	moderate	SRSF6	0.723407
C187_positive_19	mild	SRSF6	-0.0727954
C108_positive_7	moderate	SRSF6	0.428353
C147_positive_14	critical	SRSF6	-0.114542
C187_positive_16	mild	SRSF6	0.581918
C190_positive_9	mild	SRSF6	-0.960532
C169_positive_10	mild	SRSF6	-1.02869
C146_negative	negative	SRSF6	-0.696668
C33_positive_4	mild	SRSF6	0.0623814
C33_positive_7	severe	SRSF6	1.34299
C108_positive_12	severe	SRSF6	1.7056
C170_positive_14	mild	SRSF6	-0.994032
C170_positive_16	mild	SRSF6	-1.2029
C147_positive_8	severe	SRSF6	0.219954
C139_positive_22	severe	SRSF6	0.91221
C147_positive_11	critical	SRSF6	0.360953
C168_positive_10	mild	SRSF6	-1.48394
C101_positive_16	moderate	SRSF6	1.58506
C146_positive_7	moderate	SRSF6	-0.86593
C146_positive_5	mild	SRSF6	-1.01121
C58_positive_9	mild	SRSF6	-0.295155
C141_positive_9	severe	SRSF6	-0.0519742
C168_positive_14	mild	SRSF6	-0.821434
C139_negative	negative	SRSF6	-0.509556
C169_positive_12	mild	SRSF6	-1.31782
C187_positive_5	mild	SRSF6	-0.569655
C137_positive_12	mild	SRSF6	1.01121
C141_positive_20	moderate	SRSF6	0.405685
C139_positive_15	mild	SRSF6	0.619251
C147_positive_16	critical	SRSF6	1.75189
C147_negative	negative	SRSF6	0.306025
C140_negative	negative	SRSF6	0.104089
C141_negative	negative	SRSF6	0.451244
C137_positive_2	mild	SRSF6	-2.16941
C101_positive_14	severe	SRSF6	1.16111
C138_positive_10	moderate	SRSF6	0.322399
C108_positive_2	moderate	SRSF6	-0.273517
C168_positive_12	mild	SRSF6	-0.394429
C145_positive_2	mild	SRSF6	0.533363
C101_positive_11	moderate	SRSF6	0.881147
C187_positive_9	mild	SRSF6	-0.209322
C169_positive_17	mild	SRSF6	-0.94418
C137_positive_16	mild	SRSF6	-0.657467
C187_negative	negative	SRSF6	-0.486034
C58_positive_2	mild	SRSF6	-0.881147
C58_positive_15	mild	SRSF6	-0.497761
C108_positive_16	severe	SRSF6	1.4534
C140_positive_10	mild	SRSF6	-1.2469
C170_positive_7	mild	SRSF6	-1.75189
C101_negative	negative	SRSF6	-0.89657
C140_positive_5	mild	SRSF6	-0.778508
C168_negative	negative	SRSF6	-1.62265
C137_positive_5	mild	SRSF6	-1.42415
C140_positive_17	mild	SRSF6	-1.98963
C145_positive_18	moderate	SRSF6	0.416992
C190_positive_7	mild	SRSF6	-0.683485
C146_positive_3	mild	SRSF6	-1.7056
C101_positive_9	severe	SRSF6	0.644624
C145_positive_7	severe	SRSF6	0.792654
C33_positive_16	critical	SRSF6	0.33886
C190_positive_5	mild	SRSF6	-1.80227
C33_positive_14	critical	SRSF6	1.26983
C101_positive_4	severe	SRSF6	0.230612
C141_positive_15	moderate	SRSF6	0.383223
C141_positive_7	moderate	SRSF6	-0.619251
C137_negative	negative	SRSF6	-0.581918
C138_positive_17	mild	SRSF6	0.273517
C190_positive_2	mild	SRSF6	-0.806961
C138_positive_14	moderate	SRSF6	0.16175
C147_positive_7	severe	SRSF6	1.42415
C187_positive_7	mild	SRSF6	-0.188127
C58_positive_12	mild	SRSF6	-0.736971
C58_positive_7	mild	SRSF6	-0.59427
C58_negative	negative	SRSF6	0.198713
C139_positive_8	mild	SRSF6	-1.12126
C137_positive_14	mild	SRSF6	0.0103904
C187_positive_12	mild	SRSF6	0.474374
C141_positive_13	moderate	SRSF6	0.0727954
C190_negative	negative	SRSF6	-0.177562
C33_positive_11	critical	SRSF6	0.631886
C140_positive_12	mild	SRSF6	-2.2945
C141_positive_17	moderate	SRSF6	0.349885
C168_positive_4	mild	SRSF6	-1.36905
C108_positive_9	moderate	SRSF6	0.94418
C145_positive_9	severe	SRSF6	0.670419
C146_positive_14	severe	SRSF6	0.683485
C138_positive_19	mild	SRSF6	-0.0207818
C190_positive_12	mild	SRSF6	-1.15098
C138_negative	negative	SRSF6	0.252006
C146_positive_10	moderate	SRSF6	0.188127
C101_positive_6	severe	SRSF6	-0.0415726
C190_positive_14	mild	SRSF6	-1.08312
C170_positive_4	mild	SRSF6	-2.47106
C140_positive_7	mild	SRSF6	-1.34299
C170_positive_11	mild	SRSF6	-0.527383
C108_negative	negative	SRSF6	-1.26983
C146_positive_18	moderate	SRSF7	0.405685
C169_positive_4	mild	SRSF7	0.0415726
C139_positive_25	severe	SRSF7	1.91949
C147_positive_2	mild	SRSF7	-0.619251
C169_positive_7	mild	SRSF7	-0.474374
C145_positive_11	moderate	SRSF7	0.619251
C33_negative	negative	SRSF7	-1.04649
C138_positive_7	moderate	SRSF7	-0.416992
C170_positive_9	mild	SRSF7	-0.241295
C168_positive_7	mild	SRSF7	-1.12126
C139_positive_13	mild	SRSF7	0.451244
C33_positive_2	mild	SRSF7	-0.252006
C108_positive_5	moderate	SRSF7	-0.156489
C145_positive_14	moderate	SRSF7	-0.198713
C145_negative	negative	SRSF7	0.145979
C58_positive_5	mild	SRSF7	0.372065
C101_positive_18	severe	SRSF7	1.29345
C140_positive_14	mild	SRSF7	-0.881147
C168_positive_17	mild	SRSF7	-1.02869
C137_positive_9	mild	SRSF7	-0.0727954
C169_negative	negative	SRSF7	-0.521422
C139_positive_11	mild	SRSF7	-0.462778
C138_positive_12	moderate	SRSF7	0.91221
C187_positive_19	mild	SRSF7	0.428353
C108_positive_7	moderate	SRSF7	0.670419
C147_positive_14	critical	SRSF7	-0.606713
C187_positive_16	mild	SRSF7	0.59427
C190_positive_9	mild	SRSF7	-1.2246
C169_positive_10	mild	SRSF7	-0.806961
C146_negative	negative	SRSF7	-1.06462
C33_positive_4	mild	SRSF7	0.33886
C33_positive_7	severe	SRSF7	1.16111
C108_positive_12	severe	SRSF7	1.80227
C170_positive_14	mild	SRSF7	-0.994032
C170_positive_16	mild	SRSF7	-0.750673
C147_positive_8	severe	SRSF7	0.114542
C139_positive_22	severe	SRSF7	0.778508
C147_positive_11	critical	SRSF7	-0.125007
C168_positive_10	mild	SRSF7	-1.7056
C101_positive_16	moderate	SRSF7	0.928077
C146_positive_7	moderate	SRSF7	-1.54958
C146_positive_5	mild	SRSF7	-0.960532
C58_positive_9	mild	SRSF7	-0.349885
C141_positive_9	severe	SRSF7	0.360953
C168_positive_14	mild	SRSF7	-0.723407
C139_negative	negative	SRSF7	-0.850911
C169_positive_12	mild	SRSF7	-1.18175
C187_positive_5	mild	SRSF7	0.0727954
C137_positive_12	mild	SRSF7	1.02869
C141_positive_20	moderate	SRSF7	0.480196
C139_positive_15	mild	SRSF7	0.557476
C147_positive_16	critical	SRSF7	1.4534
C147_negative	negative	SRSF7	-0.104089
C140_negative	negative	SRSF7	-0.230612
C141_negative	negative	SRSF7	0.497761
C137_positive_2	mild	SRSF7	-2.2945
C101_positive_14	severe	SRSF7	0.696668
C138_positive_10	moderate	SRSF7	0.0936482
C108_positive_2	moderate	SRSF7	-0.167016
C168_positive_12	mild	SRSF7	-0.209322
C145_positive_2	mild	SRSF7	0.0103904
C101_positive_11	moderate	SRSF7	0.723407
C187_positive_9	mild	SRSF7	0.284319
C169_positive_17	mild	SRSF7	-0.670419
C137_positive_16	mild	SRSF7	-0.273517
C187_negative	negative	SRSF7	-0.295155
C58_positive_2	mild	SRSF7	-0.581918
C58_positive_15	mild	SRSF7	-0.219954
C108_positive_16	severe	SRSF7	1.54958
C140_positive_10	mild	SRSF7	-0.657467
C170_positive_7	mild	SRSF7	-1.08312
C101_negative	negative	SRSF7	-1.34299
C140_positive_5	mild	SRSF7	-0.977145
C168_negative	negative	SRSF7	-1.62265
C137_positive_5	mild	SRSF7	-0.91221
C140_positive_17	mild	SRSF7	-1.42415
C145_positive_18	moderate	SRSF7	0.606713
C190_positive_7	mild	SRSF7	-1.14096
C146_positive_3	mild	SRSF7	-1.51594
C101_positive_9	severe	SRSF7	0.644624
C145_positive_7	severe	SRSF7	0.581918
C33_positive_16	critical	SRSF7	0.230612
C190_positive_5	mild	SRSF7	-1.6627
C33_positive_14	critical	SRSF7	0.94418
C101_positive_4	severe	SRSF7	0.177562
C141_positive_15	moderate	SRSF7	0.349885
C141_positive_7	moderate	SRSF7	-0.533363
C137_negative	negative	SRSF7	-0.569655
C138_positive_17	mild	SRSF7	0.657467
C190_positive_2	mild	SRSF7	-1.01121
C138_positive_14	moderate	SRSF7	0.295155
C147_positive_7	severe	SRSF7	1.7056
C187_positive_7	mild	SRSF7	0.533363
C58_positive_12	mild	SRSF7	-0.405685
C58_positive_7	mild	SRSF7	-0.683485
C58_negative	negative	SRSF7	0.316932
C139_positive_8	mild	SRSF7	-1.58506
C137_positive_14	mild	SRSF7	0.198713
C187_positive_12	mild	SRSF7	1.12126
C141_positive_13	moderate	SRSF7	0.416992
C190_negative	negative	SRSF7	-0.135486
C33_positive_11	critical	SRSF7	0.209322
C140_positive_12	mild	SRSF7	-1.85769
C141_positive_17	moderate	SRSF7	0.394429
C168_positive_4	mild	SRSF7	-1.39607
C108_positive_9	moderate	SRSF7	1.48394
C145_positive_9	severe	SRSF7	0.631886
C146_positive_14	severe	SRSF7	0.750673
C138_positive_19	mild	SRSF7	-0.383223
C190_positive_12	mild	SRSF7	-0.94418
C138_negative	negative	SRSF7	0.241295
C146_positive_10	moderate	SRSF7	0.167016
C101_positive_6	severe	SRSF7	0.104089
C190_positive_14	mild	SRSF7	-1.2029
C170_positive_4	mild	SRSF7	-1.4534
C140_positive_7	mild	SRSF7	-0.696668
C170_positive_11	mild	SRSF7	-0.0936482
C108_negative	negative	SRSF7	-0.86593
C146_positive_18	moderate	SNRNP25	1.12126
C169_positive_4	mild	SNRNP25	0.0415726
C139_positive_25	severe	SNRNP25	1.58506
C147_positive_2	mild	SNRNP25	-0.551418
C169_positive_7	mild	SNRNP25	-0.372065
C145_positive_11	moderate	SNRNP25	1.85769
C33_negative	negative	SNRNP25	0.0519742
C138_positive_7	moderate	SNRNP25	0.631886
C170_positive_9	mild	SNRNP25	-0.198713
C168_positive_7	mild	SNRNP25	-1.2029
C139_positive_13	mild	SNRNP25	0.372065
C33_positive_2	mild	SNRNP25	-0.209322
C108_positive_5	moderate	SNRNP25	0.252006
C145_positive_14	moderate	SNRNP25	1.01121
C145_negative	negative	SNRNP25	0.360953
C58_positive_5	mild	SNRNP25	-1.30554
C101_positive_18	severe	SNRNP25	0.497761
C140_positive_14	mild	SNRNP25	0.89657
C168_positive_17	mild	SNRNP25	-0.850911
C137_positive_9	mild	SNRNP25	-0.114542
C169_negative	negative	SNRNP25	-0.521422
C139_positive_11	mild	SNRNP25	0.0832173
C138_positive_12	moderate	SNRNP25	0.657467
C187_positive_19	mild	SNRNP25	1.08312
C108_positive_7	moderate	SNRNP25	0.569655
C147_positive_14	critical	SNRNP25	1.2029
C187_positive_16	mild	SNRNP25	-0.268128
C190_positive_9	mild	SNRNP25	-0.0415726
C169_positive_10	mild	SNRNP25	0
C146_negative	negative	SNRNP25	-1.08312
C33_positive_4	mild	SNRNP25	-0.0207818
C33_positive_7	severe	SNRNP25	1.2246
C108_positive_12	severe	SNRNP25	1.68376
C170_positive_14	mild	SNRNP25	0.43977
C170_positive_16	mild	SNRNP25	0.0155859
C147_positive_8	severe	SNRNP25	-0.306025
C139_positive_22	severe	SNRNP25	0.533363
C147_positive_11	critical	SNRNP25	-0.0988674
C168_positive_10	mild	SNRNP25	-1.04649
C101_positive_16	moderate	SNRNP25	1.42415
C146_positive_7	moderate	SNRNP25	0.114542
C146_positive_5	mild	SNRNP25	-0.928077
C58_positive_9	mild	SNRNP25	0.416992
C141_positive_9	severe	SNRNP25	-1.26983
C168_positive_14	mild	SNRNP25	-0.91221
C139_negative	negative	SNRNP25	-1.53254
C169_positive_12	mild	SNRNP25	-0.0727954
C187_positive_5	mild	SNRNP25	-0.94418
C137_positive_12	mild	SNRNP25	0.873513
C141_positive_20	moderate	SNRNP25	-0.994032
C139_positive_15	mild	SNRNP25	0.383223
C147_positive_16	critical	SNRNP25	1.10199
C147_negative	negative	SNRNP25	0.104089
C140_negative	negative	SNRNP25	0.873513
C141_negative	negative	SNRNP25	-0.451244
C137_positive_2	mild	SNRNP25	0.262746
C101_positive_14	severe	SNRNP25	0.619251
C138_positive_10	moderate	SNRNP25	0.54538
C108_positive_2	moderate	SNRNP25	-0.778508
C168_positive_12	mild	SNRNP25	-0.569655
C145_positive_2	mild	SNRNP25	1.48394
C101_positive_11	moderate	SNRNP25	0.750673
C187_positive_9	mild	SNRNP25	0.333363
C169_positive_17	mild	SNRNP25	-1.23567
C137_positive_16	mild	SNRNP25	0.828736
C187_negative	negative	SNRNP25	-0.89657
C58_positive_2	mild	SNRNP25	0.405685
C58_positive_15	mild	SNRNP25	0.349885
C108_positive_16	severe	SNRNP25	1.98963
C140_positive_10	mild	SNRNP25	0.670419
C170_positive_7	mild	SNRNP25	-1.18175
C101_negative	negative	SNRNP25	-1.75189
C140_positive_5	mild	SNRNP25	-0.188127
C168_negative	negative	SNRNP25	-1.58506
C137_positive_5	mild	SNRNP25	-1.10199
C140_positive_17	mild	SNRNP25	0.644624
C145_positive_18	moderate	SNRNP25	1.54958
C190_positive_7	mild	SNRNP25	0.0155859
C146_positive_3	mild	SNRNP25	-0.416992
C101_positive_9	severe	SNRNP25	1.29345
C145_positive_7	severe	SNRNP25	1.4534
C33_positive_16	critical	SNRNP25	0.799787
C190_positive_5	mild	SNRNP25	-0.295155
C33_positive_14	critical	SNRNP25	1.34299
C101_positive_4	severe	SNRNP25	-0.462778
C141_positive_15	moderate	SNRNP25	0.428353
C141_positive_7	moderate	SNRNP25	-2.07118
C137_negative	negative	SNRNP25	-0.792654
C138_positive_17	mild	SNRNP25	0.167016
C190_positive_2	mild	SNRNP25	-0.806961
C138_positive_14	moderate	SNRNP25	0.977145
C147_positive_7	severe	SNRNP25	0.486034
C187_positive_7	mild	SNRNP25	-0.33886
C58_positive_12	mild	SNRNP25	-0.0519742
C58_positive_7	mild	SNRNP25	0.284319
C58_negative	negative	SNRNP25	-0.61297
C139_positive_8	mild	SNRNP25	-0.657467
C137_positive_14	mild	SNRNP25	0.273517
C187_positive_12	mild	SNRNP25	0.521422
C141_positive_13	moderate	SNRNP25	0.295155
C190_negative	negative	SNRNP25	-0.836082
C33_positive_11	critical	SNRNP25	0.0623814
C140_positive_12	mild	SNRNP25	0.474374
C141_positive_17	moderate	SNRNP25	-0.268128
C168_positive_4	mild	SNRNP25	-1.85769
C108_positive_9	moderate	SNRNP25	0.723407
C145_positive_9	severe	SNRNP25	1.51594
C146_positive_14	severe	SNRNP25	0.994032
C138_positive_19	mild	SNRNP25	0.214635
C190_positive_12	mild	SNRNP25	-0.177562
C138_negative	negative	SNRNP25	-0.821434
C146_positive_10	moderate	SNRNP25	-0.284319
C101_positive_6	severe	SNRNP25	0.135486
C190_positive_14	mild	SNRNP25	-0.230612
C170_positive_4	mild	SNRNP25	-1.06462
C140_positive_7	mild	SNRNP25	0.306025
C170_positive_11	mild	SNRNP25	-0.241295
C108_negative	negative	SNRNP25	-1.48394
C146_positive_18	moderate	YBX1	0.736971
C169_positive_4	mild	YBX1	-0.670419
C139_positive_25	severe	YBX1	2.79554
C147_positive_2	mild	YBX1	0.188127
C169_positive_7	mild	YBX1	0.764516
C145_positive_11	moderate	YBX1	0.474374
C33_negative	negative	YBX1	-0.657467
C138_positive_7	moderate	YBX1	1.2469
C170_positive_9	mild	YBX1	0.59427
C168_positive_7	mild	YBX1	-0.821434
C139_positive_13	mild	YBX1	1.39607
C33_positive_2	mild	YBX1	0.683485
C108_positive_5	moderate	YBX1	-0.606713
C145_positive_14	moderate	YBX1	0.533363
C145_negative	negative	YBX1	-0.177562
C58_positive_5	mild	YBX1	1.01121
C101_positive_18	severe	YBX1	0.836082
C140_positive_14	mild	YBX1	-0.0415726
C168_positive_17	mild	YBX1	-1.02869
C137_positive_9	mild	YBX1	0.977145
C169_negative	negative	YBX1	-0.54538
C139_positive_11	mild	YBX1	0.821434
C138_positive_12	moderate	YBX1	1.7056
C187_positive_19	mild	YBX1	0.670419
C108_positive_7	moderate	YBX1	-0.451244
C147_positive_14	critical	YBX1	1.31782
C187_positive_16	mild	YBX1	0
C190_positive_9	mild	YBX1	0.156489
C169_positive_10	mild	YBX1	0.177562
C146_negative	negative	YBX1	-0.928077
C33_positive_4	mild	YBX1	0.521422
C33_positive_7	severe	YBX1	0.806961
C108_positive_12	severe	YBX1	1.2246
C170_positive_14	mild	YBX1	-0.156489
C170_positive_16	mild	YBX1	-0.284319
C147_positive_8	severe	YBX1	0.0415726
C139_positive_22	severe	YBX1	1.91949
C147_positive_11	critical	YBX1	0.960532
C168_positive_10	mild	YBX1	-1.51594
C101_positive_16	moderate	YBX1	1.10199
C146_positive_7	moderate	YBX1	0.709974
C146_positive_5	mild	YBX1	0.0103904
C58_positive_9	mild	YBX1	0.0832173
C141_positive_9	severe	YBX1	0.509556
C168_positive_14	mild	YBX1	-0.497761
C139_negative	negative	YBX1	-1.01121
C169_positive_12	mild	YBX1	0.135486
C187_positive_5	mild	YBX1	-0.349885
C137_positive_12	mild	YBX1	0.619251
C141_positive_20	moderate	YBX1	-0.0207818
C139_positive_15	mild	YBX1	1.42415
C147_positive_16	critical	YBX1	2.2945
C147_negative	negative	YBX1	-0.43977
C140_negative	negative	YBX1	-1.12126
C141_negative	negative	YBX1	-0.474374
C137_positive_2	mild	YBX1	1.26983
C101_positive_14	severe	YBX1	1.58506
C138_positive_10	moderate	YBX1	1.04649
C108_positive_2	moderate	YBX1	-0.188127
C168_positive_12	mild	YBX1	-0.33886
C145_positive_2	mild	YBX1	0.723407
C101_positive_11	moderate	YBX1	1.4534
C187_positive_9	mild	YBX1	0.91221
C169_positive_17	mild	YBX1	0.316932
C137_positive_16	mild	YBX1	1.18175
C187_negative	negative	YBX1	-0.533363
C58_positive_2	mild	YBX1	-0.306025
C58_positive_15	mild	YBX1	0.606713
C108_positive_16	severe	YBX1	1.54958
C140_positive_10	mild	YBX1	-0.836082
C170_positive_7	mild	YBX1	0.125007
C101_negative	negative	YBX1	-0.360953
C140_positive_5	mild	YBX1	-0.696668
C168_negative	negative	YBX1	-1.98963
C137_positive_5	mild	YBX1	-0.383223
C140_positive_17	mild	YBX1	-0.89657
C145_positive_18	moderate	YBX1	1.12126
C190_positive_7	mild	YBX1	0.497761
C146_positive_3	mild	YBX1	0.167016
C101_positive_9	severe	YBX1	1.08312
C145_positive_7	severe	YBX1	0.994032
C33_positive_16	critical	YBX1	1.6627
C190_positive_5	mild	YBX1	-0.881147
C33_positive_14	critical	YBX1	2.07118
C101_positive_4	severe	YBX1	1.16111
C141_positive_15	moderate	YBX1	0.284319
C141_positive_7	moderate	YBX1	-0.0727954
C137_negative	negative	YBX1	-2.07118
C138_positive_17	mild	YBX1	1.36905
C190_positive_2	mild	YBX1	-0.241295
C138_positive_14	moderate	YBX1	2.16941
C147_positive_7	severe	YBX1	1.34299
C187_positive_7	mild	YBX1	0.394429
C58_positive_12	mild	YBX1	0.33886
C58_positive_7	mild	YBX1	0.0936482
C58_negative	negative	YBX1	-0.327876
C139_positive_8	mild	YBX1	0.252006
C137_positive_14	mild	YBX1	0.631886
C187_positive_12	mild	YBX1	0.372065
C141_positive_13	moderate	YBX1	0.327876
C190_negative	negative	YBX1	-0.850911
C33_positive_11	critical	YBX1	-0.764516
C140_positive_12	mild	YBX1	-0.273517
C141_positive_17	moderate	YBX1	0.657467
C168_positive_4	mild	YBX1	-1.36905
C108_positive_9	moderate	YBX1	0.451244
C145_positive_9	severe	YBX1	1.80227
C146_positive_14	severe	YBX1	0.569655
C138_positive_19	mild	YBX1	1.2029
C190_positive_12	mild	YBX1	-0.372065
C138_negative	negative	YBX1	1.75189
C146_positive_10	moderate	YBX1	0.295155
C101_positive_6	severe	YBX1	2.47106
C190_positive_14	mild	YBX1	0.0623814
C170_positive_4	mild	YBX1	0.114542
C140_positive_7	mild	YBX1	-0.394429
C170_positive_11	mild	YBX1	0.881147
C108_negative	negative	YBX1	-1.26983
C146_positive_18	moderate	SRSF6	0.394429
C169_positive_4	mild	SRSF6	-0.167016
C139_positive_25	severe	SRSF6	1.80227
C147_positive_2	mild	SRSF6	-0.551418
C169_positive_7	mild	SRSF6	-0.764516
C145_positive_11	moderate	SRSF6	0.606713
C33_negative	negative	SRSF6	-1.29345
C138_positive_7	moderate	SRSF6	-0.104089
C170_positive_9	mild	SRSF6	-0.527383
C168_positive_7	mild	SRSF6	-1.6627
C139_positive_13	mild	SRSF6	0.43977
C33_positive_2	mild	SRSF6	-0.723407
C108_positive_5	moderate	SRSF6	-0.383223
C145_positive_14	moderate	SRSF6	-0.451244
C145_negative	negative	SRSF6	0.736971
C58_positive_5	mild	SRSF6	0.0936482
C101_positive_18	severe	SRSF6	1.54958
C140_positive_14	mild	SRSF6	-1.4534
C168_positive_17	mild	SRSF6	-1.51594
C137_positive_9	mild	SRSF6	-0.145979
C169_negative	negative	SRSF6	-0.428353
C139_positive_11	mild	SRSF6	-0.0623814
C138_positive_12	moderate	SRSF6	0.723407
C187_positive_19	mild	SRSF6	-0.0727954
C108_positive_7	moderate	SRSF6	0.428353
C147_positive_14	critical	SRSF6	-0.114542
C187_positive_16	mild	SRSF6	0.581918
C190_positive_9	mild	SRSF6	-0.960532
C169_positive_10	mild	SRSF6	-1.02869
C146_negative	negative	SRSF6	-0.696668
C33_positive_4	mild	SRSF6	0.0623814
C33_positive_7	severe	SRSF6	1.34299
C108_positive_12	severe	SRSF6	1.7056
C170_positive_14	mild	SRSF6	-0.994032
C170_positive_16	mild	SRSF6	-1.2029
C147_positive_8	severe	SRSF6	0.219954
C139_positive_22	severe	SRSF6	0.91221
C147_positive_11	critical	SRSF6	0.360953
C168_positive_10	mild	SRSF6	-1.48394
C101_positive_16	moderate	SRSF6	1.58506
C146_positive_7	moderate	SRSF6	-0.86593
C146_positive_5	mild	SRSF6	-1.01121
C58_positive_9	mild	SRSF6	-0.295155
C141_positive_9	severe	SRSF6	-0.0519742
C168_positive_14	mild	SRSF6	-0.821434
C139_negative	negative	SRSF6	-0.509556
C169_positive_12	mild	SRSF6	-1.31782
C187_positive_5	mild	SRSF6	-0.569655
C137_positive_12	mild	SRSF6	1.01121
C141_positive_20	moderate	SRSF6	0.405685
C139_positive_15	mild	SRSF6	0.619251
C147_positive_16	critical	SRSF6	1.75189
C147_negative	negative	SRSF6	0.306025
C140_negative	negative	SRSF6	0.104089
C141_negative	negative	SRSF6	0.451244
C137_positive_2	mild	SRSF6	-2.16941
C101_positive_14	severe	SRSF6	1.16111
C138_positive_10	moderate	SRSF6	0.322399
C108_positive_2	moderate	SRSF6	-0.273517
C168_positive_12	mild	SRSF6	-0.394429
C145_positive_2	mild	SRSF6	0.533363
C101_positive_11	moderate	SRSF6	0.881147
C187_positive_9	mild	SRSF6	-0.209322
C169_positive_17	mild	SRSF6	-0.94418
C137_positive_16	mild	SRSF6	-0.657467
C187_negative	negative	SRSF6	-0.486034
C58_positive_2	mild	SRSF6	-0.881147
C58_positive_15	mild	SRSF6	-0.497761
C108_positive_16	severe	SRSF6	1.4534
C140_positive_10	mild	SRSF6	-1.2469
C170_positive_7	mild	SRSF6	-1.75189
C101_negative	negative	SRSF6	-0.89657
C140_positive_5	mild	SRSF6	-0.778508
C168_negative	negative	SRSF6	-1.62265
C137_positive_5	mild	SRSF6	-1.42415
C140_positive_17	mild	SRSF6	-1.98963
C145_positive_18	moderate	SRSF6	0.416992
C190_positive_7	mild	SRSF6	-0.683485
C146_positive_3	mild	SRSF6	-1.7056
C101_positive_9	severe	SRSF6	0.644624
C145_positive_7	severe	SRSF6	0.792654
C33_positive_16	critical	SRSF6	0.33886
C190_positive_5	mild	SRSF6	-1.80227
C33_positive_14	critical	SRSF6	1.26983
C101_positive_4	severe	SRSF6	0.230612
C141_positive_15	moderate	SRSF6	0.383223
C141_positive_7	moderate	SRSF6	-0.619251
C137_negative	negative	SRSF6	-0.581918
C138_positive_17	mild	SRSF6	0.273517
C190_positive_2	mild	SRSF6	-0.806961
C138_positive_14	moderate	SRSF6	0.16175
C147_positive_7	severe	SRSF6	1.42415
C187_positive_7	mild	SRSF6	-0.188127
C58_positive_12	mild	SRSF6	-0.736971
C58_positive_7	mild	SRSF6	-0.59427
C58_negative	negative	SRSF6	0.198713
C139_positive_8	mild	SRSF6	-1.12126
C137_positive_14	mild	SRSF6	0.0103904
C187_positive_12	mild	SRSF6	0.474374
C141_positive_13	moderate	SRSF6	0.0727954
C190_negative	negative	SRSF6	-0.177562
C33_positive_11	critical	SRSF6	0.631886
C140_positive_12	mild	SRSF6	-2.2945
C141_positive_17	moderate	SRSF6	0.349885
C168_positive_4	mild	SRSF6	-1.36905
C108_positive_9	moderate	SRSF6	0.94418
C145_positive_9	severe	SRSF6	0.670419
C146_positive_14	severe	SRSF6	0.683485
C138_positive_19	mild	SRSF6	-0.0207818
C190_positive_12	mild	SRSF6	-1.15098
C138_negative	negative	SRSF6	0.252006
C146_positive_10	moderate	SRSF6	0.188127
C101_positive_6	severe	SRSF6	-0.0415726
C190_positive_14	mild	SRSF6	-1.08312
C170_positive_4	mild	SRSF6	-2.47106
C140_positive_7	mild	SRSF6	-1.34299
C170_positive_11	mild	SRSF6	-0.527383
C108_negative	negative	SRSF6	-1.26983
C146_positive_18	moderate	SRSF7	0.405685
C169_positive_4	mild	SRSF7	0.0415726
C139_positive_25	severe	SRSF7	1.91949
C147_positive_2	mild	SRSF7	-0.619251
C169_positive_7	mild	SRSF7	-0.474374
C145_positive_11	moderate	SRSF7	0.619251
C33_negative	negative	SRSF7	-1.04649
C138_positive_7	moderate	SRSF7	-0.416992
C170_positive_9	mild	SRSF7	-0.241295
C168_positive_7	mild	SRSF7	-1.12126
C139_positive_13	mild	SRSF7	0.451244
C33_positive_2	mild	SRSF7	-0.252006
C108_positive_5	moderate	SRSF7	-0.156489
C145_positive_14	moderate	SRSF7	-0.198713
C145_negative	negative	SRSF7	0.145979
C58_positive_5	mild	SRSF7	0.372065
C101_positive_18	severe	SRSF7	1.29345
C140_positive_14	mild	SRSF7	-0.881147
C168_positive_17	mild	SRSF7	-1.02869
C137_positive_9	mild	SRSF7	-0.0727954
C169_negative	negative	SRSF7	-0.521422
C139_positive_11	mild	SRSF7	-0.462778
C138_positive_12	moderate	SRSF7	0.91221
C187_positive_19	mild	SRSF7	0.428353
C108_positive_7	moderate	SRSF7	0.670419
C147_positive_14	critical	SRSF7	-0.606713
C187_positive_16	mild	SRSF7	0.59427
C190_positive_9	mild	SRSF7	-1.2246
C169_positive_10	mild	SRSF7	-0.806961
C146_negative	negative	SRSF7	-1.06462
C33_positive_4	mild	SRSF7	0.33886
C33_positive_7	severe	SRSF7	1.16111
C108_positive_12	severe	SRSF7	1.80227
C170_positive_14	mild	SRSF7	-0.994032
C170_positive_16	mild	SRSF7	-0.750673
C147_positive_8	severe	SRSF7	0.114542
C139_positive_22	severe	SRSF7	0.778508
C147_positive_11	critical	SRSF7	-0.125007
C168_positive_10	mild	SRSF7	-1.7056
C101_positive_16	moderate	SRSF7	0.928077
C146_positive_7	moderate	SRSF7	-1.54958
C146_positive_5	mild	SRSF7	-0.960532
C58_positive_9	mild	SRSF7	-0.349885
C141_positive_9	severe	SRSF7	0.360953
C168_positive_14	mild	SRSF7	-0.723407
C139_negative	negative	SRSF7	-0.850911
C169_positive_12	mild	SRSF7	-1.18175
C187_positive_5	mild	SRSF7	0.0727954
C137_positive_12	mild	SRSF7	1.02869
C141_positive_20	moderate	SRSF7	0.480196
C139_positive_15	mild	SRSF7	0.557476
C147_positive_16	critical	SRSF7	1.4534
C147_negative	negative	SRSF7	-0.104089
C140_negative	negative	SRSF7	-0.230612
C141_negative	negative	SRSF7	0.497761
C137_positive_2	mild	SRSF7	-2.2945
C101_positive_14	severe	SRSF7	0.696668
C138_positive_10	moderate	SRSF7	0.0936482
C108_positive_2	moderate	SRSF7	-0.167016
C168_positive_12	mild	SRSF7	-0.209322
C145_positive_2	mild	SRSF7	0.0103904
C101_positive_11	moderate	SRSF7	0.723407
C187_positive_9	mild	SRSF7	0.284319
C169_positive_17	mild	SRSF7	-0.670419
C137_positive_16	mild	SRSF7	-0.273517
C187_negative	negative	SRSF7	-0.295155
C58_positive_2	mild	SRSF7	-0.581918
C58_positive_15	mild	SRSF7	-0.219954
C108_positive_16	severe	SRSF7	1.54958
C140_positive_10	mild	SRSF7	-0.657467
C170_positive_7	mild	SRSF7	-1.08312
C101_negative	negative	SRSF7	-1.34299
C140_positive_5	mild	SRSF7	-0.977145
C168_negative	negative	SRSF7	-1.62265
C137_positive_5	mild	SRSF7	-0.91221
C140_positive_17	mild	SRSF7	-1.42415
C145_positive_18	moderate	SRSF7	0.606713
C190_positive_7	mild	SRSF7	-1.14096
C146_positive_3	mild	SRSF7	-1.51594
C101_positive_9	severe	SRSF7	0.644624
C145_positive_7	severe	SRSF7	0.581918
C33_positive_16	critical	SRSF7	0.230612
C190_positive_5	mild	SRSF7	-1.6627
C33_positive_14	critical	SRSF7	0.94418
C101_positive_4	severe	SRSF7	0.177562
C141_positive_15	moderate	SRSF7	0.349885
C141_positive_7	moderate	SRSF7	-0.533363
C137_negative	negative	SRSF7	-0.569655
C138_positive_17	mild	SRSF7	0.657467
C190_positive_2	mild	SRSF7	-1.01121
C138_positive_14	moderate	SRSF7	0.295155
C147_positive_7	severe	SRSF7	1.7056
C187_positive_7	mild	SRSF7	0.533363
C58_positive_12	mild	SRSF7	-0.405685
C58_positive_7	mild	SRSF7	-0.683485
C58_negative	negative	SRSF7	0.316932
C139_positive_8	mild	SRSF7	-1.58506
C137_positive_14	mild	SRSF7	0.198713
C187_positive_12	mild	SRSF7	1.12126
C141_positive_13	moderate	SRSF7	0.416992
C190_negative	negative	SRSF7	-0.135486
C33_positive_11	critical	SRSF7	0.209322
C140_positive_12	mild	SRSF7	-1.85769
C141_positive_17	moderate	SRSF7	0.394429
C168_positive_4	mild	SRSF7	-1.39607
C108_positive_9	moderate	SRSF7	1.48394
C145_positive_9	severe	SRSF7	0.631886
C146_positive_14	severe	SRSF7	0.750673
C138_positive_19	mild	SRSF7	-0.383223
C190_positive_12	mild	SRSF7	-0.94418
C138_negative	negative	SRSF7	0.241295
C146_positive_10	moderate	SRSF7	0.167016
C101_positive_6	severe	SRSF7	0.104089
C190_positive_14	mild	SRSF7	-1.2029
C170_positive_4	mild	SRSF7	-1.4534
C140_positive_7	mild	SRSF7	-0.696668
C170_positive_11	mild	SRSF7	-0.0936482
C108_negative	negative	SRSF7	-0.86593
C146_positive_18	moderate	PUF60	0.557476
C169_positive_4	mild	PUF60	-0.0936482
C139_positive_25	severe	PUF60	1.08312
C147_positive_2	mild	PUF60	-0.723407
C169_positive_7	mild	PUF60	-0.683485
C145_positive_11	moderate	PUF60	0.156489
C33_negative	negative	PUF60	-0.177562
C138_positive_7	moderate	PUF60	0.252006
C170_positive_9	mild	PUF60	-0.252006
C168_positive_7	mild	PUF60	-1.01121
C139_positive_13	mild	PUF60	0.644624
C33_positive_2	mild	PUF60	-0.0103904
C108_positive_5	moderate	PUF60	0.0936482
C145_positive_14	moderate	PUF60	-0.428353
C145_negative	negative	PUF60	-0.696668
C58_positive_5	mild	PUF60	0.428353
C101_positive_18	severe	PUF60	0.135486
C140_positive_14	mild	PUF60	-1.2469
C168_positive_17	mild	PUF60	-0.94418
C137_positive_9	mild	PUF60	0.230612
C169_negative	negative	PUF60	-0.462778
C139_positive_11	mild	PUF60	0.316932
C138_positive_12	moderate	PUF60	0.59427
C187_positive_19	mild	PUF60	-0.881147
C108_positive_7	moderate	PUF60	0.86593
C147_positive_14	critical	PUF60	1.2246
C187_positive_16	mild	PUF60	0.474374
C190_positive_9	mild	PUF60	-0.59427
C169_positive_10	mild	PUF60	-0.778508
C146_negative	negative	PUF60	-1.6627
C33_positive_4	mild	PUF60	0.521422
C33_positive_7	severe	PUF60	1.10199
C108_positive_12	severe	PUF60	2.2945
C170_positive_14	mild	PUF60	-0.327876
C170_positive_16	mild	PUF60	-1.16111
C147_positive_8	severe	PUF60	0.295155
C139_positive_22	severe	PUF60	1.12126
C147_positive_11	critical	PUF60	1.04649
C168_positive_10	mild	PUF60	-0.557476
C101_positive_16	moderate	PUF60	0.736971
C146_positive_7	moderate	PUF60	-0.509556
C146_positive_5	mild	PUF60	-0.86593
C58_positive_9	mild	PUF60	-0.709974
C141_positive_9	severe	PUF60	0.416992
C168_positive_14	mild	PUF60	-0.533363
C139_negative	negative	PUF60	-0.360953
C169_positive_12	mild	PUF60	-0.994032
C187_positive_5	mild	PUF60	-0.89657
C137_positive_12	mild	PUF60	0.994032
C141_positive_20	moderate	PUF60	0.177562
C139_positive_15	mild	PUF60	0.89657
C147_positive_16	critical	PUF60	1.06462
C147_negative	negative	PUF60	-0.928077
C140_negative	negative	PUF60	0.0623814
C141_negative	negative	PUF60	0.262746
C137_positive_2	mild	PUF60	-2.79554
C101_positive_14	severe	PUF60	0.451244
C138_positive_10	moderate	PUF60	0.241295
C108_positive_2	moderate	PUF60	-0.198713
C168_positive_12	mild	PUF60	-0.209322
C145_positive_2	mild	PUF60	-0.581918
C101_positive_11	moderate	PUF60	0.977145
C187_positive_9	mild	PUF60	-0.188127
C169_positive_17	mild	PUF60	-2.16941
C137_positive_16	mild	PUF60	-0.619251
C187_negative	negative	PUF60	-1.31782
C58_positive_2	mild	PUF60	-1.26983
C58_positive_15	mild	PUF60	-0.977145
C108_positive_16	severe	PUF60	1.75189
C140_positive_10	mild	PUF60	-1.18175
C170_positive_7	mild	PUF60	-1.02869
C101_negative	negative	PUF60	-1.62265
C140_positive_5	mild	PUF60	-0.960532
C168_negative	negative	PUF60	-0.750673
C137_positive_5	mild	PUF60	-1.12126
C140_positive_17	mild	PUF60	-2.07118
C145_positive_18	moderate	PUF60	-0.792654
C190_positive_7	mild	PUF60	-0.394429
C146_positive_3	mild	PUF60	-1.75189
C101_positive_9	severe	PUF60	1.51594
C145_positive_7	severe	PUF60	0.619251
C33_positive_16	critical	PUF60	1.36905
C190_positive_5	mild	PUF60	-1.08312
C33_positive_14	critical	PUF60	1.91949
C101_positive_4	severe	PUF60	0.696668
C141_positive_15	moderate	PUF60	0.792654
C141_positive_7	moderate	PUF60	0.0727954
C137_negative	negative	PUF60	-0.821434
C138_positive_17	mild	PUF60	0.533363
C190_positive_2	mild	PUF60	-0.91221
C138_positive_14	moderate	PUF60	0.670419
C147_positive_7	severe	PUF60	0.94418
C187_positive_7	mild	PUF60	-0.521422
C58_positive_12	mild	PUF60	-0.850911
C58_positive_7	mild	PUF60	-0.156489
C58_negative	negative	PUF60	0.188127
C139_positive_8	mild	PUF60	-0.167016
C137_positive_14	mild	PUF60	-0.306025
C187_positive_12	mild	PUF60	0.509556
C141_positive_13	moderate	PUF60	0.836082
C190_negative	negative	PUF60	-0.145979
C33_positive_11	critical	PUF60	0.43977
C140_positive_12	mild	PUF60	-1.06462
C141_positive_17	moderate	PUF60	0.581918
C168_positive_4	mild	PUF60	-0.295155
C108_positive_9	moderate	PUF60	1.31782
C145_positive_9	severe	PUF60	0.778508
C146_positive_14	severe	PUF60	1.01121
C138_positive_19	mild	PUF60	0.349885
C190_positive_12	mild	PUF60	-0.670419
C138_negative	negative	PUF60	-0.125007
C146_positive_10	moderate	PUF60	0.0519742
C101_positive_6	severe	PUF60	0.709974
C190_positive_14	mild	PUF60	-0.736971
C170_positive_4	mild	PUF60	-1.36905
C140_positive_7	mild	PUF60	-0.631886
C170_positive_11	mild	PUF60	0.0207818
C108_negative	negative	PUF60	-1.04649
C146_positive_18	moderate	CBFB	0.696668
C169_positive_4	mild	CBFB	-0.0832173
C139_positive_25	severe	CBFB	1.85769
C147_positive_2	mild	CBFB	0.241295
C169_positive_7	mild	CBFB	-0.0207818
C145_positive_11	moderate	CBFB	0.683485
C33_negative	negative	CBFB	-0.619251
C138_positive_7	moderate	CBFB	0.960532
C170_positive_9	mild	CBFB	0.284319
C168_positive_7	mild	CBFB	-0.709974
C139_positive_13	mild	CBFB	1.39607
C33_positive_2	mild	CBFB	0.619251
C108_positive_5	moderate	CBFB	0.709974
C145_positive_14	moderate	CBFB	-0.0415726
C145_negative	negative	CBFB	-1.31782
C58_positive_5	mild	CBFB	-0.383223
C101_positive_18	severe	CBFB	0.209322
C140_positive_14	mild	CBFB	0.383223
C168_positive_17	mild	CBFB	-0.241295
C137_positive_9	mild	CBFB	0.89657
C169_negative	negative	CBFB	-1.36905
C139_positive_11	mild	CBFB	0.764516
C138_positive_12	moderate	CBFB	1.2469
C187_positive_19	mild	CBFB	0.94418
C108_positive_7	moderate	CBFB	0.977145
C147_positive_14	critical	CBFB	-1.6627
C187_positive_16	mild	CBFB	-0.569655
C190_positive_9	mild	CBFB	-0.474374
C169_positive_10	mild	CBFB	-0.16175
C146_negative	negative	CBFB	-2.16941
C33_positive_4	mild	CBFB	0.994032
C33_positive_7	severe	CBFB	1.62265
C108_positive_12	severe	CBFB	2.16941
C170_positive_14	mild	CBFB	0.0832173
C170_positive_16	mild	CBFB	0.0207818
C147_positive_8	severe	CBFB	0.509556
C139_positive_22	severe	CBFB	0.778508
C147_positive_11	critical	CBFB	-0.821434
C168_positive_10	mild	CBFB	-0.690062
C101_positive_16	moderate	CBFB	0.581918
C146_positive_7	moderate	CBFB	0.0936482
C146_positive_5	mild	CBFB	-0.145979
C58_positive_9	mild	CBFB	0.188127
C141_positive_9	severe	CBFB	0.54538
C168_positive_14	mild	CBFB	-0.114542
C139_negative	negative	CBFB	-1.34299
C169_positive_12	mild	CBFB	-0.0936482
C187_positive_5	mild	CBFB	0.252006
C137_positive_12	mild	CBFB	1.02869
C141_positive_20	moderate	CBFB	-0.262746
C139_positive_15	mild	CBFB	1.26983
C147_positive_16	critical	CBFB	0.306025
C147_negative	negative	CBFB	-0.497761
C140_negative	negative	CBFB	-1.12126
C141_negative	negative	CBFB	-0.372065
C137_positive_2	mild	CBFB	0.316932
C101_positive_14	severe	CBFB	0.736971
C138_positive_10	moderate	CBFB	1.01121
C108_positive_2	moderate	CBFB	0.33886
C168_positive_12	mild	CBFB	-0.360953
C145_positive_2	mild	CBFB	-0.557476
C101_positive_11	moderate	CBFB	0.631886
C187_positive_9	mild	CBFB	0.91221
C169_positive_17	mild	CBFB	0.198713
C137_positive_16	mild	CBFB	0.0311756
C187_negative	negative	CBFB	-0.486034
C58_positive_2	mild	CBFB	-0.230612
C58_positive_15	mild	CBFB	0
C108_positive_16	severe	CBFB	1.42415
C140_positive_10	mild	CBFB	0.394429
C170_positive_7	mild	CBFB	-0.209322
C101_negative	negative	CBFB	-1.85769
C140_positive_5	mild	CBFB	0.836082
C168_negative	negative	CBFB	-1.91949
C137_positive_5	mild	CBFB	0.451244
C140_positive_17	mild	CBFB	0.657467
C145_positive_18	moderate	CBFB	0.145979
C190_positive_7	mild	CBFB	-0.405685
C146_positive_3	mild	CBFB	-0.177562
C101_positive_9	severe	CBFB	1.04649
C145_positive_7	severe	CBFB	0.557476
C33_positive_16	critical	CBFB	0.125007
C190_positive_5	mild	CBFB	-0.994032
C33_positive_14	critical	CBFB	-0.316932
C101_positive_4	severe	CBFB	0.521422
C141_positive_15	moderate	CBFB	-0.295155
C141_positive_7	moderate	CBFB	0.156489
C137_negative	negative	CBFB	-1.16111
C138_positive_17	mild	CBFB	0.806961
C190_positive_2	mild	CBFB	-0.581918
C138_positive_14	moderate	CBFB	1.06462
C147_positive_7	severe	CBFB	1.75189
C187_positive_7	mild	CBFB	0.59427
C58_positive_12	mild	CBFB	0.0415726
C58_positive_7	mild	CBFB	-0.135486
C58_negative	negative	CBFB	0.349885
C139_positive_8	mild	CBFB	0.0519742
C137_positive_14	mild	CBFB	0.428353
C187_positive_12	mild	CBFB	1.29345
C141_positive_13	moderate	CBFB	0.723407
C190_negative	negative	CBFB	-0.416992
C33_positive_11	critical	CBFB	-1.18175
C140_positive_12	mild	CBFB	0.462778
C141_positive_17	moderate	CBFB	0.262746
C168_positive_4	mild	CBFB	-1.62265
C108_positive_9	moderate	CBFB	1.80227
C145_positive_9	severe	CBFB	0.670419
C146_positive_14	severe	CBFB	1.12126
C138_positive_19	mild	CBFB	0.644624
C190_positive_12	mild	CBFB	-0.509556
C138_negative	negative	CBFB	-0.284319
C146_positive_10	moderate	CBFB	0.486034
C101_positive_6	severe	CBFB	0.273517
C190_positive_14	mild	CBFB	-0.54538
C170_positive_4	mild	CBFB	-0.104089
C140_positive_7	mild	CBFB	0.327876
C170_positive_11	mild	CBFB	0.219954
C108_negative	negative	CBFB	-1.80227
C146_positive_18	moderate	H2BC21	0.806961
C169_positive_4	mild	H2BC21	-0.91221
C139_positive_25	severe	H2BC21	1.06462
C147_positive_2	mild	H2BC21	-0.360953
C169_positive_7	mild	H2BC21	0.994032
C145_positive_11	moderate	H2BC21	-1.91949
C33_negative	negative	H2BC21	-0.644624
C138_positive_7	moderate	H2BC21	-0.0727954
C170_positive_9	mild	H2BC21	-0.33886
C168_positive_7	mild	H2BC21	-1.6627
C139_positive_13	mild	H2BC21	0.836082
C33_positive_2	mild	H2BC21	0.145979
C108_positive_5	moderate	H2BC21	1.18175
C145_positive_14	moderate	H2BC21	0.91221
C145_negative	negative	H2BC21	-0.569655
C58_positive_5	mild	H2BC21	2.47106
C101_positive_18	severe	H2BC21	0.750673
C140_positive_14	mild	H2BC21	-1.4534
C168_positive_17	mild	H2BC21	-0.59427
C137_positive_9	mild	H2BC21	0.0727954
C169_negative	negative	H2BC21	-1.2246
C139_positive_11	mild	H2BC21	0.557476
C138_positive_12	moderate	H2BC21	-0.241295
C187_positive_19	mild	H2BC21	0.262746
C108_positive_7	moderate	H2BC21	0.416992
C147_positive_14	critical	H2BC21	2.16941
C187_positive_16	mild	H2BC21	1.48394
C190_positive_9	mild	H2BC21	0.474374
C169_positive_10	mild	H2BC21	0.657467
C146_negative	negative	H2BC21	-0.394429
C33_positive_4	mild	H2BC21	1.26983
C33_positive_7	severe	H2BC21	-0.0311756
C108_positive_12	severe	H2BC21	0.94418
C170_positive_14	mild	H2BC21	0.188127
C170_positive_16	mild	H2BC21	-0.273517
C147_positive_8	severe	H2BC21	-0.230612
C139_positive_22	severe	H2BC21	1.62265
C147_positive_11	critical	H2BC21	2.2945
C168_positive_10	mild	H2BC21	-0.383223
C101_positive_16	moderate	H2BC21	1.80227
C146_positive_7	moderate	H2BC21	-0.135486
C146_positive_5	mild	H2BC21	-0.316932
C58_positive_9	mild	H2BC21	0.0936482
C141_positive_9	severe	H2BC21	0.372065
C168_positive_14	mild	H2BC21	-0.198713
C139_negative	negative	H2BC21	-0.349885
C169_positive_12	mild	H2BC21	-0.405685
C187_positive_5	mild	H2BC21	0.606713
C137_positive_12	mild	H2BC21	0
C141_positive_20	moderate	H2BC21	1.2246
C139_positive_15	mild	H2BC21	1.58506
C147_positive_16	critical	H2BC21	2.79554
C147_negative	negative	H2BC21	-0.836082
C140_negative	negative	H2BC21	-0.683485
C141_negative	negative	H2BC21	0.0623814
C137_positive_2	mild	H2BC21	0.54538
C101_positive_14	severe	H2BC21	0.43977
C138_positive_10	moderate	H2BC21	-0.619251
C108_positive_2	moderate	H2BC21	-0.86593
C168_positive_12	mild	H2BC21	-0.850911
C145_positive_2	mild	H2BC21	-0.295155
C101_positive_11	moderate	H2BC21	0.736971
C187_positive_9	mild	H2BC21	1.54958
C169_positive_17	mild	H2BC21	-1.36905
C137_positive_16	mild	H2BC21	-0.145979
C187_negative	negative	H2BC21	-0.696668
C58_positive_2	mild	H2BC21	0.764516
C58_positive_15	mild	H2BC21	-0.167016
C108_positive_16	severe	H2BC21	1.42415
C140_positive_10	mild	H2BC21	-1.85769
C170_positive_7	mild	H2BC21	1.01121
C101_negative	negative	H2BC21	-1.39607
C140_positive_5	mild	H2BC21	-2.16941
C168_negative	negative	H2BC21	-1.48394
C137_positive_5	mild	H2BC21	-0.881147
C140_positive_17	mild	H2BC21	-1.58506
C145_positive_18	moderate	H2BC21	-0.0623814
C190_positive_7	mild	H2BC21	0.619251
C146_positive_3	mild	H2BC21	-1.75189
C101_positive_9	severe	H2BC21	0.451244
C145_positive_7	severe	H2BC21	0.383223
C33_positive_16	critical	H2BC21	2.07118
C190_positive_5	mild	H2BC21	-0.0936482
C33_positive_14	critical	H2BC21	1.91949
C101_positive_4	severe	H2BC21	0.241295
C141_positive_15	moderate	H2BC21	1.34299
C141_positive_7	moderate	H2BC21	-0.960532
C137_negative	negative	H2BC21	-1.2029
C138_positive_17	mild	H2BC21	0.644624
C190_positive_2	mild	H2BC21	-0.54538
C138_positive_14	moderate	H2BC21	0.219954
C147_positive_7	severe	H2BC21	0.821434
C187_positive_7	mild	H2BC21	0.533363
C58_positive_12	mild	H2BC21	-0.262746
C58_positive_7	mild	H2BC21	0.135486
C58_negative	negative	H2BC21	0.177562
C139_positive_8	mild	H2BC21	0.569655
C137_positive_14	mild	H2BC21	-0.670419
C187_positive_12	mild	H2BC21	1.51594
C141_positive_13	moderate	H2BC21	0.230612
C190_negative	negative	H2BC21	-1.7056
C33_positive_11	critical	H2BC21	0.778508
C140_positive_12	mild	H2BC21	-0.252006
C141_positive_17	moderate	H2BC21	0.0415726
C168_positive_4	mild	H2BC21	-0.994032
C108_positive_9	moderate	H2BC21	0.723407
C145_positive_9	severe	H2BC21	0.696668
C146_positive_14	severe	H2BC21	1.2029
C138_positive_19	mild	H2BC21	1.2469
C190_positive_12	mild	H2BC21	0.125007
C138_negative	negative	H2BC21	1.16111
C146_positive_10	moderate	H2BC21	0.114542
C101_positive_6	severe	H2BC21	0.284319
C190_positive_14	mild	H2BC21	0.428353
C170_positive_4	mild	H2BC21	-0.209322
C140_positive_7	mild	H2BC21	-1.62265
C170_positive_11	mild	H2BC21	-0.327876
C108_negative	negative	H2BC21	-0.43977
C146_positive_18	moderate	DPY30	1.02869
C169_positive_4	mild	DPY30	-1.4534
C139_positive_25	severe	DPY30	1.16111
C147_positive_2	mild	DPY30	1.12126
C169_positive_7	mild	DPY30	-0.497761
C145_positive_11	moderate	DPY30	0.486034
C33_negative	negative	DPY30	-1.42415
C138_positive_7	moderate	DPY30	0.394429
C170_positive_9	mild	DPY30	0.306025
C168_positive_7	mild	DPY30	-0.273517
C139_positive_13	mild	DPY30	0.33886
C33_positive_2	mild	DPY30	-0.0311756
C108_positive_5	moderate	DPY30	0.0311756
C145_positive_14	moderate	DPY30	0.273517
C145_negative	negative	DPY30	-1.58506
C58_positive_5	mild	DPY30	-1.2029
C101_positive_18	severe	DPY30	1.34299
C140_positive_14	mild	DPY30	0.451244
C168_positive_17	mild	DPY30	-0.0936482
C137_positive_9	mild	DPY30	-0.0832173
C169_negative	negative	DPY30	-2.79554
C139_positive_11	mild	DPY30	-0.0519742
C138_positive_12	moderate	DPY30	0.881147
C187_positive_19	mild	DPY30	0.59427
C108_positive_7	moderate	DPY30	0.167016
C147_positive_14	critical	DPY30	2.79554
C187_positive_16	mild	DPY30	-0.135486
C190_positive_9	mild	DPY30	-0.219954
C169_positive_10	mild	DPY30	-0.619251
C146_negative	negative	DPY30	-1.62265
C33_positive_4	mild	DPY30	0.327876
C33_positive_7	severe	DPY30	1.48394
C108_positive_12	severe	DPY30	1.58506
C170_positive_14	mild	DPY30	0
C170_positive_16	mild	DPY30	0.383223
C147_positive_8	severe	DPY30	1.29345
C139_positive_22	severe	DPY30	0.474374
C147_positive_11	critical	DPY30	2.16941
C168_positive_10	mild	DPY30	-0.54538
C101_positive_16	moderate	DPY30	1.42415
C146_positive_7	moderate	DPY30	-0.960532
C146_positive_5	mild	DPY30	-0.284319
C58_positive_9	mild	DPY30	-0.360953
C141_positive_9	severe	DPY30	0.188127
C168_positive_14	mild	DPY30	0.0623814
C139_negative	negative	DPY30	-1.48394
C169_positive_12	mild	DPY30	-2.2945
C187_positive_5	mild	DPY30	-0.43977
C137_positive_12	mild	DPY30	0.619251
C141_positive_20	moderate	DPY30	0.709974
C139_positive_15	mild	DPY30	0.509556
C147_positive_16	critical	DPY30	1.80227
C147_negative	negative	DPY30	1.62265
C140_negative	negative	DPY30	-0.198713
C141_negative	negative	DPY30	-0.657467
C137_positive_2	mild	DPY30	-0.428353
C101_positive_14	severe	DPY30	1.08312
C138_positive_10	moderate	DPY30	0.557476
C108_positive_2	moderate	DPY30	-0.394429
C168_positive_12	mild	DPY30	0.0936482
C145_positive_2	mild	DPY30	-1.04649
C101_positive_11	moderate	DPY30	1.31782
C187_positive_9	mild	DPY30	0.284319
C169_positive_17	mild	DPY30	-0.606713
C137_positive_16	mild	DPY30	-0.631886
C187_negative	negative	DPY30	-0.994032
C58_positive_2	mild	DPY30	-1.06462
C58_positive_15	mild	DPY30	-0.316932
C108_positive_16	severe	DPY30	2.47106
C140_positive_10	mild	DPY30	0.316932
C170_positive_7	mild	DPY30	-0.0727954
C101_negative	negative	DPY30	-1.6627
C140_positive_5	mild	DPY30	0.0727954
C168_negative	negative	DPY30	-2.16941
C137_positive_5	mild	DPY30	-0.327876
C140_positive_17	mild	DPY30	0.372065
C145_positive_18	moderate	DPY30	0.125007
C190_positive_7	mild	DPY30	-0.416992
C146_positive_3	mild	DPY30	-0.533363
C101_positive_9	severe	DPY30	1.2029
C145_positive_7	severe	DPY30	0.0207818
C33_positive_16	critical	DPY30	1.06462
C190_positive_5	mild	DPY30	-1.10199
C33_positive_14	critical	DPY30	1.75189
C101_positive_4	severe	DPY30	0.428353
C141_positive_15	moderate	DPY30	0.349885
C141_positive_7	moderate	DPY30	-0.252006
C137_negative	negative	DPY30	-1.2246
C138_positive_17	mild	DPY30	1.18175
C190_positive_2	mild	DPY30	-0.451244
C138_positive_14	moderate	DPY30	0.89657
C147_positive_7	severe	DPY30	1.98963
C187_positive_7	mild	DPY30	-0.0415726
C58_positive_12	mild	DPY30	-0.230612
C58_positive_7	mild	DPY30	-0.723407
C58_negative	negative	DPY30	0.104089
C139_positive_8	mild	DPY30	-0.486034
C137_positive_14	mild	DPY30	0.644624
C187_positive_12	mild	DPY30	0.569655
C141_positive_13	moderate	DPY30	0.821434
C190_negative	negative	DPY30	-0.145979
C33_positive_11	critical	DPY30	1.7056
C140_positive_12	mild	DPY30	0.462778
C141_positive_17	moderate	DPY30	0.960532
C168_positive_4	mild	DPY30	-1.51594
C108_positive_9	moderate	DPY30	0.928077
C145_positive_9	severe	DPY30	0.497761
C146_positive_14	severe	DPY30	0.606713
C138_positive_19	mild	DPY30	0.850911
C190_positive_12	mild	DPY30	-0.209322
C138_negative	negative	DPY30	-0.521422
C146_positive_10	moderate	DPY30	0.43977
C101_positive_6	severe	DPY30	0.723407
C190_positive_14	mild	DPY30	-0.167016
C170_positive_4	mild	DPY30	0.0519742
C140_positive_7	mild	DPY30	0.405685
C170_positive_11	mild	DPY30	0.581918
C108_negative	negative	DPY30	-1.54958
C146_positive_18	moderate	H2BC21	0.644624
C169_positive_4	mild	H2BC21	-0.960532
C139_positive_25	severe	H2BC21	1.2029
C147_positive_2	mild	H2BC21	-0.104089
C169_positive_7	mild	H2BC21	0.994032
C145_positive_11	moderate	H2BC21	-1.08312
C33_negative	negative	H2BC21	-1.10199
C138_positive_7	moderate	H2BC21	0.0832173
C170_positive_9	mild	H2BC21	-0.135486
C168_positive_7	mild	H2BC21	-1.14096
C139_positive_13	mild	H2BC21	0.928077
C33_positive_2	mild	H2BC21	0.262746
C108_positive_5	moderate	H2BC21	1.14096
C145_positive_14	moderate	H2BC21	1.08312
C145_negative	negative	H2BC21	-0.619251
C58_positive_5	mild	H2BC21	2.16941
C101_positive_18	severe	H2BC21	0.94418
C140_positive_14	mild	H2BC21	-0.657467
C168_positive_17	mild	H2BC21	-0.557476
C137_positive_9	mild	H2BC21	0.114542
C169_negative	negative	H2BC21	-1.26983
C139_positive_11	mild	H2BC21	0.764516
C138_positive_12	moderate	H2BC21	-0.0936482
C187_positive_19	mild	H2BC21	0.557476
C108_positive_7	moderate	H2BC21	0.521422
C147_positive_14	critical	H2BC21	2.79554
C187_positive_16	mild	H2BC21	1.26983
C190_positive_9	mild	H2BC21	0.750673
C169_positive_10	mild	H2BC21	0.349885
C146_negative	negative	H2BC21	-0.360953
C33_positive_4	mild	H2BC21	1.62265
C33_positive_7	severe	H2BC21	-0.125007
C108_positive_12	severe	H2BC21	0.778508
C170_positive_14	mild	H2BC21	0.125007
C170_positive_16	mild	H2BC21	-0.0727954
C147_positive_8	severe	H2BC21	-0.306025
C139_positive_22	severe	H2BC21	1.39607
C147_positive_11	critical	H2BC21	1.6627
C168_positive_10	mild	H2BC21	-0.474374
C101_positive_16	moderate	H2BC21	1.7056
C146_positive_7	moderate	H2BC21	-0.521422
C146_positive_5	mild	H2BC21	-0.198713
C58_positive_9	mild	H2BC21	-0.0519742
C141_positive_9	severe	H2BC21	0.284319
C168_positive_14	mild	H2BC21	-0.145979
C139_negative	negative	H2BC21	-0.533363
C169_positive_12	mild	H2BC21	-0.850911
C187_positive_5	mild	H2BC21	0.606713
C137_positive_12	mild	H2BC21	0.0415726
C141_positive_20	moderate	H2BC21	1.2246
C139_positive_15	mild	H2BC21	1.31782
C147_positive_16	critical	H2BC21	1.85769
C147_negative	negative	H2BC21	-1.12126
C140_negative	negative	H2BC21	-1.01121
C141_negative	negative	H2BC21	-0.0103904
C137_positive_2	mild	H2BC21	0.219954
C101_positive_14	severe	H2BC21	0.230612
C138_positive_10	moderate	H2BC21	-0.428353
C108_positive_2	moderate	H2BC21	-0.928077
C168_positive_12	mild	H2BC21	-0.89657
C145_positive_2	mild	H2BC21	-0.372065
C101_positive_11	moderate	H2BC21	0.405685
C187_positive_9	mild	H2BC21	1.34299
C169_positive_17	mild	H2BC21	-0.94418
C137_positive_16	mild	H2BC21	-0.230612
C187_negative	negative	H2BC21	-0.462778
C58_positive_2	mild	H2BC21	0.462778
C58_positive_15	mild	H2BC21	-0.0832173
C108_positive_16	severe	H2BC21	1.29345
C140_positive_10	mild	H2BC21	-0.881147
C170_positive_7	mild	H2BC21	0.881147
C101_negative	negative	H2BC21	-1.98963
C140_positive_5	mild	H2BC21	-1.18175
C168_negative	negative	H2BC21	-2.07118
C137_positive_5	mild	H2BC21	-0.451244
C140_positive_17	mild	H2BC21	-0.631886
C145_positive_18	moderate	H2BC21	0.0623814
C190_positive_7	mild	H2BC21	0.806961
C146_positive_3	mild	H2BC21	-1.16111
C101_positive_9	severe	H2BC21	0.569655
C145_positive_7	severe	H2BC21	0.486034
C33_positive_16	critical	H2BC21	1.80227
C190_positive_5	mild	H2BC21	-0.252006
C33_positive_14	critical	H2BC21	2.47106
C101_positive_4	severe	H2BC21	0.474374
C141_positive_15	moderate	H2BC21	1.4534
C141_positive_7	moderate	H2BC21	-0.569655
C137_negative	negative	H2BC21	-1.36905
C138_positive_17	mild	H2BC21	0.736971
C190_positive_2	mild	H2BC21	-0.405685
C138_positive_14	moderate	H2BC21	0.316932
C147_positive_7	severe	H2BC21	1.18175
C187_positive_7	mild	H2BC21	0.619251
C58_positive_12	mild	H2BC21	-0.219954
C58_positive_7	mild	H2BC21	0.156489
C58_negative	negative	H2BC21	0.209322
C139_positive_8	mild	H2BC21	0.533363
C137_positive_14	mild	H2BC21	-0.416992
C187_positive_12	mild	H2BC21	1.42415
C141_positive_13	moderate	H2BC21	0.451244
C190_negative	negative	H2BC21	-1.54958
C33_positive_11	critical	H2BC21	0.657467
C140_positive_12	mild	H2BC21	-0.114542
C141_positive_17	moderate	H2BC21	0.0519742
C168_positive_4	mild	H2BC21	-1.31782
C108_positive_9	moderate	H2BC21	0.792654
C145_positive_9	severe	H2BC21	0.497761
C146_positive_14	severe	H2BC21	0.836082
C138_positive_19	mild	H2BC21	1.06462
C190_positive_12	mild	H2BC21	0.135486
C138_negative	negative	H2BC21	1.48394
C146_positive_10	moderate	H2BC21	0.0936482
C101_positive_6	severe	H2BC21	0.33886
C190_positive_14	mild	H2BC21	0.89657
C170_positive_4	mild	H2BC21	-0.0207818
C140_positive_7	mild	H2BC21	-1.06462
C170_positive_11	mild	H2BC21	-0.0415726
C108_negative	negative	H2BC21	-0.764516
C146_positive_18	moderate	H2AC1	0.736971
C169_positive_4	mild	H2AC1	-0.928077
C139_positive_25	severe	H2AC1	1.08312
C147_positive_2	mild	H2AC1	-0.241295
C169_positive_7	mild	H2AC1	1.10199
C145_positive_11	moderate	H2AC1	-1.14096
C33_negative	negative	H2AC1	-0.977145
C138_positive_7	moderate	H2AC1	0.0207818
C170_positive_9	mild	H2AC1	-0.252006
C168_positive_7	mild	H2AC1	-1.31782
C139_positive_13	mild	H2AC1	0.928077
C33_positive_2	mild	H2AC1	0.177562
C108_positive_5	moderate	H2AC1	1.16111
C145_positive_14	moderate	H2AC1	0.86593
C145_negative	negative	H2AC1	-0.657467
C58_positive_5	mild	H2AC1	2.47106
C101_positive_18	severe	H2AC1	0.792654
C140_positive_14	mild	H2AC1	-0.881147
C168_positive_17	mild	H2AC1	-0.670419
C137_positive_9	mild	H2AC1	0.0623814
C169_negative	negative	H2AC1	-1.29345
C139_positive_11	mild	H2AC1	0.657467
C138_positive_12	moderate	H2AC1	-0.177562
C187_positive_19	mild	H2AC1	0.497761
C108_positive_7	moderate	H2AC1	0.372065
C147_positive_14	critical	H2AC1	2.07118
C187_positive_16	mild	H2AC1	1.36905
C190_positive_9	mild	H2AC1	0.428353
C169_positive_10	mild	H2AC1	0.451244
C146_negative	negative	H2AC1	-0.486034
C33_positive_4	mild	H2AC1	1.29345
C33_positive_7	severe	H2AC1	0.0519742
C108_positive_12	severe	H2AC1	1.02869
C170_positive_14	mild	H2AC1	0.241295
C170_positive_16	mild	H2AC1	-0.0311756
C147_positive_8	severe	H2AC1	-0.327876
C139_positive_22	severe	H2AC1	1.6627
C147_positive_11	critical	H2AC1	2.2945
C168_positive_10	mild	H2AC1	-0.372065
C101_positive_16	moderate	H2AC1	1.75189
C146_positive_7	moderate	H2AC1	-0.198713
C146_positive_5	mild	H2AC1	-0.0936482
C58_positive_9	mild	H2AC1	0.0832173
C141_positive_9	severe	H2AC1	0.509556
C168_positive_14	mild	H2AC1	-0.135486
C139_negative	negative	H2AC1	-0.54538
C169_positive_12	mild	H2AC1	-0.497761
C187_positive_5	mild	H2AC1	0.750673
C137_positive_12	mild	H2AC1	0.0936482
C141_positive_20	moderate	H2AC1	1.39607
C139_positive_15	mild	H2AC1	1.54958
C147_positive_16	critical	H2AC1	2.79554
C147_negative	negative	H2AC1	-0.94418
C140_negative	negative	H2AC1	-1.02869
C141_negative	negative	H2AC1	-0.0415726
C137_positive_2	mild	H2AC1	0.569655
C101_positive_14	severe	H2AC1	0.619251
C138_positive_10	moderate	H2AC1	-0.360953
C108_positive_2	moderate	H2AC1	-0.91221
C168_positive_12	mild	H2AC1	-0.89657
C145_positive_2	mild	H2AC1	-0.295155
C101_positive_11	moderate	H2AC1	0.764516
C187_positive_9	mild	H2AC1	1.51594
C169_positive_17	mild	H2AC1	-1.01121
C137_positive_16	mild	H2AC1	-0.0727954
C187_negative	negative	H2AC1	-0.581918
C58_positive_2	mild	H2AC1	0.631886
C58_positive_15	mild	H2AC1	-0.0207818
C108_positive_16	severe	H2AC1	1.42415
C140_positive_10	mild	H2AC1	-1.2246
C170_positive_7	mild	H2AC1	0.977145
C101_negative	negative	H2AC1	-1.7056
C140_positive_5	mild	H2AC1	-1.36905
C168_negative	negative	H2AC1	-1.98963
C137_positive_5	mild	H2AC1	-0.509556
C140_positive_17	mild	H2AC1	-0.86593
C145_positive_18	moderate	H2AC1	0.0727954
C190_positive_7	mild	H2AC1	0.606713
C146_positive_3	mild	H2AC1	-1.26983
C101_positive_9	severe	H2AC1	0.581918
C145_positive_7	severe	H2AC1	0.405685
C33_positive_16	critical	H2AC1	2.16941
C190_positive_5	mild	H2AC1	-0.316932
C33_positive_14	critical	H2AC1	1.91949
C101_positive_4	severe	H2AC1	0.394429
C141_positive_15	moderate	H2AC1	1.34299
C141_positive_7	moderate	H2AC1	-0.619251
C137_negative	negative	H2AC1	-1.2469
C138_positive_17	mild	H2AC1	0.683485
C190_positive_2	mild	H2AC1	-0.569655
C138_positive_14	moderate	H2AC1	0.416992
C147_positive_7	severe	H2AC1	0.91221
C187_positive_7	mild	H2AC1	0.709974
C58_positive_12	mild	H2AC1	-0.209322
C58_positive_7	mild	H2AC1	0.167016
C58_negative	negative	H2AC1	0.209322
C139_positive_8	mild	H2AC1	0.644624
C137_positive_14	mild	H2AC1	-0.428353
C187_positive_12	mild	H2AC1	1.58506
C141_positive_13	moderate	H2AC1	0.43977
C190_negative	negative	H2AC1	-1.75189
C33_positive_11	critical	H2AC1	0.89657
C140_positive_12	mild	H2AC1	-0.156489
C141_positive_17	moderate	H2AC1	0.104089
C168_positive_4	mild	H2AC1	-1.2029
C108_positive_9	moderate	H2AC1	0.821434
C145_positive_9	severe	H2AC1	0.670419
C146_positive_14	severe	H2AC1	1.14096
C138_positive_19	mild	H2AC1	1.2469
C190_positive_12	mild	H2AC1	0.114542
C138_negative	negative	H2AC1	1.12126
C146_positive_10	moderate	H2AC1	0.145979
C101_positive_6	severe	H2AC1	0.33886
C190_positive_14	mild	H2AC1	0.474374
C170_positive_4	mild	H2AC1	0.0103904
C140_positive_7	mild	H2AC1	-1.16111
C170_positive_11	mild	H2AC1	-0.0832173
C108_negative	negative	H2AC1	-0.631886
C146_positive_18	moderate	H2BC21	0.806961
C169_positive_4	mild	H2BC21	-0.91221
C139_positive_25	severe	H2BC21	1.06462
C147_positive_2	mild	H2BC21	-0.360953
C169_positive_7	mild	H2BC21	0.994032
C145_positive_11	moderate	H2BC21	-1.91949
C33_negative	negative	H2BC21	-0.644624
C138_positive_7	moderate	H2BC21	-0.0727954
C170_positive_9	mild	H2BC21	-0.33886
C168_positive_7	mild	H2BC21	-1.6627
C139_positive_13	mild	H2BC21	0.836082
C33_positive_2	mild	H2BC21	0.145979
C108_positive_5	moderate	H2BC21	1.18175
C145_positive_14	moderate	H2BC21	0.91221
C145_negative	negative	H2BC21	-0.569655
C58_positive_5	mild	H2BC21	2.47106
C101_positive_18	severe	H2BC21	0.750673
C140_positive_14	mild	H2BC21	-1.4534
C168_positive_17	mild	H2BC21	-0.59427
C137_positive_9	mild	H2BC21	0.0727954
C169_negative	negative	H2BC21	-1.2246
C139_positive_11	mild	H2BC21	0.557476
C138_positive_12	moderate	H2BC21	-0.241295
C187_positive_19	mild	H2BC21	0.262746
C108_positive_7	moderate	H2BC21	0.416992
C147_positive_14	critical	H2BC21	2.16941
C187_positive_16	mild	H2BC21	1.48394
C190_positive_9	mild	H2BC21	0.474374
C169_positive_10	mild	H2BC21	0.657467
C146_negative	negative	H2BC21	-0.394429
C33_positive_4	mild	H2BC21	1.26983
C33_positive_7	severe	H2BC21	-0.0311756
C108_positive_12	severe	H2BC21	0.94418
C170_positive_14	mild	H2BC21	0.188127
C170_positive_16	mild	H2BC21	-0.273517
C147_positive_8	severe	H2BC21	-0.230612
C139_positive_22	severe	H2BC21	1.62265
C147_positive_11	critical	H2BC21	2.2945
C168_positive_10	mild	H2BC21	-0.383223
C101_positive_16	moderate	H2BC21	1.80227
C146_positive_7	moderate	H2BC21	-0.135486
C146_positive_5	mild	H2BC21	-0.316932
C58_positive_9	mild	H2BC21	0.0936482
C141_positive_9	severe	H2BC21	0.372065
C168_positive_14	mild	H2BC21	-0.198713
C139_negative	negative	H2BC21	-0.349885
C169_positive_12	mild	H2BC21	-0.405685
C187_positive_5	mild	H2BC21	0.606713
C137_positive_12	mild	H2BC21	0
C141_positive_20	moderate	H2BC21	1.2246
C139_positive_15	mild	H2BC21	1.58506
C147_positive_16	critical	H2BC21	2.79554
C147_negative	negative	H2BC21	-0.836082
C140_negative	negative	H2BC21	-0.683485
C141_negative	negative	H2BC21	0.0623814
C137_positive_2	mild	H2BC21	0.54538
C101_positive_14	severe	H2BC21	0.43977
C138_positive_10	moderate	H2BC21	-0.619251
C108_positive_2	moderate	H2BC21	-0.86593
C168_positive_12	mild	H2BC21	-0.850911
C145_positive_2	mild	H2BC21	-0.295155
C101_positive_11	moderate	H2BC21	0.736971
C187_positive_9	mild	H2BC21	1.54958
C169_positive_17	mild	H2BC21	-1.36905
C137_positive_16	mild	H2BC21	-0.145979
C187_negative	negative	H2BC21	-0.696668
C58_positive_2	mild	H2BC21	0.764516
C58_positive_15	mild	H2BC21	-0.167016
C108_positive_16	severe	H2BC21	1.42415
C140_positive_10	mild	H2BC21	-1.85769
C170_positive_7	mild	H2BC21	1.01121
C101_negative	negative	H2BC21	-1.39607
C140_positive_5	mild	H2BC21	-2.16941
C168_negative	negative	H2BC21	-1.48394
C137_positive_5	mild	H2BC21	-0.881147
C140_positive_17	mild	H2BC21	-1.58506
C145_positive_18	moderate	H2BC21	-0.0623814
C190_positive_7	mild	H2BC21	0.619251
C146_positive_3	mild	H2BC21	-1.75189
C101_positive_9	severe	H2BC21	0.451244
C145_positive_7	severe	H2BC21	0.383223
C33_positive_16	critical	H2BC21	2.07118
C190_positive_5	mild	H2BC21	-0.0936482
C33_positive_14	critical	H2BC21	1.91949
C101_positive_4	severe	H2BC21	0.241295
C141_positive_15	moderate	H2BC21	1.34299
C141_positive_7	moderate	H2BC21	-0.960532
C137_negative	negative	H2BC21	-1.2029
C138_positive_17	mild	H2BC21	0.644624
C190_positive_2	mild	H2BC21	-0.54538
C138_positive_14	moderate	H2BC21	0.219954
C147_positive_7	severe	H2BC21	0.821434
C187_positive_7	mild	H2BC21	0.533363
C58_positive_12	mild	H2BC21	-0.262746
C58_positive_7	mild	H2BC21	0.135486
C58_negative	negative	H2BC21	0.177562
C139_positive_8	mild	H2BC21	0.569655
C137_positive_14	mild	H2BC21	-0.670419
C187_positive_12	mild	H2BC21	1.51594
C141_positive_13	moderate	H2BC21	0.230612
C190_negative	negative	H2BC21	-1.7056
C33_positive_11	critical	H2BC21	0.778508
C140_positive_12	mild	H2BC21	-0.252006
C141_positive_17	moderate	H2BC21	0.0415726
C168_positive_4	mild	H2BC21	-0.994032
C108_positive_9	moderate	H2BC21	0.723407
C145_positive_9	severe	H2BC21	0.696668
C146_positive_14	severe	H2BC21	1.2029
C138_positive_19	mild	H2BC21	1.2469
C190_positive_12	mild	H2BC21	0.125007
C138_negative	negative	H2BC21	1.16111
C146_positive_10	moderate	H2BC21	0.114542
C101_positive_6	severe	H2BC21	0.284319
C190_positive_14	mild	H2BC21	0.428353
C170_positive_4	mild	H2BC21	-0.209322
C140_positive_7	mild	H2BC21	-1.62265
C170_positive_11	mild	H2BC21	-0.327876
C108_negative	negative	H2BC21	-0.43977
C146_positive_18	moderate	H2BC21	0.644624
C169_positive_4	mild	H2BC21	-0.960532
C139_positive_25	severe	H2BC21	1.2029
C147_positive_2	mild	H2BC21	-0.104089
C169_positive_7	mild	H2BC21	0.994032
C145_positive_11	moderate	H2BC21	-1.08312
C33_negative	negative	H2BC21	-1.10199
C138_positive_7	moderate	H2BC21	0.0832173
C170_positive_9	mild	H2BC21	-0.135486
C168_positive_7	mild	H2BC21	-1.14096
C139_positive_13	mild	H2BC21	0.928077
C33_positive_2	mild	H2BC21	0.262746
C108_positive_5	moderate	H2BC21	1.14096
C145_positive_14	moderate	H2BC21	1.08312
C145_negative	negative	H2BC21	-0.619251
C58_positive_5	mild	H2BC21	2.16941
C101_positive_18	severe	H2BC21	0.94418
C140_positive_14	mild	H2BC21	-0.657467
C168_positive_17	mild	H2BC21	-0.557476
C137_positive_9	mild	H2BC21	0.114542
C169_negative	negative	H2BC21	-1.26983
C139_positive_11	mild	H2BC21	0.764516
C138_positive_12	moderate	H2BC21	-0.0936482
C187_positive_19	mild	H2BC21	0.557476
C108_positive_7	moderate	H2BC21	0.521422
C147_positive_14	critical	H2BC21	2.79554
C187_positive_16	mild	H2BC21	1.26983
C190_positive_9	mild	H2BC21	0.750673
C169_positive_10	mild	H2BC21	0.349885
C146_negative	negative	H2BC21	-0.360953
C33_positive_4	mild	H2BC21	1.62265
C33_positive_7	severe	H2BC21	-0.125007
C108_positive_12	severe	H2BC21	0.778508
C170_positive_14	mild	H2BC21	0.125007
C170_positive_16	mild	H2BC21	-0.0727954
C147_positive_8	severe	H2BC21	-0.306025
C139_positive_22	severe	H2BC21	1.39607
C147_positive_11	critical	H2BC21	1.6627
C168_positive_10	mild	H2BC21	-0.474374
C101_positive_16	moderate	H2BC21	1.7056
C146_positive_7	moderate	H2BC21	-0.521422
C146_positive_5	mild	H2BC21	-0.198713
C58_positive_9	mild	H2BC21	-0.0519742
C141_positive_9	severe	H2BC21	0.284319
C168_positive_14	mild	H2BC21	-0.145979
C139_negative	negative	H2BC21	-0.533363
C169_positive_12	mild	H2BC21	-0.850911
C187_positive_5	mild	H2BC21	0.606713
C137_positive_12	mild	H2BC21	0.0415726
C141_positive_20	moderate	H2BC21	1.2246
C139_positive_15	mild	H2BC21	1.31782
C147_positive_16	critical	H2BC21	1.85769
C147_negative	negative	H2BC21	-1.12126
C140_negative	negative	H2BC21	-1.01121
C141_negative	negative	H2BC21	-0.0103904
C137_positive_2	mild	H2BC21	0.219954
C101_positive_14	severe	H2BC21	0.230612
C138_positive_10	moderate	H2BC21	-0.428353
C108_positive_2	moderate	H2BC21	-0.928077
C168_positive_12	mild	H2BC21	-0.89657
C145_positive_2	mild	H2BC21	-0.372065
C101_positive_11	moderate	H2BC21	0.405685
C187_positive_9	mild	H2BC21	1.34299
C169_positive_17	mild	H2BC21	-0.94418
C137_positive_16	mild	H2BC21	-0.230612
C187_negative	negative	H2BC21	-0.462778
C58_positive_2	mild	H2BC21	0.462778
C58_positive_15	mild	H2BC21	-0.0832173
C108_positive_16	severe	H2BC21	1.29345
C140_positive_10	mild	H2BC21	-0.881147
C170_positive_7	mild	H2BC21	0.881147
C101_negative	negative	H2BC21	-1.98963
C140_positive_5	mild	H2BC21	-1.18175
C168_negative	negative	H2BC21	-2.07118
C137_positive_5	mild	H2BC21	-0.451244
C140_positive_17	mild	H2BC21	-0.631886
C145_positive_18	moderate	H2BC21	0.0623814
C190_positive_7	mild	H2BC21	0.806961
C146_positive_3	mild	H2BC21	-1.16111
C101_positive_9	severe	H2BC21	0.569655
C145_positive_7	severe	H2BC21	0.486034
C33_positive_16	critical	H2BC21	1.80227
C190_positive_5	mild	H2BC21	-0.252006
C33_positive_14	critical	H2BC21	2.47106
C101_positive_4	severe	H2BC21	0.474374
C141_positive_15	moderate	H2BC21	1.4534
C141_positive_7	moderate	H2BC21	-0.569655
C137_negative	negative	H2BC21	-1.36905
C138_positive_17	mild	H2BC21	0.736971
C190_positive_2	mild	H2BC21	-0.405685
C138_positive_14	moderate	H2BC21	0.316932
C147_positive_7	severe	H2BC21	1.18175
C187_positive_7	mild	H2BC21	0.619251
C58_positive_12	mild	H2BC21	-0.219954
C58_positive_7	mild	H2BC21	0.156489
C58_negative	negative	H2BC21	0.209322
C139_positive_8	mild	H2BC21	0.533363
C137_positive_14	mild	H2BC21	-0.416992
C187_positive_12	mild	H2BC21	1.42415
C141_positive_13	moderate	H2BC21	0.451244
C190_negative	negative	H2BC21	-1.54958
C33_positive_11	critical	H2BC21	0.657467
C140_positive_12	mild	H2BC21	-0.114542
C141_positive_17	moderate	H2BC21	0.0519742
C168_positive_4	mild	H2BC21	-1.31782
C108_positive_9	moderate	H2BC21	0.792654
C145_positive_9	severe	H2BC21	0.497761
C146_positive_14	severe	H2BC21	0.836082
C138_positive_19	mild	H2BC21	1.06462
C190_positive_12	mild	H2BC21	0.135486
C138_negative	negative	H2BC21	1.48394
C146_positive_10	moderate	H2BC21	0.0936482
C101_positive_6	severe	H2BC21	0.33886
C190_positive_14	mild	H2BC21	0.89657
C170_positive_4	mild	H2BC21	-0.0207818
C140_positive_7	mild	H2BC21	-1.06462
C170_positive_11	mild	H2BC21	-0.0415726
C108_negative	negative	H2BC21	-0.764516
C146_positive_18	moderate	LCK	-0.606713
C169_positive_4	mild	LCK	-0.145979
C139_positive_25	severe	LCK	-1.36905
C147_positive_2	mild	LCK	-0.836082
C169_positive_7	mild	LCK	-0.316932
C145_positive_11	moderate	LCK	-1.95336
C33_negative	negative	LCK	0.462778
C138_positive_7	moderate	LCK	-2.47106
C170_positive_9	mild	LCK	1.91949
C168_positive_7	mild	LCK	-0.0519742
C139_positive_13	mild	LCK	-1.29345
C33_positive_2	mild	LCK	-0.230612
C108_positive_5	moderate	LCK	0.638242
C145_positive_14	moderate	LCK	0.509556
C145_negative	negative	LCK	0.619251
C58_positive_5	mild	LCK	1.58506
C101_positive_18	severe	LCK	-0.54538
C140_positive_14	mild	LCK	-0.89657
C168_positive_17	mild	LCK	-0.644624
C137_positive_9	mild	LCK	-1.62265
C169_negative	negative	LCK	0.806961
C139_positive_11	mild	LCK	-0.86593
C138_positive_12	moderate	LCK	-1.7056
C187_positive_19	mild	LCK	-1.2246
C108_positive_7	moderate	LCK	1.4685
C147_positive_14	critical	LCK	1.01121
C187_positive_16	mild	LCK	0.850911
C190_positive_9	mild	LCK	-0.188127
C169_positive_10	mild	LCK	-0.750673
C146_negative	negative	LCK	1.2469
C33_positive_4	mild	LCK	0.0571771
C33_positive_7	severe	LCK	-0.670419
C108_positive_12	severe	LCK	-0.581918
C170_positive_14	mild	LCK	1.98963
C170_positive_16	mild	LCK	2.07118
C147_positive_8	severe	LCK	-0.486034
C139_positive_22	severe	LCK	0.0207818
C147_positive_11	critical	LCK	0.977145
C168_positive_10	mild	LCK	-0.405685
C101_positive_16	moderate	LCK	-0.268128
C146_positive_7	moderate	LCK	-0.736971
C146_positive_5	mild	LCK	-0.0936482
C58_positive_9	mild	LCK	0.119773
C141_positive_9	severe	LCK	-1.58506
C168_positive_14	mild	LCK	-0.533363
C139_negative	negative	LCK	0.394429
C169_positive_12	mild	LCK	-0.881147
C187_positive_5	mild	LCK	-0.960532
C137_positive_12	mild	LCK	-1.85769
C141_positive_20	moderate	LCK	0.89657
C139_positive_15	mild	LCK	-0.145979
C147_positive_16	critical	LCK	1.51594
C147_negative	negative	LCK	0.366503
C140_negative	negative	LCK	0.928077
C141_negative	negative	LCK	-0.284319
C137_positive_2	mild	LCK	-1.2029
C101_positive_14	severe	LCK	-0.503649
C138_positive_10	moderate	LCK	-2.2945
C108_positive_2	moderate	LCK	0.262746
C168_positive_12	mild	LCK	-0.606713
C145_positive_2	mild	LCK	-0.94418
C101_positive_11	moderate	LCK	-0.785562
C187_positive_9	mild	LCK	-2.16941
C169_positive_17	mild	LCK	-0.462778
C137_positive_16	mild	LCK	-1.34299
C187_negative	negative	LCK	-0.204015
C58_positive_2	mild	LCK	-0.434055
C58_positive_15	mild	LCK	-0.606713
C108_positive_16	severe	LCK	-1.31782
C140_positive_10	mild	LCK	-0.977145
C170_positive_7	mild	LCK	1.80227
C101_negative	negative	LCK	0.821434
C140_positive_5	mild	LCK	-1.14096
C168_negative	negative	LCK	0.246647
C137_positive_5	mild	LCK	-1.42415
C140_positive_17	mild	LCK	-1.4534
C145_positive_18	moderate	LCK	-1.02869
C190_positive_7	mild	LCK	-0.657467
C146_positive_3	mild	LCK	-0.920114
C101_positive_9	severe	LCK	-2.07118
C145_positive_7	severe	LCK	-1.39607
C33_positive_16	critical	LCK	1.06462
C190_positive_5	mild	LCK	0.4455
C33_positive_14	critical	LCK	0.278914
C101_positive_4	severe	LCK	-1.80227
C141_positive_15	moderate	LCK	-1.12126
C141_positive_7	moderate	LCK	-1.54958
C137_negative	negative	LCK	0.657467
C138_positive_17	mild	LCK	-1.75189
C190_positive_2	mild	LCK	0.0311756
C138_positive_14	moderate	LCK	-2.79554
C147_positive_7	severe	LCK	-1.95336
C187_positive_7	mild	LCK	-1.51594
C58_positive_12	mild	LCK	-0.0623814
C58_positive_7	mild	LCK	-1.2469
C58_negative	negative	LCK	-0.569655
C139_positive_8	mild	LCK	-0.631886
C137_positive_14	mild	LCK	-1.18175
C187_positive_12	mild	LCK	-1.02869
C141_positive_13	moderate	LCK	-1.48394
C190_negative	negative	LCK	0.0415726
C33_positive_11	critical	LCK	1.18175
C140_positive_12	mild	LCK	-1.26983
C141_positive_17	moderate	LCK	-1.08312
C168_positive_4	mild	LCK	0.709974
C108_positive_9	moderate	LCK	-0.349885
C145_positive_9	severe	LCK	-1.10199
C146_positive_14	severe	LCK	-1.02869
C138_positive_19	mild	LCK	-0.994032
C190_positive_12	mild	LCK	-0.806961
C138_negative	negative	LCK	0.4455
C146_positive_10	moderate	LCK	-0.145979
C101_positive_6	severe	LCK	-1.06462
C190_positive_14	mild	LCK	-0.241295
C170_positive_4	mild	LCK	2.16941
C140_positive_7	mild	LCK	-0.434055
C170_positive_11	mild	LCK	1.85769
C108_negative	negative	LCK	1.75189
C146_positive_18	moderate	LCK	-0.606713
C169_positive_4	mild	LCK	-0.145979
C139_positive_25	severe	LCK	-1.36905
C147_positive_2	mild	LCK	-0.836082
C169_positive_7	mild	LCK	-0.316932
C145_positive_11	moderate	LCK	-1.95336
C33_negative	negative	LCK	0.462778
C138_positive_7	moderate	LCK	-2.47106
C170_positive_9	mild	LCK	1.91949
C168_positive_7	mild	LCK	-0.0519742
C139_positive_13	mild	LCK	-1.29345
C33_positive_2	mild	LCK	-0.230612
C108_positive_5	moderate	LCK	0.638242
C145_positive_14	moderate	LCK	0.509556
C145_negative	negative	LCK	0.619251
C58_positive_5	mild	LCK	1.58506
C101_positive_18	severe	LCK	-0.54538
C140_positive_14	mild	LCK	-0.89657
C168_positive_17	mild	LCK	-0.644624
C137_positive_9	mild	LCK	-1.62265
C169_negative	negative	LCK	0.806961
C139_positive_11	mild	LCK	-0.86593
C138_positive_12	moderate	LCK	-1.7056
C187_positive_19	mild	LCK	-1.2246
C108_positive_7	moderate	LCK	1.4685
C147_positive_14	critical	LCK	1.01121
C187_positive_16	mild	LCK	0.850911
C190_positive_9	mild	LCK	-0.188127
C169_positive_10	mild	LCK	-0.750673
C146_negative	negative	LCK	1.2469
C33_positive_4	mild	LCK	0.0571771
C33_positive_7	severe	LCK	-0.670419
C108_positive_12	severe	LCK	-0.581918
C170_positive_14	mild	LCK	1.98963
C170_positive_16	mild	LCK	2.07118
C147_positive_8	severe	LCK	-0.486034
C139_positive_22	severe	LCK	0.0207818
C147_positive_11	critical	LCK	0.977145
C168_positive_10	mild	LCK	-0.405685
C101_positive_16	moderate	LCK	-0.268128
C146_positive_7	moderate	LCK	-0.736971
C146_positive_5	mild	LCK	-0.0936482
C58_positive_9	mild	LCK	0.119773
C141_positive_9	severe	LCK	-1.58506
C168_positive_14	mild	LCK	-0.533363
C139_negative	negative	LCK	0.394429
C169_positive_12	mild	LCK	-0.881147
C187_positive_5	mild	LCK	-0.960532
C137_positive_12	mild	LCK	-1.85769
C141_positive_20	moderate	LCK	0.89657
C139_positive_15	mild	LCK	-0.145979
C147_positive_16	critical	LCK	1.51594
C147_negative	negative	LCK	0.366503
C140_negative	negative	LCK	0.928077
C141_negative	negative	LCK	-0.284319
C137_positive_2	mild	LCK	-1.2029
C101_positive_14	severe	LCK	-0.503649
C138_positive_10	moderate	LCK	-2.2945
C108_positive_2	moderate	LCK	0.262746
C168_positive_12	mild	LCK	-0.606713
C145_positive_2	mild	LCK	-0.94418
C101_positive_11	moderate	LCK	-0.785562
C187_positive_9	mild	LCK	-2.16941
C169_positive_17	mild	LCK	-0.462778
C137_positive_16	mild	LCK	-1.34299
C187_negative	negative	LCK	-0.204015
C58_positive_2	mild	LCK	-0.434055
C58_positive_15	mild	LCK	-0.606713
C108_positive_16	severe	LCK	-1.31782
C140_positive_10	mild	LCK	-0.977145
C170_positive_7	mild	LCK	1.80227
C101_negative	negative	LCK	0.821434
C140_positive_5	mild	LCK	-1.14096
C168_negative	negative	LCK	0.246647
C137_positive_5	mild	LCK	-1.42415
C140_positive_17	mild	LCK	-1.4534
C145_positive_18	moderate	LCK	-1.02869
C190_positive_7	mild	LCK	-0.657467
C146_positive_3	mild	LCK	-0.920114
C101_positive_9	severe	LCK	-2.07118
C145_positive_7	severe	LCK	-1.39607
C33_positive_16	critical	LCK	1.06462
C190_positive_5	mild	LCK	0.4455
C33_positive_14	critical	LCK	0.278914
C101_positive_4	severe	LCK	-1.80227
C141_positive_15	moderate	LCK	-1.12126
C141_positive_7	moderate	LCK	-1.54958
C137_negative	negative	LCK	0.657467
C138_positive_17	mild	LCK	-1.75189
C190_positive_2	mild	LCK	0.0311756
C138_positive_14	moderate	LCK	-2.79554
C147_positive_7	severe	LCK	-1.95336
C187_positive_7	mild	LCK	-1.51594
C58_positive_12	mild	LCK	-0.0623814
C58_positive_7	mild	LCK	-1.2469
C58_negative	negative	LCK	-0.569655
C139_positive_8	mild	LCK	-0.631886
C137_positive_14	mild	LCK	-1.18175
C187_positive_12	mild	LCK	-1.02869
C141_positive_13	moderate	LCK	-1.48394
C190_negative	negative	LCK	0.0415726
C33_positive_11	critical	LCK	1.18175
C140_positive_12	mild	LCK	-1.26983
C141_positive_17	moderate	LCK	-1.08312
C168_positive_4	mild	LCK	0.709974
C108_positive_9	moderate	LCK	-0.349885
C145_positive_9	severe	LCK	-1.10199
C146_positive_14	severe	LCK	-1.02869
C138_positive_19	mild	LCK	-0.994032
C190_positive_12	mild	LCK	-0.806961
C138_negative	negative	LCK	0.4455
C146_positive_10	moderate	LCK	-0.145979
C101_positive_6	severe	LCK	-1.06462
C190_positive_14	mild	LCK	-0.241295
C170_positive_4	mild	LCK	2.16941
C140_positive_7	mild	LCK	-0.434055
C170_positive_11	mild	LCK	1.85769
C108_negative	negative	LCK	1.75189

[truncated: 10 more sheets: Supplementary Figure 10, Supplementary Figure 11A, Supplementary Figure 11B, Supplementary Figure 12, Supplementary Figure 13, Supplementary figure 14, Supplementary Figure 15, Supplementary Figure 16A, Supplementary Figure 16B, Supplementary Figure 22]
